# Supplementary material for: Predicting gene expression using morphological cell responses to nanotopography
Source: Nat Commun. 2020 Mar 13;11:1384. doi: 10.1038/s41467-020-15114-1 (PMC7070086; doi:10.1038/s41467-020-15114-1)
Supplement: Supplementary file 4 — Supplementary Data 1 [file 41467_2020_15114_MOESM4_ESM.xlsx]

## Sheet: raw morphome data
	ImageNumber	ObjectNumber	Metadata_SubstrateName	Metadata_Celltype	Metadata_Media	Final_celltype	Replicate	Topo_ct_combo	NuclearShape_Area	NuclearShape_Compactness	NuclearShape_Eccentricity	NuclearShape_Extent	NuclearShape_FormFactor	NuclearShape_MajorAxisLength	NuclearShape_MaxFeretDiameter	NuclearShape_MaximumRadius	NuclearShape_MeanRadius	NuclearShape_MedianRadius	NuclearShape_MinFeretDiameter	NuclearShape_MinorAxisLength	NuclearShape_Orientation	NuclearShape_Perimeter	NuclearShape_Solidity	NuclearShape_Zernike_0_0	NuclearShape_Zernike_1_1	NuclearShape_Zernike_2_0	NuclearShape_Zernike_2_2	NuclearShape_Zernike_3_1	NuclearShape_Zernike_3_3	NuclearShape_Zernike_4_0	NuclearShape_Zernike_4_2	NuclearShape_Zernike_4_4	NuclearShape_Zernike_5_1	NuclearShape_Zernike_5_3	NuclearShape_Zernike_5_5	NuclearShape_Zernike_6_0	NuclearShape_Zernike_6_2	NuclearShape_Zernike_6_4	NuclearShape_Zernike_6_6	NuclearShape_Zernike_7_1	NuclearShape_Zernike_7_3	NuclearShape_Zernike_7_5	NuclearShape_Zernike_7_7	NuclearShape_Zernike_8_0	NuclearShape_Zernike_8_2	NuclearShape_Zernike_8_4	NuclearShape_Zernike_8_6	NuclearShape_Zernike_8_8	NuclearShape_Zernike_9_1
1	1	1	FLAT	C2C12	GROWTH	Pre-myoblast	2	Pre-myoblast Flat	-0.397734	-0.35976	-0.14861	-0.135993	-1.29543	-0.612037	-0.5455	-0.545673	-0.65143	-0.796207	0.117173	-0.157917	0.607835	0.832442	-0.624157	0.206467	0.0139095	0.279557	-0.164562	0.438182	-1.04696	0.553355	-0.806792	-0.0558952	-0.52475	0.107744	-1.39526	-1.29089	0.155378	0.100007	0.589085	0.391221	0.291147	-0.101664	-0.594928	1.23092	0.508895	-0.461481	0.249381	-0.0176221	0.0232448
2	1	2	FLAT	C2C12	GROWTH	Pre-myoblast	2	Pre-myoblast Flat	2.19178	0.588714	0.435773	-1.33638	-1.77741	2.4807	2.7472	1.07019	1.01382	1.05535	2.22895	1.86918	1.06638	3.47367	-1.38055	-0.793179	3.76408	-0.136151	0.387464	2.02661	1.71814	-1.70194	1.09546	0.607532	1.27791	5.49086	0.307326	-1.53282	-0.594885	0.2905	0.15983	1.21376	0.37193	0.805668	1.15428	-0.718934	-0.503783	1.38289	2.04782	1.65837	0.439272
3	1	3	FLAT	C2C12	GROWTH	Pre-myoblast	2	Pre-myoblast Flat	-1.04549	-0.399918	-0.226587	-0.629158	-1.66587	-1.3076	-1.11876	-0.652499	-0.959698	-1.02773	-0.65329	-0.666531	-2.70035	0.843447	-1.48314	-0.0789988	-0.407247	0.929062	-0.534892	-1.13686	-0.706258	0.681807	-1.15926	-0.345929	0.262479	-0.298202	-0.678752	-1.18645	0.319893	-1.41365	-0.930341	-0.305307	-0.570951	-0.918675	0.272374	2.55924	0.103378	-0.230571	-0.213217	-0.816042	-0.195646
4	1	4	FLAT	C2C12	GROWTH	Pre-myoblast	2	Pre-myoblast Flat	-0.530931	0.162946	0.800844	-0.243032	-0.103303	-0.243306	-0.342433	-0.665222	-0.598012	-0.531895	-0.691012	-0.694459	-0.596082	-0.444596	0.0795376	-0.489388	-0.98104	0.970663	1.05104	-0.918615	-0.821748	-0.524879	-0.331776	0.43634	-1.05456	0.00018457	-0.277764	-0.0103217	1.48937	1.66137	0.416342	-1.44856	-0.29113	-0.42477	-0.796844	-0.0719872	-1.11835	0.615254	1.33646	0.811342	-1.21541
5	2	1	FLAT	C2C12	GROWTH	Pre-myoblast	2	Pre-myoblast Flat	-1.04712	3.07489	1.84416	-1.86953	0.229657	0.503827	0.239018	-1.99568	-1.39351	-1.08882	-2.39279	-2.11218	0.571382	-1.09078	0.349554	-2.39559	-0.385744	0.731609	1.65851	0.865322	0.411162	-1.71201	3.76285	2.27147	-1.19365	0.454817	0.244994	-1.3241	-0.627549	1.3983	1.48544	-0.436639	0.0240922	-1.43282	-0.62205	1.24763	0.141689	2.01365	-0.542351	0.0982756	0.210984
6	4	1	FLAT	C2C12	GROWTH	Pre-myoblast	2	Pre-myoblast Flat	-1.00818	-0.492272	-0.999062	0.710011	-0.385893	-1.49981	-1.45115	-0.696025	-1.00887	-1.05811	-0.479255	-0.430972	-0.011345	-0.570002	-0.0153456	0.635525	1.7043	-0.745017	-1.30371	1.34386	1.51027	0.287691	-1.14889	-0.0525514	0.722427	-0.606992	3.13709	-0.458519	-0.562945	-0.384576	0.526607	2.22123	0.764058	0.55745	2.66563	-1.07345	-1.12358	-0.79152	-0.474766	2.92944	-0.0160906
7	5	1	FLAT	C2C12	GROWTH	Pre-myoblast	2	Pre-myoblast Flat	-1.30605	-0.0329788	0.568712	-1.03423	-0.0125494	-1.18831	-1.2753	-1.07763	-1.0362	-1.02773	-1.34877	-1.19811	0.881898	-1.10392	-0.17604	-0.269982	-0.910605	0.827632	0.755332	-0.253803	0.496746	-0.15659	-0.655968	-0.105218	-1.20657	-0.78407	-0.431059	-0.273669	1.3328	1.00878	-0.27019	-0.599957	-0.439435	0.391351	-1.10302	0.849977	-0.0966409	-0.130107	0.470773	-0.49094	-0.308646
8	6	1	FLAT	C2C12	GROWTH	Pre-myoblast	2	Pre-myoblast Flat	-0.764978	-0.65092	-1.60094	0.396708	0.586328	-1.40787	-1.40704	-0.167235	-0.354021	-0.384713	-0.206859	-0.147999	0.534101	-1.12661	0.100732	1.21389	-0.862373	-1.70836	-1.5394	-0.351094	1.28624	0.88332	-0.158849	-1.09877	-1.06542	-0.379525	0.00054986	1.92641	-1.57632	-1.63217	-0.673412	-0.425207	-0.156563	-0.102025	-0.832347	0.0104001	-0.732728	-0.937836	-0.98706	-0.98169	0.104987
9	6	2	FLAT	C2C12	GROWTH	Pre-myoblast	2	Pre-myoblast Flat	-0.332131	-0.609251	-0.818904	1.14513	1.25852	-0.794881	-0.918557	0.146744	0.0174643	-0.0267637	-0.090598	0.0585616	-2.02645	-1.21701	0.802812	1.15914	-0.87033	-1.62717	-0.66494	-0.109908	-0.297824	0.758507	0.464343	-0.899538	-0.882372	-0.31097	-0.649657	1.3982	-1.46149	-0.629845	-1.16804	-1.01649	-0.968395	-0.65504	-0.436132	-0.891535	0.797012	-0.101517	-0.809415	-0.0837492	-0.41893
10	6	3	FLAT	C2C12	GROWTH	Pre-myoblast	2	Pre-myoblast Flat	-0.519101	-0.447199	-0.262699	0.294716	-0.29478	-0.792913	-0.815004	-0.152644	-0.318925	-0.384713	-0.167963	-0.231406	0.378851	-0.277659	-0.144548	0.438366	0.768048	-0.189957	-0.313373	-0.130661	-0.126541	0.613649	-0.46601	-0.335173	1.00326	0.596645	0.51397	-0.450303	-0.169235	-0.105148	-0.115756	1.1277	0.424408	0.636813	-1.00228	-0.0824324	0.495049	-0.40157	0.695185	0.376012	-0.607845
11	7	1	FLAT	C2C12	GROWTH	Pre-myoblast	2	Pre-myoblast Flat	-1.00818	0.0689684	0.744281	-0.532026	0.899913	-0.779904	-0.888993	-0.836813	-0.692782	-0.60855	-1.13943	-1.05805	0.685032	-1.51355	0.176191	-0.424252	-0.977875	0.971511	0.975464	-0.642665	-0.765035	-0.36363	-0.496796	0.435636	-0.714751	-0.869719	-1.00772	-0.110933	1.64745	0.770345	-0.607944	-1.43004	-0.66847	-0.162947	-1.51372	-0.00326987	-0.277967	0.790178	1.01823	-0.953157	-0.964904
12	9	1	FLAT	C2C12	GROWTH	Pre-myoblast	2	Pre-myoblast Flat	-0.233262	-0.622823	-1.64802	0.632229	0.561005	-0.86698	-0.607086	0.290129	0.0572631	-0.0267637	0.328362	0.300924	-1.53322	-0.706656	0.0519929	0.694304	1.13892	-0.565936	-1.61085	1.81044	-0.886119	0.827431	-0.0628133	0.396511	-0.571265	-0.651755	1.02015	0.0201748	-1.52465	-1.60359	-0.386079	2.1406	0.0882297	0.320922	2.53169	0.443577	-1.11689	-0.282698	-1.32566	1.40555	2.43566
13	10	1	FLAT	C2C12	GROWTH	Pre-myoblast	2	Pre-myoblast Flat	-0.238996	-0.140763	0.494919	0.825562	0.692413	-0.155262	-0.326458	-0.167235	-0.0189863	0.0354886	-0.366222	-0.299564	0.172434	-0.798251	0.55169	0.107238	-0.0397819	0.17699	0.891804	-0.911019	-1.20651	0.0387948	-0.78408	0.0959384	0.703584	0.634997	-0.785926	-1.28929	0.811342	1.86809	-0.431624	-0.919006	-1.16714	-0.269812	-1.01627	0.209088	0.913447	-0.637372	0.949633	-0.382881	1.0366
14	11	1	FLAT	C2C12	GROWTH	Pre-myoblast	2	Pre-myoblast Flat	0.516151	-0.0971106	0.490668	0.504427	-0.354255	0.626553	0.679024	0.367325	0.375006	0.418288	0.339315	0.330652	0.237883	0.558465	0.250934	-0.29085	-0.280144	0.903112	0.514644	-0.0331652	0.325007	0.0201928	-0.690624	0.388535	0.862392	-0.0458995	0.323134	-0.706496	1.13199	0.267127	0.301364	-0.986533	-1.06739	-0.118566	-0.92604	0.801175	0.0340394	0.499839	0.142139	-0.443908	1.68577
15	12	1	FLAT	C2C12	GROWTH	Pre-myoblast	2	Pre-myoblast Flat	-1.93852	0.492559	0.904957	-0.112355	-0.424597	-1.55398	-1.77707	-1.86003	-1.76385	-1.6345	-1.7945	-1.86733	-0.012137	-1.24113	-0.892022	-0.739391	-0.200086	0.931237	1.03436	1.18188	0.746656	-0.911466	0.456922	0.917379	0.306281	1.68203	0.99773	-0.470552	1.06298	-0.250079	-0.966469	1.16735	-0.635017	-0.201842	0.78452	-1.04724	-1.38245	1.57867	2.72992	-0.395538	0.611528
16	12	2	FLAT	C2C12	GROWTH	Pre-myoblast	2	Pre-myoblast Flat	-0.776981	0.817284	1.11214	-0.102577	-0.716724	-0.184911	-0.420545	-1.11401	-1.09326	-1.05811	-1.04551	-1.06028	1.01024	-0.0893812	-0.569708	-0.822277	0.0470209	0.678384	1.54965	-0.637062	1.00021	-1.49402	0.927431	-0.311052	0.0209629	1.4565	2.30294	-0.564425	1.47344	0.422139	1.05382	-0.713598	0.207103	-0.164561	1.32893	0.315277	-1.32507	0.881331	1.50511	0.847651	-1.37805
17	13	1	FLAT	C2C12	GROWTH	Pre-myoblast	2	Pre-myoblast Flat	-0.653092	-0.228093	0.328937	0.793904	0.539146	-0.668107	-0.617889	-0.487977	-0.439652	-0.432905	-0.641449	-0.559759	-1.86579	-1.01005	0.43364	-0.193582	-0.914015	0.941611	0.323759	-0.37143	-0.592273	0.289261	-0.897439	0.127346	-0.533957	-0.447262	0.439463	-0.67363	1.22402	-0.442337	-1.43541	-1.18173	-0.978304	-0.646516	-0.599472	1.64872	0.825568	0.101509	0.994621	-0.285885	-0.0547721
18	14	1	FLAT	C2C12	GROWTH	Pre-myoblast	2	Pre-myoblast Flat	-1.28053	-0.417947	-0.404348	0.0451947	-0.750892	-1.60563	-1.70036	-1.01815	-1.2287	-1.31415	-0.731322	-0.800934	0.185017	-0.437644	-0.562396	0.650577	-0.840294	-0.582895	-0.299892	-0.373472	1.18213	0.669918	-0.231433	-1.07311	-0.829022	-0.900629	0.201098	-0.0346362	-0.399579	0.0407534	-0.400044	-0.690143	0.344236	2.55413	1.29026	-0.259157	0.74435	-0.602581	-1.10381	-0.132244	-0.634423
19	14	2	FLAT	C2C12	GROWTH	Pre-myoblast	2	Pre-myoblast Flat	-1.49704	-0.428712	-0.319015	-0.377156	-0.0470911	-1.80283	-1.92941	-0.983125	-1.12517	-1.08882	-1.05926	-1.00808	0.837436	-1.22152	-0.427357	0.655821	0.584599	-0.70953	-0.259757	0.0279118	0.445927	0.43235	-0.404296	0.0496564	0.316186	1.19514	-0.067702	-0.352374	-0.456891	0.607057	2.04996	0.898102	0.378222	0.917451	0.904349	-0.290134	-0.0110821	-0.492091	0.0791224	1.97541	-0.738688
20	15	1	FLAT	C2C12	GROWTH	Pre-myoblast	2	Pre-myoblast Flat	-1.53566	1.29374	1.40947	-1.96513	-0.567099	-0.677506	-0.701529	-1.71581	-1.50065	-1.34792	-2.05411	-1.95829	0.756703	-0.8069	-0.498855	-1.73405	-0.657092	1.4565	1.16275	0.821178	-0.797309	-2.39192	2.27107	1.71633	-1.05454	-0.424997	0.213446	0.26225	0.710125	-0.157844	1.31974	0.831136	-0.856976	0.652899	0.227981	0.448229	0.516005	2.1712	-0.557557	0.726202	-0.769093
21	16	1	FLAT	C2C12	GROWTH	Pre-myoblast	2	Pre-myoblast Flat	-0.860717	0.778454	1.22261	0.613797	-0.195197	-0.215021	-0.36492	-0.991834	-0.912671	-0.824097	-1.24806	-1.25711	0.216426	-0.619919	0.0625407	-1.08996	-0.356914	1.15883	1.40993	0.171902	-0.243144	-1.65997	0.806332	1.81983	-0.264441	-0.423273	-0.0241526	0.47375	1.24123	-0.794231	1.2244	0.0523517	0.707612	0.406004	-0.141654	-0.631144	-1.5219	2.17395	0.953171	-0.0161879	-0.8641
22	16	2	FLAT	C2C12	GROWTH	Pre-myoblast	2	Pre-myoblast Flat	-1.60751	0.0702994	0.495364	-1.10055	-1.23025	-1.50439	-1.49028	-1.57585	-1.80516	-1.87145	-1.35839	-1.37931	-0.856789	-0.164666	-1.22773	-0.474293	0.574186	0.896804	0.530351	0.537826	-1.31581	-0.447717	-0.161153	-1.30014	-0.33546	1.61066	-0.0776079	-0.443219	0.86415	1.75463	-0.0332049	0.745178	-0.347226	-0.33681	1.53882	-0.0605937	-1.50258	-0.170276	0.257793	1.43247	-0.264877
23	16	3	FLAT	C2C12	GROWTH	Pre-myoblast	2	Pre-myoblast Flat	-0.966499	0.0515365	0.676518	1.0175	0.0638795	-0.773443	-0.92894	-0.931501	-0.886154	-0.938593	-1.06813	-0.97826	0.206975	-0.905673	-0.0361846	-0.243244	-0.0796687	0.607284	0.970465	-0.591089	-0.971526	-0.368713	-0.993328	0.621146	0.585337	0.24037	-0.347438	-0.429388	1.05409	1.09225	0.169619	-1.42593	-0.224423	0.589961	-0.693352	0.0753111	-0.218203	0.165192	0.779368	0.575306	0.868571
24	16	4	FLAT	C2C12	GROWTH	Pre-myoblast	2	Pre-myoblast Flat	-1.35949	-0.595604	-1.5401	-0.578149	0.249463	-1.98952	-1.94514	-0.685715	-1.02021	-1.05811	-0.719884	-0.634109	-1.47575	-1.3419	-0.226837	1.0083	-0.418635	-1.24543	-1.57185	0.107472	-0.0106074	0.873273	-0.347205	0.465087	-0.487085	-1.3201	0.582388	1.17096	-1.49294	-1.21165	1.88386	0.131971	-0.432302	0.147454	1.97475	-1.55764	-0.691746	0.100874	-0.653104	1.77002	-0.324222
25	17	1	FLAT	C2C12	GROWTH	Pre-myoblast	2	Pre-myoblast Flat	-0.720354	-0.219772	0.352136	0.188663	0.319798	-0.725499	-0.771796	-0.478489	-0.443053	-0.432905	-0.694588	-0.625787	1.01702	-0.908358	-0.0529719	-0.0434161	0.186914	0.561468	0.46228	-0.111015	-0.737675	0.187455	-0.780206	-0.0939787	0.625916	0.886524	-0.841061	-1.04966	0.860406	0.513652	-0.365741	-0.933486	-0.835402	0.79095	-1.01145	1.06251	0.532755	-0.547091	0.340123	0.193958	1.06487
26	17	2	FLAT	C2C12	GROWTH	Pre-myoblast	2	Pre-myoblast Flat	-2.35878	-0.338954	-0.350803	0.469282	-0.890042	-2.66689	-2.35387	-1.63541	-1.96356	-2.08633	-1.64567	-1.68257	-0.595287	-1.11392	-0.699347	-0.348462	0.654575	1.17896	-0.81786	-0.649276	1.37913	0.175941	-0.990988	0.597217	1.00532	1.16539	0.932424	-0.227017	-0.215549	-0.575682	1.78472	0.666843	1.57495	-0.35278	1.7434	2.09571	-0.121536	0.0168413	-0.281577	1.32848	-0.40063
27	17	3	FLAT	C2C12	GROWTH	Pre-myoblast	2	Pre-myoblast Flat	-0.474258	-0.187387	0.0810585	-1.05872	-1.66483	-0.571086	-0.567615	-0.632275	-1.03231	-1.08882	-0.129319	-0.284281	-0.620265	1.27543	-1.31537	0.010026	-0.628237	0.494754	0.0573458	-0.596037	-0.990009	0.265244	-1.08651	-1.51956	-0.457498	-0.317628	-0.942022	-1.2949	0.569737	-0.0454441	0.828792	-0.373388	-1.0053	-0.49536	1.33066	0.692442	0.362755	-1.00183	2.37816	3.46472	-0.761757
28	19	1	FLAT	C2C12	GROWTH	Pre-myoblast	2	Pre-myoblast Flat	-0.971281	2.4004	1.55328	-1.99266	-1.49418	0.228611	0.163172	-1.76296	-1.54844	-1.34792	-0.580539	-1.54061	-0.229272	0.65499	-3.06023	-2.14813	1.49769	0.583482	0.921714	3.34211	0.377343	-2.11729	2.8191	2.73453	-1.12914	0.209219	2.75982	-1.50763	-0.797188	2.42613	1.44194	1.13333	1.40318	0.527947	1.27654	0.15676	-0.851503	0.910713	0.00586947	0.846543	2.16705
29	20	1	FLAT	C2C12	GROWTH	Pre-myoblast	2	Pre-myoblast Flat	-1.28667	0.295849	0.918201	0.400863	-0.130831	-0.926316	-1.08105	-1.27161	-1.07277	-1.02773	-1.50537	-1.38368	-3.09635	-0.995276	-0.284425	-0.662645	-1.20522	1.10737	1.1398	-1.10672	-1.32869	-0.775825	0.137005	0.562689	-0.876249	-0.520375	-1.33858	0.138113	1.74938	0.446333	-0.246456	-1.24225	-1.12119	-1.05908	-0.90682	-1.02349	-1.44758	1.3254	1.55859	-0.508847	-1.3336
30	20	2	FLAT	C2C12	GROWTH	Pre-myoblast	2	Pre-myoblast Flat	-1.19317	0.11979	0.765338	0.280213	1.13177	-0.947121	-1.04179	-1.07162	-0.922117	-0.938593	-1.29177	-1.21552	0.472961	-1.79481	0.231382	-0.488023	-0.544096	0.990297	0.977918	-0.607343	-1.10312	-0.482912	-0.342433	0.600085	-0.470531	0.731128	-0.915817	-0.0591452	1.5101	0.989857	0.0294057	-0.755431	-0.811108	0.0552161	-1.33214	-0.0706308	-0.664368	0.506373	1.75633	0.158117	-0.655643
31	21	1	FLAT	C2C12	GROWTH	Pre-myoblast	2	Pre-myoblast Flat	-1.1432	1.40666	1.47524	1.1046	1.26136	-0.208936	-0.508386	-1.57585	-1.14438	-1.02773	-1.85162	-1.71853	0.110578	-1.83296	0.361063	-1.35716	-1.25359	0.960317	1.89972	-0.956921	-0.344907	-2.28016	1.83999	1.91529	-1.02313	-1.06333	-0.245655	-0.1816	1.15497	-0.695059	0.616181	-1.33908	-0.791121	-0.381832	-0.719379	1.33579	-0.212378	2.65831	2.99037	-0.565155	-1.54389
32	22	1	FLAT	C2C12	GROWTH	Pre-myoblast	2	Pre-myoblast Flat	-1.03571	0.468456	1.04604	-0.400906	0.801316	-0.56331	-0.612699	-1.07462	-0.849601	-0.796207	-1.347	-1.26596	-1.02689	-1.47222	0.366325	-0.971727	1.66383	0.952964	0.85533	1.85145	0.772293	-1.18937	0.84342	0.500332	1.90095	-0.136329	-0.653513	-0.866141	0.694652	-1.45336	-0.00630881	1.01513	3.16684	2.2187	-1.47981	-1.44556	-1.72444	0.60198	-0.0729626	0.234093	1.0095
33	23	1	FLAT	C2C12	GROWTH	Pre-myoblast	2	Pre-myoblast Flat	-0.736646	-0.516403	-0.480516	0.150589	-0.285357	-1.09622	-1.14931	-0.25445	-0.458256	-0.506812	-0.347755	-0.350179	0.8821	-0.450585	-0.247165	0.677704	-0.404411	-0.513615	-0.445003	-0.5489	-0.227552	0.898014	-0.0626267	-0.565523	-0.295002	-0.439431	-0.573217	0.223556	-0.57124	-0.111386	-1.52917	0.225935	0.0792024	-0.614778	-0.655614	0.101298	1.07337	-1.07139	0.041215	1.01915	-1.25679
34	23	2	FLAT	C2C12	GROWTH	Pre-myoblast	2	Pre-myoblast Flat	-0.801121	-0.0734593	0.414165	-0.412788	-1.06534	-0.748997	-0.714403	-0.685715	-0.960146	-1.02773	-0.51387	-0.699703	-1.41919	0.25613	-0.864221	-0.336851	-0.0904314	0.93152	0.326795	-0.670986	-0.62716	-0.140621	-0.935541	1.04119	0.716529	0.803175	-0.601669	-0.297546	0.64835	-0.414418	0.179658	-1.42323	-0.64308	0.21609	0.408473	1.1148	-0.821763	0.528762	1.27975	0.36052	1.35675
35	24	1	FLAT	C2C12	GROWTH	Pre-myoblast	2	Pre-myoblast Flat	-0.202849	-0.327144	0.194612	0.233442	1.27373	-0.283349	-0.436952	0.00444628	0.0770473	0.0963753	-0.217658	-0.140624	-0.94354	-1.12787	0.755102	0.411201	-0.614312	-0.165325	0.559515	-0.685791	-1.04996	0.448152	-0.0579037	0.0257957	-0.350139	-0.256085	-1.35066	-1.10435	0.302837	1.68139	-0.813505	-0.44656	-0.325083	-1.23792	-0.369977	0.768669	1.86566	-0.757312	1.22619	-0.6219	-1.04111
36	24	2	FLAT	C2C12	GROWTH	Pre-myoblast	2	Pre-myoblast Flat	-0.847635	-0.388617	-0.313986	0.213876	0.381892	-1.13059	-0.866168	-0.322471	-0.517461	-0.531895	-0.640443	-0.47168	-1.0724	-1.04887	-0.265293	-0.198559	0.903868	0.956081	-0.558614	0.294873	-0.18544	0.216908	-0.492434	0.0556975	0.829914	0.387341	1.35503	-0.239397	-0.259364	-0.77612	0.760001	1.73528	-0.761551	-0.112223	2.21499	2.51102	0.395703	-0.701297	0.690179	2.78754	0.281966
37	25	1	FLAT	C2C12	GROWTH	Pre-myoblast	2	Pre-myoblast Flat	-0.769474	0.119316	0.636951	-0.97955	-0.184863	-0.575223	-0.771796	-0.923	-0.791748	-0.796207	-0.918746	-0.777779	0.721398	-0.559251	-0.313102	-0.134932	-0.635662	0.360554	1.04702	-0.0898001	-0.12638	-0.280522	-0.653465	-0.0784208	-0.0487062	1.29265	0.0687066	-1.12874	0.992176	2.91302	-0.758757	-0.166448	-1.23346	1.07525	1.56927	-0.42714	-0.314531	-0.368166	2.24624	1.65052	0.711193
38	25	2	FLAT	C2C12	GROWTH	Pre-myoblast	2	Pre-myoblast Flat	-1.04549	-0.587808	-1.37107	-0.113234	0.0434687	-1.63742	-1.54502	-0.38326	-0.771024	-0.824097	-0.412867	-0.404518	0.455336	-0.949881	0.0320184	0.706977	0.325316	-0.537673	-1.4474	0.756216	0.747292	0.974478	-0.388387	-0.677929	-0.479302	-1.13173	2.62822	0.392846	-1.26426	-1.00099	0.682449	0.986229	0.723927	-0.0121973	1.14857	0.0746279	-0.424231	-0.344633	-0.59349	1.28268	0.626282
39	26	1	FLAT	C2C12	GROWTH	Pre-myoblast	2	Pre-myoblast Flat	-0.145957	-0.648775	-1.32888	0.483813	1.60584	-0.726229	-0.796291	0.358864	0.217502	0.252506	0.269526	0.314232	0.841483	-1.27062	0.620418	1.31825	-0.773596	-2.03424	-1.24176	-0.141017	0.827285	0.681898	0.0578239	-1.09829	-1.03564	-0.731937	-0.228543	1.9377	-1.69083	-1.45877	0.863412	-0.549348	-0.0912341	-0.0284146	-0.527161	0.76246	-0.156316	-0.861077	-0.62185	1.6257	0.0311108
40	28	1	FLAT	C2C12	GROWTH	Pre-myoblast	2	Pre-myoblast Flat	-1.3087	-0.501226	-0.364366	0.115208	0.829083	-1.64163	-1.8006	-0.735072	-0.832396	-0.824097	-0.990771	-0.852468	0.572162	-1.69663	0.170142	0.723102	0.31481	-0.722361	-0.285362	0.0654965	-0.65349	0.702063	-0.25887	-1.04785	0.0847327	1.20084	-0.299845	0.247298	-0.342066	0.186086	-0.403964	0.813746	-0.236397	-1.03845	-1.03183	-0.813527	1.03705	-0.280757	-1.14441	0.52436	-1.17707
41	28	2	FLAT	C2C12	GROWTH	Pre-myoblast	2	Pre-myoblast Flat	-0.674145	1.10723	1.31844	-1.2321	-0.121905	0.105894	0.113213	-1.15094	-0.869628	-0.824097	-1.32486	-1.16569	-1.21214	-0.538209	-0.377168	-1.56949	0.931106	1.2109	1.07363	2.3089	0.202943	-2.23812	1.55239	1.5631	0.564656	-0.637189	-1.32099	0.176082	0.183093	-0.0496088	2.31435	2.01544	2.26421	0.446695	0.428557	-0.395603	-0.82643	1.68298	1.20268	2.00824	-1.46792
42	28	3	FLAT	C2C12	GROWTH	Pre-myoblast	2	Pre-myoblast Flat	-1.23959	-0.604006	-1.11428	-0.2304	-0.301921	-1.78667	-1.71924	-0.575028	-0.831533	-0.938593	-0.616709	-0.616144	-0.523131	-0.817786	-0.547632	0.678714	-1.44304	-0.323902	-1.24285	-1.15107	-0.504524	1.30618	-0.407584	-0.891051	-1.06934	-1.12563	-0.790411	0.79187	-1.04321	-0.896715	-0.0816545	-1.1724	-0.859997	-0.709243	0.564085	0.52054	0.312836	-1.07616	-1.09343	-0.044962	-1.0434
43	29	1	FLAT	C2C12	GROWTH	Pre-myoblast	2	Pre-myoblast Flat	-0.20853	0.977146	1.2971	-0.706336	-0.156243	0.541595	0.363449	-0.842284	-0.442985	-0.31397	-0.852832	-0.78082	0.572496	-0.157369	0.214526	-1.13655	0.583385	0.889212	1.52507	1.53584	-0.354873	-1.68989	1.32165	1.37	0.319895	-0.343331	-0.88417	-0.486681	0.859334	0.091352	1.27022	1.07704	2.10046	2.10051	-0.995958	-0.698123	-1.30111	2.02709	1.10716	0.819535	-1.12837
44	29	2	FLAT	C2C12	GROWTH	Pre-myoblast	2	Pre-myoblast Flat	-0.475629	-0.374702	-0.516806	0.231597	-1.56227	-0.807394	-0.854117	-0.514256	-0.68662	-0.796207	-0.092865	-0.0988736	0.562253	1.12551	-0.549143	0.66862	-0.611469	-0.712904	-0.446435	-0.0102852	1.04793	0.604852	-0.608526	-1.00749	-0.276108	-0.13691	1.03658	0.328392	-0.522522	0.427895	0.207966	0.0821569	0.402003	1.97787	0.502667	-1.3055	0.13787	-0.708266	0.0417889	-0.308259	0.946337
45	29	3	FLAT	C2C12	GROWTH	Pre-myoblast	2	Pre-myoblast Flat	-1.03897	-0.0449124	0.276441	-1.06009	-0.590221	-1.04125	-1.19947	-0.869823	-1.01184	-1.02773	-0.756672	-0.814226	0.833753	-0.40885	-0.441812	0.0798551	1.09745	-0.0637175	0.475806	0.0666029	2.27194	-0.339448	-0.97251	0.652396	1.1299	1.40719	0.328542	-1.39956	0.548474	0.048933	-0.775898	0.247762	1.10651	0.941404	4.15108	-1.17035	-0.135656	0.751155	0.3213	2.82771	0.16468
46	29	4	FLAT	C2C12	GROWTH	Pre-myoblast	2	Pre-myoblast Flat	-0.250494	1.63281	0.905491	-2.9057	-0.421732	0.418308	0.193912	-1.22009	-1.09943	-0.938593	-0.210082	-0.293807	0.858405	0.0359821	-1.88347	-1.08134	3.6562	-0.798111	0.270256	5.45306	2.63429	-1.02189	1.58177	2.37123	0.450603	2.9075	4.86537	0.297428	-0.885484	0.0843118	1.96143	-0.14801	1.44817	5.14926	-0.359417	-0.0245908	-0.121641	1.33386	-0.327662	-0.19071	-1.26339
47	29	5	FLAT	C2C12	GROWTH	Pre-myoblast	2	Pre-myoblast Flat	-0.559639	0.153669	0.621696	0.0422204	-1.37512	-0.359969	-0.206198	-0.665222	-0.824271	-0.938593	-0.609012	-0.589714	-0.0303443	0.809966	-1.24373	-0.887582	-0.702916	1.5559	0.307903	-1.08184	0.18133	-0.689652	0.522008	0.11318	-0.182882	0.629807	1.21414	0.487294	1.25697	0.735179	-0.0393539	-0.859542	-0.852487	-0.502043	1.3485	0.0461372	-1.14021	0.412718	-0.194256	-0.44404	-0.548396
48	30	1	FLAT	C2C12	GROWTH	Pre-myoblast	2	Pre-myoblast Flat	0.79736	-0.566515	-0.586705	1.12819	0.839982	0.431194	0.443821	0.845842	0.81737	0.817588	0.895314	0.932608	0.251636	-0.107586	0.797064	0.815709	-0.638878	-0.763732	-0.52372	-0.302046	-2.93e-05	0.995391	0.1291	-0.811172	-0.84323	-0.12948	-1.01082	0.750712	-0.790028	-0.650845	0.231965	-0.26366	-1.40191	0.289443	-0.934239	-0.4844	1.46028	-0.561511	-0.758789	-0.0768975	-0.578018
49	30	2	FLAT	C2C12	GROWTH	Pre-myoblast	2	Pre-myoblast Flat	-6.14791	4.37192	1.65256	-3.94006	-1.41594	-4.57015	-4.22907	-5.43836	-5.59336	-5.63322	-5.5126	-5.55439	-3.00488	-3.37303	-5.81013	-3.65587	-0.952467	0.742171	-0.212321	1.21045	0.929508	-0.627392	2.99387	0.914087	-0.0241345	4.23747	1.13191	-1.33146	-0.409141	2.42184	2.74208	0.369172	2.23805	5.35584	0.304777	-0.521908	-1.08305	-0.495881	5.01122	2.77783	1.06285
50	31	1	FLAT	C2C12	GROWTH	Pre-myoblast	2	Pre-myoblast Flat	-0.715925	-0.538663	-0.505564	0.0596365	0.747562	-1.08736	-1.2056	-0.376432	-0.364554	-0.384713	-0.39141	-0.329665	0.499811	-1.19548	0.384523	0.883477	0.33777	-1.078	-0.393651	0.476675	-0.941694	0.672733	-0.0192993	-0.740828	-0.0617398	0.401995	-1.06736	0.636209	-0.739249	0.556316	-1.25735	1.0425	0.211061	-0.821369	-1.07483	-1.52854	0.799492	-0.210552	-0.225364	-1.07108	0.0888835
51	31	2	FLAT	C2C12	GROWTH	Pre-myoblast	2	Pre-myoblast Flat	-1.70684	-0.093656	0.399236	0.193649	-0.653799	-1.68323	-1.58009	-1.39502	-1.52468	-1.59697	-1.5412	-1.43372	-0.800518	-0.85513	-0.791393	-0.510869	0.697772	1.12854	0.104185	-0.617263	0.516094	-0.262303	-0.408818	-0.170995	1.51125	-1.25363	-0.254988	-0.318792	0.791996	0.00246713	2.06488	-0.101235	1.31557	-0.137017	-0.774127	0.234817	-0.957322	0.202229	1.53923	1.43504	1.26038
52	32	1	FLAT	C2C12	GROWTH	Pre-myoblast	2	Pre-myoblast Flat	-1.76222	2.726	1.69979	-0.172476	-1.45751	-0.409643	-0.333239	-2.58328	-2.43118	-2.27168	-2.46468	-2.40715	1.09701	0.00548084	-2.22487	-2.66319	3.56661	-0.218454	-0.0335909	7.76417	4.05585	-2.53393	1.53185	-0.384758	-0.885601	3.59227	1.81117	-1.02387	-1.47401	-0.02112	1.95295	0.934463	2.08142	-0.455553	-0.469392	0.514592	-0.4504	0.802003	-0.0590657	4.84159	0.419613
53	32	2	FLAT	C2C12	GROWTH	Pre-myoblast	2	Pre-myoblast Flat	-1.75209	-0.522687	-0.854716	-0.00657514	-0.0201351	-2.22959	-2.30255	-1.01815	-1.27941	-1.31415	-1.15997	-1.07832	-0.121428	-1.43594	-0.072148	0.806319	-0.897161	-0.801806	-0.87612	-0.993334	2.22716	0.879761	-0.225207	-0.446357	-0.317313	-1.24334	0.0943083	0.596938	-1.00157	-0.348254	0.492003	-0.214233	1.28682	0.994261	0.397933	-0.641344	0.115558	-0.723928	-0.564986	-1.08047	-1.42926
54	32	3	FLAT	C2C12	GROWTH	Pre-myoblast	2	Pre-myoblast Flat	-0.823914	0.328616	0.90834	-0.634086	-1.06692	-0.451387	0.132512	-0.867056	-0.810343	-0.824097	-0.998526	-0.992122	0.818858	0.24061	-0.679174	-1.85306	1.27718	1.97432	-0.0318934	1.35906	0.361502	-2.23254	1.36773	0.263431	1.42406	-0.983058	-0.303529	1.31746	-0.046031	-0.603146	0.0598069	1.73975	2.03536	0.437619	-0.385827	-0.820779	0.0570854	0.71962	-0.533396	0.177131	-0.30404
55	33	1	FLAT	C2C12	GROWTH	Pre-myoblast	2	Pre-myoblast Flat	-1.10726	0.735171	1.16966	-1.76185	-0.576997	-0.507741	-0.742086	-1.31759	-1.282	-1.28079	-1.42217	-1.40544	0.72157	-0.472947	-0.453615	-0.90368	-0.74493	0.968095	1.557	-0.474202	-1.2068	-1.46371	0.694248	1.06189	-0.837431	-0.525189	-0.26481	0.139997	1.43004	0.843104	0.0168553	-0.707847	-0.494816	0.76293	0.342649	-0.62203	-1.69499	1.8455	1.79489	-0.425579	-1.4908
56	34	1	FLAT	C2C12	GROWTH	Pre-myoblast	2	Pre-myoblast Flat	-0.729971	-0.0128124	0.454867	-0.798761	-0.717297	-0.645368	-0.922801	-0.95718	-0.871265	-0.938593	-0.709696	-0.654113	-0.573062	-0.0531706	-0.656636	0.218992	-1.2217	-0.17019	0.991732	-0.78761	0.466756	-0.138326	-0.756519	-1.18394	-0.825184	-0.489176	-0.887474	-1.54192	0.661605	2.68227	0.615525	-1.41921	0.0669679	0.892272	-0.630539	-0.714632	0.530058	-1.17434	-1.0393	1.73959	-0.322931
57	34	2	FLAT	C2C12	GROWTH	Pre-myoblast	2	Pre-myoblast Flat	-1.44316	0.749791	1.15648	0.448697	-0.956245	-0.855301	-0.836578	-1.58322	-1.45428	-1.48741	-1.82429	-1.6617	0.213057	-0.34999	-0.758852	-1.34743	-0.233526	1.48809	0.998692	-0.0970125	0.599556	-1.76084	1.58168	0.402398	-0.550283	-0.819252	-0.458945	0.559112	1.01626	-0.197306	-0.182289	-0.209494	-0.0814998	0.507834	-0.310476	-0.558519	0.0225864	1.88463	1.15843	-0.170556	-0.915883
58	34	3	FLAT	C2C12	GROWTH	Pre-myoblast	2	Pre-myoblast Flat	-0.814777	-0.660962	-1.84829	0.774178	0.302701	-1.50051	-1.56704	-0.2094	-0.496927	-0.531895	-0.363088	-0.154888	0.842189	-0.967662	0.422335	1.34497	-1.29078	-2.07822	-1.73486	-0.917102	-0.598633	0.728351	-0.334514	0.575925	-1.21161	-1.12412	0.10483	2.13879	-1.64691	-0.648467	-0.612888	-1.02211	-0.971138	-0.542715	-0.634934	1.0432	-1.00133	-0.360736	-0.567026	-0.867104	-0.859118
59	36	1	FLAT	C2C12	GROWTH	Pre-myoblast	2	Pre-myoblast Flat	-0.298192	-0.508098	-0.39114	0.900231	0.521502	-0.620632	-0.643078	0.0718577	-0.0390835	-0.0267637	0.0816901	-0.0176997	0.826023	-0.729109	0.455374	0.633692	-0.269773	-0.429644	-0.283275	0.263433	-0.0358089	0.854785	0.1051	-0.113787	-0.982228	-0.107499	-0.285737	-0.0557789	-0.629653	-0.0311175	-0.662997	0.00716363	1.07791	-0.536628	0.573381	0.558919	1.35364	-0.990102	-0.135236	-0.199372	0.0800479
60	37	1	FLAT	C2C12	GROWTH	Pre-myoblast	2	Pre-myoblast Flat	-2.66782	2.81545	1.00851	-2.75508	-2.77312	-1.7522	-1.03594	-3.72478	-4.62731	-5.13502	-2.02994	-2.16098	0.0046471	2.24338	-7.62655	-3.02633	-0.330572	1.24403	-0.657079	1.20544	-1.11855	-1.36166	1.15078	1.14543	-0.985925	-1.10696	-1.06956	-0.391509	-0.76633	4.39794	0.867194	0.354908	0.390711	-1.20725	-0.610275	-0.779583	-0.0955416	2.63113	0.774833	0.265795	-0.953121
61	38	1	FLAT	C2C12	GROWTH	Pre-myoblast	2	Pre-myoblast Flat	-1.41382	0.553988	1.08453	-0.617963	-0.0467119	-0.909227	-1.18521	-1.4364	-1.26655	-1.28079	-1.63592	-1.59682	-0.719993	-1.15877	-0.137112	-0.668079	-0.310866	0.759251	1.56782	0.167622	-1.41864	-1.19457	0.0269514	1.29224	0.205811	-0.509389	-0.148617	0.012431	1.29032	1.41789	0.405585	-0.184812	0.191025	0.996467	0.244603	-1.5509	-1.89698	1.2285	2.14711	-1.25676	0.307977
62	38	2	FLAT	C2C12	GROWTH	Pre-myoblast	2	Pre-myoblast Flat	-1.19147	0.667715	1.11073	0.0556315	-1.02302	-0.642365	-0.830138	-1.40874	-1.37312	-1.31415	-1.55264	-1.42277	0.42361	-0.0868021	-0.500699	-0.898927	0.0832329	0.952445	1.37447	0.0401855	-0.111361	-1.44388	0.644345	0.499359	-0.154566	0.389186	1.37526	0.134977	1.2402	0.042393	-0.344303	-0.0514329	0.957883	0.0764927	1.88831	-0.95594	-1.64239	1.12428	2.79272	-0.641796	-0.752543
63	38	3	FLAT	C2C12	GROWTH	Pre-myoblast	2	Pre-myoblast Flat	-1.13481	0.537458	0.774448	-2.41715	-1.83176	-0.789854	0.0764308	-1.22009	-1.43639	-1.59697	-1.0277	-1.10038	0.434918	1.03595	-2.3977	-2.28203	3.31328	1.21344	-0.00439792	2.2135	0.736378	-1.5747	0.268623	0.141913	2.69431	0.011983	-0.452196	-0.101218	-0.284333	-0.958165	-0.908282	1.42718	2.00269	2.75854	2.04851	2.52694	-1.83437	-0.166825	-0.541408	-1.17136	0.598149
64	39	1	FLAT	C2C12	GROWTH	Pre-myoblast	2	Pre-myoblast Flat	-1.07417	1.86791	1.57619	-1.85049	-1.36676	0.0283788	-0.125102	-1.82725	-1.79617	-1.6345	-1.59729	-1.75208	0.845053	0.408858	-0.997769	-1.86899	-0.873852	1.14711	1.54115	-0.861844	-1.12959	-2.2583	2.52582	2.36252	-0.998175	-0.494654	-1.27131	-0.302412	0.471316	0.0567	2.01444	-1.09267	-0.35216	0.18538	-0.742542	1.53962	0.520729	2.08096	0.523284	1.26269	-1.51071
65	39	2	FLAT	C2C12	GROWTH	Pre-myoblast	2	Pre-myoblast Flat	-0.399073	-0.278309	0.139519	-0.40535	-0.419847	-0.493552	-0.400956	-0.224327	-0.358979	-0.384713	-0.2477	-0.266167	0.0939554	-0.0783588	-0.423479	-0.0908254	0.77317	0.645162	-0.0577354	-0.956069	1.50697	0.21808	-0.67946	-0.399841	1.24396	0.980948	1.21593	-1.13145	0.392738	0.0654122	-0.0722812	0.0431434	0.676468	0.499895	0.396964	0.95801	0.0445601	-0.718573	-0.498712	-0.997282	0.634307
66	40	1	FLAT	C2C12	GROWTH	Pre-myoblast	2	Pre-myoblast Flat	-0.08091	-0.647681	-1.18491	0.634705	0.781436	-0.630454	-0.673721	0.302295	0.137519	0.0963753	0.336145	0.340123	0.454419	-0.736072	0.50638	1.20737	-1.14158	-1.68424	-1.11946	-0.552495	-1.19509	0.903259	0.227653	-1.25661	-1.06869	-1.21013	-0.0589761	1.93476	-1.75431	-0.436677	0.19014	-1.21089	-0.960087	-1.10561	-0.586721	-0.0323304	-0.204251	-0.164739	-1.24441	0.904101	-0.659536
67	40	2	FLAT	C2C12	GROWTH	Pre-myoblast	2	Pre-myoblast Flat	-0.11757	-0.259634	0.283436	-0.267905	0.325867	-0.145996	-0.232096	0.00444628	0.0446069	0.0354886	-0.178949	-0.102909	0.68083	-0.455811	0.356436	0.171651	-0.171427	0.23022	0.495647	-0.536912	1.22787	0.282843	-0.638695	-0.849952	-0.25768	0.46384	0.676213	-1.32234	0.717824	0.520662	-0.402691	-0.370918	-0.474606	1.38027	-0.295053	1.02427	1.40082	-0.957434	-0.162901	-0.264731	-1.17629
68	41	1	FLAT	C2C12	GROWTH	Pre-myoblast	2	Pre-myoblast Flat	-0.512162	-0.151153	0.130859	0.400831	-1.50987	-0.583239	-0.441889	-0.923	-1.10313	-1.18404	-0.321505	-0.331438	1.05403	1.02484	-1.0222	-0.253831	1.51242	0.62593	-0.268191	-1.17795	1.85469	-0.168802	-0.676135	-0.196482	1.82886	0.790407	-0.445611	-0.899015	-0.118763	-0.445215	1.37131	0.44799	1.58545	1.23207	-1.41674	0.509962	-0.939795	-0.643659	1.38846	2.12457	0.632664
69	41	2	FLAT	C2C12	GROWTH	Pre-myoblast	2	Pre-myoblast Flat	-0.163357	-0.530516	-0.605651	0.412009	-0.25984	-0.54899	-0.526894	-0.111416	-0.170309	-0.155627	0.221733	0.154581	0.94753	-0.0374178	0.17149	0.686405	1.37261	-0.741192	-0.761972	1.03775	-0.15242	0.516303	-0.215218	-0.124275	0.631994	0.766518	-0.43044	-0.0564248	-0.747198	-0.289594	1.78098	2.43177	-0.0473798	0.444207	0.469069	-0.887735	-0.478217	-0.785953	-1.20147	-1.27487	0.497725
70	42	1	FLAT	C2C12	GROWTH	Pre-myoblast	2	Pre-myoblast Flat	0.165383	0.0954482	0.592071	-0.690145	-2.01746	0.355672	0.474449	-0.252286	-0.433307	-0.531895	0.198661	0.0134888	0.984179	2.34896	-1.54985	-0.611724	-1.26002	1.25107	0.485028	-0.943027	-1.17798	-0.382457	0.0295243	-0.534656	-0.707864	-1.10736	1.04525	-0.0676786	1.36477	0.141528	-1.1086	-1.26289	-1.16522	2.3023	0.828463	0.172658	-1.52723	0.0479353	0.821824	-0.351063	-0.569847
71	43	1	FLAT	C2C12	GROWTH	Pre-myoblast	2	Pre-myoblast Flat	-0.407119	-0.459352	-0.455984	0.543683	0.584619	-0.739624	-0.617456	-0.156804	-0.244558	-0.22238	-0.205676	-0.0771523	0.791518	-0.854296	0.151952	0.239363	0.554885	0.292102	-0.721741	-0.331183	0.328276	0.754199	-1.07546	0.884828	1.13299	-0.362019	1.79259	-0.796824	-0.0565025	-0.394758	0.379587	1.05458	0.372884	-0.351399	0.186201	0.837999	-0.138208	0.292721	0.148269	-0.828235	0.117666
72	44	1	FLAT	C2C12	GROWTH	Pre-myoblast	2	Pre-myoblast Flat	-0.676331	-0.561853	-0.670602	0.430097	-0.164907	-1.09737	-1.16848	-0.167235	-0.325587	-0.384713	-0.279758	-0.253806	0.571334	-0.50498	0.0646432	0.89984	-0.684937	-0.991978	-0.564171	0.0358208	0.0405268	0.886752	0.227234	-1.47897	-0.814346	-1.03477	-0.25432	0.776942	-1.05567	-0.318198	-1.40924	-0.622736	-0.0220626	-0.100571	-0.445901	-0.68972	0.959401	-0.450513	-1.13839	-0.134952	-0.0437326
73	44	2	FLAT	C2C12	GROWTH	Pre-myoblast	2	Pre-myoblast Flat	-0.274256	-0.629308	-1.14134	0.234436	0.48557	-0.814457	-0.866168	0.196058	-0.0664361	-0.133729	0.060536	0.175855	0.835172	-0.686406	0.300407	0.989725	-0.676187	-1.11622	-1.1589	-0.274267	-0.782149	1.0868	-0.205837	-1.20088	-0.746339	-0.994237	-0.0933708	1.56093	-1.18401	-0.877059	-0.97734	-0.0820792	-0.442393	-0.85883	0.985268	-1.17424	0.428245	-0.341198	-1.34641	0.850038	-0.266758
74	45	1	FLAT	C2C12	GROWTH	Pre-myoblast	2	Pre-myoblast Flat	-1.75817	-0.0376892	0.582478	-0.189865	0.464609	-1.64384	-1.59661	-1.31428	-1.34409	-1.31415	-1.5801	-1.57592	-2.76026	-1.79624	-0.0207686	-0.577463	0.758706	1.153	0.454492	-0.0353215	-0.00614774	-0.439776	-0.145191	0.0172045	0.888496	1.57869	-0.015645	-0.046114	1.05492	-0.067684	-0.432518	-0.436932	0.576856	0.159243	-0.323022	0.232938	-1.12436	0.624265	-1.07386	-0.853867	0.873199
75	45	2	FLAT	C2C12	GROWTH	Pre-myoblast	2	Pre-myoblast Flat	-1.52714	-0.292243	0.109907	1.23959	0.389045	-1.6584	-1.85733	-1.11401	-1.12064	-1.05811	-1.34401	-1.17706	0.298592	-1.56869	0.220875	0.434277	0.921663	-0.446686	0.341553	-0.331143	1.35046	0.14591	-0.159093	-1.29589	0.768184	1.86636	0.349337	-0.858388	0.210966	0.541033	-0.500195	0.225031	0.152549	1.15392	-0.248429	-0.769534	0.646237	-0.161544	-1.00377	1.11138	-0.373482
76	46	1	FLAT	C2C12	GROWTH	Pre-myoblast	2	Pre-myoblast Flat	-1.86329	-0.216609	-0.00742941	-0.717592	-1.43177	-2.02497	-2.12561	-1.42599	-1.71	-1.75036	-1.12265	-1.38577	0.189903	-0.105356	-1.95162	0.200553	2.12894	-0.289483	-0.18017	-0.249341	0.125015	-0.253382	-0.373287	-1.12362	2.00808	1.36397	0.514513	-1.14706	0.0363521	-0.881905	0.0820819	0.645367	-0.199909	-0.973488	2.22233	-1.44089	-1.11485	0.150764	0.225341	-0.49574	0.349674
77	46	2	FLAT	C2C12	GROWTH	Pre-myoblast	2	Pre-myoblast Flat	-0.95934	-0.663393	-2.37996	0.486454	0.111959	-1.71715	-1.64434	-0.241496	-0.603333	-0.60855	-0.227326	-0.213541	-0.465962	-0.936783	-0.189653	1.16159	-0.666408	-1.53694	-2.15781	0.0445448	-1.10115	1.01159	-0.785319	0.244503	-0.956849	-1.02661	0.581323	2.02004	-1.67137	-1.16375	0.420678	-0.494892	-0.560099	-1.1656	0.854643	-0.038153	-1.53563	-0.279818	-1.54615	-1.12238	0.0941612
78	46	3	FLAT	C2C12	GROWTH	Pre-myoblast	2	Pre-myoblast Flat	-1.14993	-0.0301346	0.391082	-0.957349	-1.26256	-1.10478	-0.966954	-0.845025	-1.11775	-1.08882	-0.64437	-0.963711	0.582126	0.221435	-1.59384	-0.547023	2.24558	0.763911	-0.192486	0.540336	2.66287	-0.645669	-0.0536577	0.0827443	2.94662	0.746637	-0.46913	-0.957479	0.0368828	-1.29387	-0.0628423	-0.831887	1.92032	0.301039	-0.931109	-1.22686	-0.699612	0.480676	0.187511	0.505226	2.10304
79	46	4	FLAT	C2C12	GROWTH	Pre-myoblast	2	Pre-myoblast Flat	-0.487303	-0.605967	-1.26313	-0.39551	-0.524879	-1.05167	-0.990923	-0.0930825	-0.442075	-0.531895	-0.022798	0.0295944	0.836484	-0.0509091	-0.180148	0.929339	-0.316539	-1.01618	-1.27073	0.602205	-0.442289	1.00074	-0.283007	-1.07191	-0.838715	-1.05687	-0.482121	1.16847	-1.27786	-1.47194	-1.26648	-0.533429	0.0487723	-0.108292	2.554	-1.3211	-0.0162084	-0.572301	-1.12031	0.613751	0.405797
80	46	5	FLAT	C2C12	GROWTH	Pre-myoblast	2	Pre-myoblast Flat	0.192881	-0.291087	0.249847	0.791883	0.311683	0.151381	0.18289	0.185183	0.244429	0.252506	0.112372	0.163292	-0.0905944	-0.210297	0.406243	0.0110257	-0.544248	0.624404	0.313582	-1.2335	-0.442361	0.437462	-0.929294	0.198783	-0.0487731	-0.66163	-0.624199	-1.17043	0.81873	0.689732	0.508864	-0.565507	-0.520466	-0.321113	-0.67033	1.63043	1.2075	-0.325922	-0.220031	0.344535	-0.517923
81	46	6	FLAT	C2C12	GROWTH	Pre-myoblast	2	Pre-myoblast Flat	-0.351212	-0.374486	-0.183909	0.334775	1.01825	-0.579452	-0.666255	-0.0748822	-0.126327	-0.133729	-0.128236	-0.109098	1.03786	-1.0888	0.472373	0.563793	0.26753	-0.531548	-0.0442291	-0.229508	2.31635	0.415572	-0.447192	0.141787	0.188805	-0.0985833	0.535905	-0.472586	0.0415322	0.173093	-0.30905	0.836281	1.2999	1.99143	0.257838	-0.743704	1.02123	-0.0948808	1.66299	-0.28754	-1.04353
82	46	7	FLAT	C2C12	GROWTH	Pre-myoblast	2	Pre-myoblast Flat	-1.92888	-0.295473	-0.191411	-0.64058	-0.625713	-2.17123	-2.14091	-1.4364	-1.54193	-1.59697	-1.35942	-1.381	0.692269	-1.0501	-1.20693	0.0479201	-0.629719	0.568331	-0.372375	-0.193362	1.7289	0.510379	-0.970629	0.215053	0.121882	-0.131921	1.57388	-1.44386	0.312596	-0.221186	-0.278286	-1.22381	1.03482	-0.658064	0.877496	1.54445	-0.0860516	-0.176319	-0.811755	1.25893	0.700003
83	47	1	FLAT	C2C12	GROWTH	Pre-myoblast	2	Pre-myoblast Flat	-0.988874	-0.500135	-0.543205	-0.0395886	0.738639	-1.36727	-1.47756	-0.514256	-0.620003	-0.58276	-0.587541	-0.534627	-1.19927	-1.39649	0.201612	0.843898	0.839025	-1.10302	-0.542438	0.156984	0.900199	0.491793	-0.405234	-0.808826	0.926258	-0.414511	0.91717	0.4946	-0.585244	0.224581	0.124161	2.11127	0.513337	-1.03536	0.651502	-0.849242	0.0313937	-1.23894	-0.890962	0.220949	-0.530363
84	48	1	FLAT	C2C12	GROWTH	Pre-myoblast	2	Pre-myoblast Flat	0.101649	-0.67412	-1.72122	0.42853	1.0293	-0.548846	-0.484969	0.554459	0.393194	0.418288	0.530364	0.577523	1.05066	-0.752351	0.670928	1.22307	-0.700533	-1.69912	-1.66478	-0.0483239	0.404819	0.96449	-0.265544	-0.448878	-1.21766	-0.79886	-0.00183556	2.17045	-1.58333	-1.20572	-0.245031	-0.397069	-0.412435	-1.26858	-1.36265	0.463121	-0.732763	-0.744803	-0.626529	0.894873	0.442444
85	48	2	FLAT	C2C12	GROWTH	Pre-myoblast	2	Pre-myoblast Flat	-1.10393	-0.0566594	0.563077	0.46758	0.0657688	-0.990022	-1.05206	-0.980229	-0.885246	-0.938593	-1.10549	-1.03397	1.03026	-1.01127	-0.213618	-0.284902	-0.47094	0.856032	0.72513	-0.190166	-0.768604	-0.0916535	-0.63609	-0.262261	-0.57802	0.0145271	-0.94518	-0.545459	1.40068	1.66876	-0.171459	-0.744415	-0.450451	-0.193989	-0.292233	0.446724	-0.193264	0.131161	0.410163	-0.985122	-0.479977
86	49	1	FLAT	C2C12	GROWTH	Pre-myoblast	2	Pre-myoblast Flat	0.0301951	0.353854	0.665906	-0.947865	-1.63565	0.309276	0.269781	-0.487977	-0.562047	-0.58276	0.275049	-0.10094	0.76693	1.61512	-1.40536	-0.497762	-0.0539677	0.680932	0.839902	-0.196536	1.54308	-0.847021	-0.159344	0.810883	0.13093	1.19869	1.62568	-0.418619	0.94009	0.112435	-0.0510198	-0.761996	-0.176805	0.304513	1.46885	-1.50971	-1.82679	1.03091	3.04672	0.882772	0.136594
87	49	2	FLAT	C2C12	GROWTH	Pre-myoblast	2	Pre-myoblast Flat	-1.24913	-0.578919	-1.34822	0.175394	0.791558	-1.83818	-1.85918	-0.624733	-0.899328	-0.938593	-0.623215	-0.573634	-1.35179	-1.62763	0.153731	1.06439	0.284785	-1.49554	-1.40508	0.459802	1.02293	0.653336	-0.34848	-0.902174	-0.534024	-0.253805	-0.727927	1.22881	-1.28335	0.296075	3.95862	0.720119	-0.0559717	2.78044	2.44931	-0.411527	-1.12654	-0.602445	0.395534	1.49775	0.185473
88	51	1	FLAT	C2C12	GROWTH	Pre-myoblast	2	Pre-myoblast Flat	-0.177094	-0.549831	-0.558843	0.736294	0.978432	-0.554698	-0.65968	0.124512	0.0639811	0.0354886	0.067676	0.126084	0.464441	-0.932521	0.631765	0.924152	0.519422	-1.18678	-0.493341	0.353721	-0.219128	0.623948	0.00959396	-0.790716	0.301662	-0.589563	1.33126	0.673739	-0.887582	0.421406	-0.532998	1.87902	-0.046097	-0.555899	0.335871	-1.26147	0.548572	-0.775113	-0.701353	-0.699647	0.34334
89	51	2	FLAT	C2C12	GROWTH	Pre-myoblast	2	Pre-myoblast Flat	-0.330819	-0.562489	-0.639313	0.383489	1.09918	-0.736566	-0.794926	0.0718577	-0.0177277	-0.0267637	-0.0428344	0.0207019	0.96406	-1.12219	0.660477	0.818409	-0.0274985	-0.822444	-0.585584	0.480278	-0.00474038	0.881634	0.0375029	-0.395847	-0.629727	-0.590451	-0.891049	0.601167	-0.846276	-0.622961	-0.379612	0.563291	0.640051	0.285223	2.0368	-0.656534	1.10398	-0.68676	0.4576	1.30582	0.497836
90	51	3	FLAT	C2C12	GROWTH	Pre-myoblast	2	Pre-myoblast Flat	0.198465	-0.415805	-0.164489	-0.641482	-0.380758	-0.020429	-0.0450909	0.159623	0.173726	0.136237	0.392903	0.327132	0.986807	0.340512	-0.11571	0.457965	0.305833	-0.218705	-0.111769	-0.317885	-0.21269	0.602739	-0.388246	-0.522041	0.564361	0.944257	1.67773	-0.571911	-0.199879	0.749977	0.290576	0.765966	0.0343921	-0.158478	0.556916	0.317851	0.780896	-0.730427	0.360986	0.218413	0.0667521
91	51	4	FLAT	C2C12	GROWTH	Pre-myoblast	2	Pre-myoblast Flat	-4.66182	10.1857	2.10063	-7.80868	-2.88367	-1.70121	-1.87398	-6.29977	-6.55238	-6.82909	-3.90483	-4.87606	-0.386398	1.23423	-10.1692	-4.50561	0.315499	-1.32635	0.310448	-0.484053	1.18519	-0.933843	2.99721	1.8514	-0.0301504	1.83679	1.04951	-0.0658446	-0.477142	4.11008	2.11217	0.168641	1.97373	1.92181	1.03975	-1.55511	-0.0835137	0.322589	1.73139	1.42129	1.51
92	51	5	FLAT	C2C12	GROWTH	Pre-myoblast	2	Pre-myoblast Flat	-0.112045	-0.58215	-0.781785	0.895918	0.411343	-0.554509	-0.556115	0.228404	0.0618296	0.00444256	0.112359	0.234902	1.03315	-0.512026	0.42409	0.863649	-0.613952	-0.861575	-0.761826	0.128194	0.207563	0.992754	0.0813429	-0.880394	-0.988362	-0.596945	-0.192028	0.800748	-1.07704	-0.676469	0.118172	-0.605699	-0.674637	-0.289341	0.771695	-0.338178	0.872724	-0.451	-0.143652	-0.705651	-0.0585619
93	52	1	FLAT	C2C12	GROWTH	Pre-myoblast	2	Pre-myoblast Flat	0.119414	3.21684	1.82923	-0.498698	-1.78841	1.71872	1.70837	-1.09879	-1.1882	-1.05811	-0.9422	-1.10201	1.0977	1.91748	-1.5819	-2.70002	-0.851734	0.923089	1.22472	0.355009	-0.821323	-1.45003	3.85447	2.13471	-0.24519	-0.862748	-0.211563	-1.52488	-1.06745	2.72067	1.97925	-0.795155	-0.959908	0.633023	0.436906	0.727189	0.946552	0.692507	-0.871898	1.97286	0.435948
94	52	2	FLAT	C2C12	GROWTH	Pre-myoblast	2	Pre-myoblast Flat	-0.507313	1.67941	1.15116	-3.14343	-2.64738	0.299291	0.871558	-1.63541	-2.24008	-2.47101	-0.220892	-0.733429	-1.79767	3.41025	-5.04635	-2.46473	-0.405714	1.67961	-0.0347576	-0.466369	0.601389	-1.87925	1.79773	0.807477	1.03826	2.12229	-0.0336701	0.746773	-0.977745	0.986802	1.44151	0.512643	-0.266202	0.896623	-1.04053	0.0627399	-0.225356	0.555967	0.941502	1.83324	1.24588
95	52	3	FLAT	C2C12	GROWTH	Pre-myoblast	2	Pre-myoblast Flat	-0.783753	-0.584479	-0.818689	0.101784	-0.0755437	-1.24985	-1.16848	-0.295921	-0.472545	-0.531895	-0.422704	-0.307164	0.847595	-0.658421	0.00767747	0.651456	1.08728	-0.51808	-1.03164	0.885745	-0.181982	0.79148	-0.523499	-0.409079	0.529508	0.197317	-0.816266	0.12508	-0.841256	-0.92554	0.57635	2.54601	-1.1515	-0.510672	-1.51362	-0.433171	-0.150023	-0.393532	-0.907356	0.22812	0.817124
96	52	4	FLAT	C2C12	GROWTH	Pre-myoblast	2	Pre-myoblast Flat	0.257073	0.146229	0.829481	0.232412	1.00167	0.574355	0.434195	0.0200152	0.254559	0.400347	-0.128515	-0.0748831	-1.02808	-0.61772	0.782054	-0.351333	1.29444	0.465664	1.07921	-0.275429	1.32965	-0.796614	-0.907065	0.789399	1.85594	0.944851	0.579391	-0.41344	0.628171	0.567097	0.160387	-1.21481	1.64896	2.53725	-0.87675	-0.847197	-1.05341	-0.0168447	0.551967	-0.138043	2.03914
97	53	1	FLAT	C2C12	GROWTH	Pre-myoblast	2	Pre-myoblast Flat	-2.19595	-0.537401	-0.609692	0.0610888	0.221724	-2.6209	-2.58131	-1.27161	-1.48684	-1.59697	-1.65339	-1.50708	-2.95467	-1.9552	-0.460962	0.439892	0.291102	0.0201594	-0.833516	-0.189183	0.295814	1.00119	-0.76024	-1.29027	0.437662	0.00340747	-1.16917	-0.114797	-0.273295	-0.726172	-0.829891	1.22422	-0.144237	-0.123401	-0.287353	0.604001	0.524216	-0.738414	-1.39369	-1.07013	-0.643582
98	53	2	FLAT	C2C12	GROWTH	Pre-myoblast	2	Pre-myoblast Flat	-1.55371	-0.623131	-1.0331	0.230915	0.805516	-2.09271	-2.23618	-0.836813	-1.03022	-1.02773	-1.07411	-0.893792	0.738628	-1.8672	0.40243	1.17693	-0.541519	-1.67063	-0.916112	0.574105	-0.672187	0.756817	0.311328	-1.30363	-0.50267	-1.38658	0.540913	1.47958	-1.63008	-1.24888	-0.73815	-1.33915	-0.574152	-0.683358	-0.968066	-0.687231	0.22167	-0.543617	-1.09901	0.517712	-0.142931
99	53	3	FLAT	C2C12	GROWTH	Pre-myoblast	2	Pre-myoblast Flat	-0.451725	-0.183519	0.377982	0.741496	-0.475522	-0.432098	-0.468752	-0.443227	-0.492774	-0.531895	-0.433325	-0.41356	1.06421	-0.0686733	-0.0817247	-0.0777628	-1.22122	0.687079	0.508015	-1.25414	-1.46612	0.225672	-1.07822	-0.10702	-0.804366	-0.508936	0.169921	-0.809984	1.08765	0.324532	-1.15557	-1.26298	-1.01945	-0.811495	2.03493	1.34521	1.04049	-0.356993	1.03454	-0.352715	-0.637364
100	53	4	FLAT	C2C12	GROWTH	Pre-myoblast	2	Pre-myoblast Flat	-1.35321	-0.503158	-0.42293	0.554558	1.20943	-1.70471	-1.83099	-0.780076	-0.816101	-0.824097	-1.02363	-0.870084	0.540971	-1.96175	0.526002	0.773572	0.784396	-0.910686	-0.360073	0.381238	0.194834	0.565776	-0.232559	-0.687668	0.688678	0.573956	-1.10347	0.327166	-0.588138	1.10055	-0.0257158	1.55707	1.138	-0.715765	-0.440261	-1.5229	0.104825	-0.877742	-0.764585	-0.771871	-0.780768
101	53	5	FLAT	C2C12	GROWTH	Pre-myoblast	2	Pre-myoblast Flat	-1.83825	-0.326204	0.109452	0.101945	0.612517	-1.98279	-2.14958	-1.31428	-1.30372	-1.31415	-1.63345	-1.43648	0.933469	-1.95704	-0.0250706	0.294175	-0.730753	0.110097	0.283487	-0.891364	-0.402976	0.567969	-0.533186	-0.432331	-0.0420777	-0.439021	-0.18336	-1.06343	0.439401	1.06971	-0.348833	-0.845849	-0.761482	-0.47658	-1.37168	0.861615	1.55686	-0.894772	-0.277737	-0.549671	0.0435148
102	54	1	FLAT	C2C12	GROWTH	Pre-myoblast	2	Pre-myoblast Flat	-0.554018	0.254773	0.782331	0.241304	-0.086257	-0.255385	-0.418908	-0.514256	-0.596499	-0.531895	-0.536507	-0.682476	0.967751	-0.475734	-0.0303698	-0.389836	-0.192082	0.63109	1.18243	-0.854294	1.14451	-0.762445	-0.842189	0.747341	0.0723677	2.34248	1.67741	-0.142369	1.23788	0.283943	-0.408878	-0.71723	-0.158562	-1.32069	0.28995	-1.05423	-0.517552	-0.264805	1.82494	-0.631293	-0.463494
103	54	2	FLAT	C2C12	GROWTH	Pre-myoblast	2	Pre-myoblast Flat	-0.444927	-0.301468	0.158419	0.912186	-0.0829144	-0.538666	-0.643078	-0.311374	-0.375537	-0.432905	-0.321505	-0.316897	0.163504	-0.395696	-0.0714779	0.296052	-0.0582881	0.013217	0.375088	-0.463831	-0.694809	0.413906	-0.485611	-0.159984	0.391324	0.495238	-0.796664	-1.11197	0.37773	0.770037	-0.983002	-0.339462	0.291475	-0.780019	-0.435484	0.331989	1.37294	-0.793717	0.446597	-1.38455	0.14427
104	54	3	FLAT	C2C12	GROWTH	Pre-myoblast	2	Pre-myoblast Flat	0.0184276	-0.0613115	0.542673	-0.08358	0.129256	0.147358	0.0349476	-0.0608172	0.0204315	0.0354886	-0.120452	-0.103686	-0.211536	-0.208638	0.392435	-0.072174	0.123171	0.414706	0.901271	-0.15897	-0.116326	-0.153793	-0.785472	-0.211326	-0.1323	1.56936	0.0124102	-0.89007	1.17513	0.978509	-0.727266	-0.521061	0.405138	0.556797	-0.26053	-0.237303	0.747766	-0.329008	0.135229	-0.797874	-0.295936
105	54	4	FLAT	C2C12	GROWTH	Pre-myoblast	2	Pre-myoblast Flat	0.260359	-0.630344	-0.927517	1.02595	0.38377	-0.220369	-0.179723	0.664905	0.512094	0.436114	0.538876	0.567865	0.888954	-0.210355	0.621827	0.899141	0.0701748	-0.926592	-0.960113	0.659576	-0.807139	1.04149	0.0229188	-0.649198	-0.491058	-0.201246	-1.31127	1.09027	-1.20371	-0.682378	-1.16534	0.87377	-0.291897	-0.680316	-0.759877	-0.950486	0.445072	-0.800716	-1.15883	-0.89005	0.828996
106	55	1	FLAT	C2C12	GROWTH	Pre-myoblast	2	Pre-myoblast Flat	-2.17515	0.353375	0.887296	-1.09279	0.33574	-1.8347	-2.08142	-1.92269	-1.84469	-1.75036	-2.14516	-2.06892	-0.586077	-2.02176	-0.417352	-0.538481	0.209501	0.725293	1.22165	0.214857	-0.52328	-0.773119	0.117021	0.0864203	0.467776	1.64538	0.263788	-0.733921	1.41537	1.24531	-0.793557	-0.0779714	-0.199429	1.09379	-1.38288	-1.36456	-0.981225	1.11684	-0.350325	-0.148239	0.32938
107	55	2	FLAT	C2C12	GROWTH	Pre-myoblast	2	Pre-myoblast Flat	-0.368415	-0.448367	-0.390463	0.963145	0.612102	-0.678336	-0.745674	-0.156804	-0.159596	-0.155627	-0.138899	-0.0644158	-1.56168	-0.84333	0.40612	0.694317	-0.214156	-0.684213	-0.29385	-0.4009	1.65286	0.644072	-0.266831	-0.331148	0.530285	-1.25679	1.90733	0.0509287	-0.412924	0.540857	0.442898	0.669565	0.228616	0.611522	0.706774	-0.627076	0.729524	-0.408364	-0.202878	3.48493	-0.273777
108	55	3	FLAT	C2C12	GROWTH	Pre-myoblast	2	Pre-myoblast Flat	-1.6367	0.476797	1.01498	-1.43701	-0.186746	-1.1919	-1.35546	-1.66955	-1.46705	-1.34792	-1.88575	-1.72365	0.726216	-1.21498	-0.505853	-0.814574	0.826303	0.913287	1.11192	0.305824	0.992206	-1.15733	0.677874	-0.0668219	0.971736	-0.166578	-0.578249	-0.398739	1.17007	0.397133	-0.10214	-0.415524	2.62409	1.06087	0.599888	-1.08504	-1.89932	1.02454	-0.125793	1.25014	-0.100962
109	56	1	FLAT	C2C12	GROWTH	Pre-myoblast	2	Pre-myoblast Flat	-1.99691	-0.546721	-0.765323	0.204661	0.688354	-2.46161	-2.43337	-1.17273	-1.39799	-1.48741	-1.39646	-1.30474	0.704302	-2.12717	-0.169893	0.58586	-0.204945	-0.252088	-0.842203	0.28384	0.243207	1.04045	-0.41939	-1.06182	-0.973866	-0.406282	-0.472581	0.194541	-0.590499	-1.07732	-0.527959	0.248652	0.913252	-0.264637	0.3385	0.435891	0.84061	-0.899715	-1.06802	0.109509	0.411998
110	56	2	FLAT	C2C12	GROWTH	Pre-myoblast	2	Pre-myoblast Flat	-2.13052	2.26233	1.70326	-2.07357	1.06048	-0.878286	-1.25295	-2.49102	-2.03066	-1.75036	-3.0147	-2.78671	0.650751	-2.46173	0.206533	-1.86985	-0.650528	0.818364	1.94453	0.265387	-0.263617	-2.0132	2.61059	2.78489	-0.979743	-0.719519	-0.244703	-0.532938	-0.0601798	-1.22093	2.79816	-0.273895	0.0235728	-0.550096	-0.0570167	1.2956	0.670806	2.59225	1.29302	2.12213	-0.615728
111	56	3	FLAT	C2C12	GROWTH	Pre-myoblast	2	Pre-myoblast Flat	-0.446286	-0.578081	-0.758378	0.0274279	0.306625	-0.88905	-0.824168	0.0258286	-0.117063	-0.155627	-0.124036	-0.0447518	0.0427665	-0.691206	0.455263	0.684505	0.856923	-0.571484	-0.929586	0.188422	-0.0998956	0.903733	-0.810193	-0.765996	0.845059	-0.117272	-0.834586	0.709456	-0.439601	-0.250218	-1.18818	2.27174	0.261559	-1.20213	-0.25639	-1.48457	0.10622	-0.872589	-0.916129	-0.7043	-0.337323
112	57	1	FLAT	C2C12	GROWTH	Pre-myoblast	2	Pre-myoblast Flat	-1.00818	-0.481164	-0.407947	0.53084	0.193536	-1.34386	-1.45829	-0.612214	-0.714625	-0.796207	-0.667639	-0.588829	1.08854	-1.03471	-0.0185193	0.753138	0.420196	-0.845893	-0.328725	0.0593567	-0.224767	0.602538	-0.228198	-1.3133	0.498545	0.472577	1.03427	0.280285	-0.599703	0.633464	0.762211	1.0611	0.471039	-0.810345	0.453055	-1.2403	0.386913	-0.32143	-1.13012	0.548811	-0.987277
113	57	2	FLAT	C2C12	GROWTH	Pre-myoblast	2	Pre-myoblast Flat	-1.9514	-0.0452151	0.282543	-0.557282	-0.218222	-1.96817	-1.9622	-1.48202	-1.65392	-1.59697	-1.63726	-1.56116	1.08858	-1.42746	-0.464898	-0.334013	4.06507	-0.18992	-0.589583	-0.0178393	-0.562352	-0.969837	0.871514	1.83817	3.46169	1.28664	1.16078	-0.617994	-0.829849	-1.25916	-0.99065	-0.693959	0.975168	1.80893	0.583818	0.0775121	-0.358964	1.39328	-0.511634	2.0815	-0.177487
114	58	1	FLAT	C2C12	GROWTH	Pre-myoblast	2	Pre-myoblast Flat	-0.00582864	0.232165	0.832192	0.251736	-0.610353	0.325573	0.131462	-0.322471	-0.244713	-0.22238	-0.289217	-0.277087	-0.0769207	0.393535	0.0979655	-0.325281	1.94835	0.159407	1.0567	0.379093	0.414541	-0.883559	-0.477874	0.472457	2.4058	1.86532	-1.30591	-1.36156	0.399902	0.185457	-0.177348	-0.778838	1.29837	3.16356	-0.240403	-0.957581	-1.10712	0.305073	0.585786	-0.687431	1.87485
115	59	1	FLAT	C2C12	GROWTH	Pre-myoblast	2	Pre-myoblast Flat	-0.343962	2.54415	1.76098	-2.7129	-0.054411	1.05277	0.86815	-1.26511	-0.778691	-0.58276	-1.372	-1.42059	-0.713128	-0.341782	0.182982	-2.199	1.04501	0.65023	1.46646	3.15763	2.27327	-1.91621	2.64876	2.12998	-1.11491	0.424291	3.24364	-1.02468	-0.731005	0.428983	1.42624	1.25632	2.1122	-0.652431	3.608	0.130755	-0.808713	1.08623	-1.48812	-0.245507	1.7953
116	59	2	FLAT	C2C12	GROWTH	Pre-myoblast	2	Pre-myoblast Flat	-1.30075	1.18243	1.39961	0.502424	0.871389	-0.467731	-0.666255	-1.47848	-1.2417	-1.05811	-1.8003	-1.77261	0.307478	-1.71729	0.217551	-1.37412	-1.36488	1.19247	1.61549	-0.824314	-0.198897	-2.22457	1.45464	2.24272	-0.92504	-0.958913	0.538511	0.450324	1.20046	-1.21224	1.39235	-1.17372	-0.647961	-1.38168	0.505638	0.962867	-0.378463	2.37684	1.46714	0.0200663	-1.32761
117	60	1	FLAT	C2C12	GROWTH	Pre-myoblast	2	Pre-myoblast Flat	-1.46164	6.2384	2.15338	-5.1941	-0.722026	0.947177	0.643166	-2.76098	-2.32444	-2.13147	-3.16825	-3.0973	-0.541225	-0.603336	-0.476853	-3.52279	0.530458	-0.366102	1.17264	3.11824	1.94993	-0.891154	3.66404	2.66346	0.709146	3.37273	3.00318	-0.202067	-0.882244	3.44633	3.08398	-0.923031	-0.593756	3.44112	3.31529	-0.857332	-1.93322	-0.2403	1.06363	2.59349	0.252032
118	60	2	FLAT	C2C12	GROWTH	Pre-myoblast	2	Pre-myoblast Flat	-0.0440551	0.518907	1.07247	0.314136	-0.0879111	0.477658	0.34768	-0.394681	-0.253153	-0.155627	-0.616401	-0.473284	0.470363	-0.0877621	0.463831	-0.806188	0.0177103	0.981577	1.33269	0.62383	-1.21141	-1.18254	0.308794	1.43665	0.347761	0.207801	-1.24395	0.0518963	1.30697	-0.0488379	0.559272	0.459959	0.502264	-0.0898713	0.329236	-1.50081	-1.91099	1.73736	1.48461	-0.570437	0.404418
119	60	3	FLAT	C2C12	GROWTH	Pre-myoblast	2	Pre-myoblast Flat	-0.964111	-0.108465	0.0793932	-1.02618	-0.898234	-1.05386	-1.00104	-1.04771	-1.16443	-1.08882	-0.442452	-0.670032	0.364469	-0.0479951	-0.714697	-0.115045	-0.733729	0.636525	-0.0224714	-1.22444	2.39085	0.127561	-0.588201	1.64243	-0.44968	1.64357	-0.376303	-1.05234	0.269336	-0.916658	0.461016	-1.03676	1.80399	4.16604	-1.20046	0.654283	0.748874	0.345685	0.108764	-0.144983	-1.02477
120	91	1	HEX	C2C12	GROWTH	Pre-myoblast	2	Pre-myoblast Hex	0.652499	-0.0459045	0.569096	-0.263963	1.22301	0.812766	0.643166	0.358864	0.661742	0.738964	0.319233	0.402844	-0.935377	-0.4502	0.778968	0.0745906	1.05215	-0.0445898	0.95156	-0.65363	-0.381641	-0.271211	-1.12681	-0.284499	1.69747	1.90095	0.718475	-1.44289	0.764011	0.981687	1.08014	-0.469574	-0.325389	0.297963	0.923912	-1.51628	0.335778	-0.236324	0.656625	0.0209294	1.86289
121	91	2	HEX	C2C12	GROWTH	Pre-myoblast	2	Pre-myoblast Hex	0.369643	-0.607085	-0.81055	1.59265	1.37499	-0.0748357	0.0259431	0.730089	0.612503	0.557813	0.565791	0.633584	-0.128753	-0.752007	0.773148	0.726906	-0.67001	-0.464678	-0.864602	-0.208322	-1.41009	1.21715	-0.0459362	0.140137	-0.805199	-1.01393	-1.25404	0.764847	-1.00124	-0.0898598	1.32185	-0.139331	-0.670891	-0.940259	-0.647201	0.336188	0.889904	-0.371403	-0.868183	-0.0630839	-0.145476
122	91	3	HEX	C2C12	GROWTH	Pre-myoblast	2	Pre-myoblast Hex	0.437759	-0.589594	-0.729121	0.479528	1.04955	0.0195529	0.00786493	0.669404	0.635557	0.625049	0.61303	0.67179	-0.27493	-0.509874	0.621147	0.92596	0.609476	-1.13602	-0.735705	0.913618	-0.420167	0.726076	-0.0681812	-1.43835	-0.320409	0.99653	1.65347	0.749855	-0.930307	-0.061707	0.0244319	1.44522	-0.25824	-0.934517	-0.4491	-1.46796	0.52347	-0.25688	-0.221726	-0.675891	0.845212
123	92	1	HEX	C2C12	GROWTH	Pre-myoblast	2	Pre-myoblast Hex	1.60732	-0.597827	-0.786307	0.576028	0.761517	1.20266	1.21879	1.61404	1.58715	1.57452	1.63597	1.64975	-0.268862	0.556778	0.8987	1.01662	0.253423	-1.32596	-0.746795	0.34939	-0.151585	0.759232	0.00101038	-0.581604	-0.102708	-0.488231	1.04269	1.14483	-1.07581	-0.0799562	-0.169563	1.57271	0.0670493	-0.348688	0.0696683	-0.857412	0.460274	-0.71141	0.440378	-1.37418	0.858747
124	93	1	HEX	C2C12	GROWTH	Pre-myoblast	2	Pre-myoblast Hex	0.660259	-0.115378	0.437385	0.678188	-0.598211	0.747344	0.789701	0.39922	0.535076	0.488921	0.476405	0.477553	0.124555	0.887456	0.126155	-0.217605	0.892691	0.639486	0.382931	-0.092454	-1.18138	-0.0128271	-0.700531	0.735707	1.93199	1.49979	-0.209638	-1.31019	0.505379	0.527046	1.19334	-0.848101	-0.591141	-0.0526294	-0.283694	0.187337	-0.583834	0.904775	-0.166035	0.165837	2.53783
125	94	1	HEX	C2C12	GROWTH	Pre-myoblast	2	Pre-myoblast Hex	0.529792	-0.376985	0.0392577	0.375733	0.766379	0.397878	0.433553	0.554459	0.62785	0.625049	0.484735	0.523534	0.477542	-0.263481	0.674012	0.230853	0.274563	0.225838	0.0562456	-0.579831	0.793459	0.53981	-0.706232	-0.548205	0.478579	0.458265	-0.307715	-1.23128	0.400154	-0.0950432	0.923992	0.546597	-0.0974325	0.391705	-0.623602	0.89236	1.30849	-0.784694	-1.10964	0.774141	-0.619797
126	94	2	HEX	C2C12	GROWTH	Pre-myoblast	2	Pre-myoblast Hex	0.661712	-0.653387	-1.85128	0.729129	1.78275	0.00868651	0.0475155	0.996292	0.834195	0.817588	1.09462	1.06086	0.548626	-0.753104	0.673976	1.09459	-0.710049	-1.36281	-1.81139	-0.285546	1.82664	1.06151	-0.498982	-0.900739	-0.9982	-0.212642	2.09036	1.87028	-1.48412	-0.82498	-0.534866	0.00224384	0.107887	-0.215983	2.90725	-0.506685	-0.847945	-0.755883	-0.438641	-1.30956	0.333892
127	95	1	HEX	C2C12	GROWTH	Pre-myoblast	2	Pre-myoblast Hex	0.537346	-0.355935	-0.172837	-0.195649	1.65853	0.337803	0.310609	0.646831	0.617163	0.625049	0.484329	0.620088	-0.403231	-0.781346	0.912606	0.505211	2.91691	-0.970917	-0.351816	0.941022	1.17109	-0.363424	-0.272539	0.170463	2.39945	1.07784	1.46921	-0.436002	-0.177756	0.422431	0.0348578	1.90523	0.093136	0.429846	0.949047	0.481888	-1.67254	-0.120684	1.17186	-0.243568	-0.0807215
128	96	1	HEX	C2C12	GROWTH	Pre-myoblast	2	Pre-myoblast Hex	0.849901	-0.539941	-0.517104	-0.2781	0.465292	0.510639	0.461082	0.922867	0.936494	0.953793	0.873718	0.960179	-0.671142	0.179846	0.558014	0.900547	0.420302	-1.1316	-0.422437	0.358205	-1.15927	0.641999	-0.124648	-0.32838	0.120467	0.463786	0.581136	0.670474	-0.563343	-0.322944	-0.775145	1.29308	0.0980386	-0.289603	0.128681	-1.28667	0.964626	-0.125521	-1.20878	0.150131	-0.192036
129	97	1	HEX	C2C12	GROWTH	Pre-myoblast	2	Pre-myoblast Hex	0.778256	-0.198529	0.363875	0.719182	0.989642	0.818634	0.595295	0.540306	0.785806	0.817588	0.383673	0.601126	-1.33123	-0.215277	0.876658	0.444288	0.6802	-0.578476	0.871542	-0.674791	0.0422033	-0.100226	-0.383312	-1.13291	0.777589	1.70222	0.179242	-1.16362	0.488226	1.29012	0.508516	-0.00324475	-1.37476	1.10408	1.1135	-1.19518	1.07892	-0.746677	-0.940572	1.12202	-0.148376
130	97	2	HEX	C2C12	GROWTH	Pre-myoblast	2	Pre-myoblast Hex	1.13603	-0.56788	-0.650486	0.684318	2.13685	0.760978	0.707689	1.21904	1.25651	1.26138	1.12819	1.22978	-1.60628	-0.574173	1.10726	1.02188	-0.497875	-1.32894	-0.468243	0.195872	0.75664	0.746731	0.350775	-0.623198	-0.631136	-1.27846	0.563698	0.985763	-0.999966	-0.874613	-0.0437145	-0.371633	0.45243	1.6578	0.888653	-1.46351	1.23315	-0.256778	-0.52759	-0.770007	-0.0603215
131	98	1	HEX	C2C12	GROWTH	Pre-myoblast	2	Pre-myoblast Hex	-0.361788	-0.291973	0.219072	0.742951	0.735146	-0.428407	-0.510484	-0.167235	-0.134522	-0.133729	-0.387923	-0.276415	0.983485	-0.919113	0.431448	0.196883	1.82663	-0.0982324	0.200209	-0.419344	0.763934	0.0042185	-0.929183	-0.783092	1.89077	2.71834	-0.759421	-1.14089	0.233611	-0.000715214	-0.510457	0.779333	-0.335455	0.510527	0.648435	-1.08418	-0.423747	-0.163866	-0.369304	-0.106521	0.419104
132	98	2	HEX	C2C12	GROWTH	Pre-myoblast	2	Pre-myoblast Hex	-0.488679	0.00749739	0.672834	-0.595762	2.31507	-0.29679	-0.604067	-0.478489	-0.208732	-0.133729	-0.783375	-0.593228	0.762591	-1.89177	0.869961	0.108284	-0.662071	0.0203659	1.35862	-0.799065	-0.400114	-0.280576	-0.728844	-0.453908	-0.474333	0.295474	-0.409916	-0.945077	1.174	2.66866	-0.324843	-1.22781	-1.02977	0.678407	-0.914863	-0.462874	0.992906	-1.09098	1.32341	-0.195946	-0.649466
133	99	1	HEX	C2C12	GROWTH	Pre-myoblast	2	Pre-myoblast Hex	0.828341	0.0057984	0.339176	-2.06278	0.841137	0.906672	0.919779	0.562288	0.589172	0.488921	0.506037	0.69336	0.76372	-0.0848264	0.205024	-0.361575	-0.31395	0.897534	0.266881	-0.162226	1.85661	-0.342426	-0.651843	-0.683224	-0.444878	0.78062	5.04865	0.0627651	0.831095	1.3661	2.44309	0.243608	0.573058	-0.114958	0.771947	0.830133	-0.952976	-0.952717	2.45708	-0.763896	0.288373
134	100	1	HEX	C2C12	GROWTH	Pre-myoblast	2	Pre-myoblast Hex	1.96958	0.0233631	0.677643	1.44359	1.14666	2.23273	2.0228	1.2856	1.71756	1.76927	1.24389	1.42702	-0.00930665	0.593459	1.21562	0.127935	1.526	-0.346243	1.21691	-0.493834	0.940861	-0.649684	-0.94169	-0.728158	1.59824	2.91923	-0.963226	-1.27821	0.488236	1.07139	0.781133	-0.949312	-0.390943	3.39503	0.353282	-1.53543	-0.263134	-0.706908	-0.803999	0.230672	1.62257
135	101	1	HEX	C2C12	GROWTH	Pre-myoblast	2	Pre-myoblast Hex	0.159743	-0.0807862	0.583136	0.166366	1.79792	0.305787	0.291927	0.176084	0.33524	0.418288	-0.0198108	-0.0173531	-0.685546	-1.14141	0.838347	-0.274166	-1.01793	0.900403	0.765265	-0.687383	-0.173282	-0.0811457	-1.04676	0.702973	-1.16716	-0.512738	-0.00938097	-0.190781	1.34064	0.56039	0.180173	-0.889838	-0.733043	-0.224947	0.303407	1.10653	0.506679	0.610135	0.170689	0.182011	-1.1557
136	101	2	HEX	C2C12	GROWTH	Pre-myoblast	2	Pre-myoblast Hex	2.04248	-0.657027	-2.36013	1.30611	0.726441	1.35759	1.55983	2.06992	1.92156	1.85649	2.17293	2.25949	-0.0354925	0.909585	0.777705	1.09832	-0.0602476	-1.41446	-2.16341	0.479876	0.841854	0.963311	-0.631408	0.163745	-0.871944	-0.191837	1.87952	1.71897	-1.12557	-1.04657	0.523304	0.919997	-0.914283	-1.17359	2.24406	-0.454603	-0.969381	-0.272359	-0.288248	0.878919	1.59433
137	101	3	HEX	C2C12	GROWTH	Pre-myoblast	2	Pre-myoblast Hex	1.87034	-0.612317	-0.815308	0.580175	1.57305	1.46232	1.45378	1.80731	1.89606	1.85649	1.78289	1.87185	-0.573349	0.275505	1.06989	1.11324	-0.74291	-1.49312	-0.692658	-0.264819	0.515004	0.840692	0.340546	-0.949602	-0.95689	0.21438	-0.0669066	1.45843	-1.27593	-0.713418	-0.595841	-0.334519	-0.576622	0.278092	-0.151912	-0.811425	0.953703	0.132049	-1.3213	-0.45688	-0.3105
138	102	1	HEX	C2C12	GROWTH	Pre-myoblast	2	Pre-myoblast Hex	-0.0943044	-0.508566	-0.341471	0.627749	0.181708	-0.397406	-0.466679	0.242647	0.17515	0.136237	0.0302463	0.132985	-1.92762	-0.333272	0.540894	0.723445	0.590494	-0.746079	-0.270817	0.027847	-1.50529	0.662118	-0.192169	-1.3196	0.591857	0.458006	1.20261	0.257377	-0.401091	0.154243	-0.173658	1.65025	-0.285031	-0.930135	-0.575372	-1.19971	1.01971	-0.597361	-0.29886	-0.0324206	-0.93768
139	102	2	HEX	C2C12	GROWTH	Pre-myoblast	2	Pre-myoblast Hex	-0.091865	-0.455995	-0.250752	0.960342	0.0378267	-0.354593	-0.357676	0.188813	0.0640559	0.0354886	0.146211	0.113116	0.634312	-0.22266	0.470496	0.494007	-1.4977	-0.122708	-0.185059	-0.754307	1.27475	0.887837	-0.175472	-0.541002	-0.558278	-1.04654	-0.111445	-0.350515	-0.189764	0.415335	-0.808396	-0.996233	0.487214	0.765381	-0.808238	1.01837	1.61402	-0.932611	-0.0179528	-0.00195227	-0.226645
140	102	3	HEX	C2C12	GROWTH	Pre-myoblast	2	Pre-myoblast Hex	0.751981	-0.480696	-0.395028	0.567913	1.06885	0.459464	0.430338	0.883273	0.862166	0.833052	0.847999	0.852009	0.420525	-0.283333	0.699203	0.732302	1.36081	-0.938108	-0.365406	0.764731	1.11146	0.350977	-0.164956	-0.262775	1.04891	0.179311	0.655384	0.029183	-0.458169	0.242998	-0.39859	2.08215	1.01447	-0.656907	-0.167585	-1.25204	0.0686083	-0.581146	-0.421094	0.274612	-0.192679
141	102	4	HEX	C2C12	GROWTH	Pre-myoblast	2	Pre-myoblast Hex	-0.273612	-0.154233	0.376824	0.439069	0.420047	-0.243722	-0.360492	-0.252286	-0.120018	-0.0478289	-0.347296	-0.261663	0.0807032	-0.640573	0.407092	0.0990717	-1.40344	0.295517	0.682251	-0.397832	1.3207	0.233108	-1.11724	-1.37147	-0.234482	-0.750537	0.413986	-1.53451	1.21072	1.58886	-0.54424	-0.667525	-0.0941321	0.409724	-0.357928	-0.105665	1.31551	-0.912971	-0.42012	-0.284599	0.340098
142	103	1	HEX	C2C12	GROWTH	Pre-myoblast	2	Pre-myoblast Hex	0.565893	-0.713213	-2.1003	0.435731	2.10828	-0.138432	-0.067238	1.04838	0.864648	0.825325	0.879043	1.00155	0.397423	-0.992047	1.07976	1.40283	-0.722759	-2.17444	-1.94074	0.0413779	-1.03337	0.842245	-0.459866	-1.01814	-1.0569	-1.30518	-0.527504	2.68982	-1.66366	-1.14431	0.0956765	-0.556408	-1.12539	-0.827247	-0.450186	2.17651	-1.32134	-0.961986	-1.11344	-0.538765	0.645782
143	103	2	HEX	C2C12	GROWTH	Pre-myoblast	2	Pre-myoblast Hex	0.751981	-0.632343	-0.873949	1.01824	1.66954	0.295322	0.265066	1.02897	0.993418	0.983185	0.883493	0.959428	0.62821	-0.624592	1.03906	1.10181	-0.91699	-1.41449	-0.767243	-0.385565	-1.03981	0.958201	0.494764	-0.558848	-1.00453	-1.00543	-0.77012	1.59409	-1.54762	0.0555533	-0.6596	-0.680459	-0.558212	-0.999103	-1.5659	-1.06405	0.484361	-0.492703	-0.371926	-0.227243	-0.580196
144	103	3	HEX	C2C12	GROWTH	Pre-myoblast	2	Pre-myoblast Hex	0.814043	-0.269742	0.272029	0.295704	0.81434	0.801897	0.738482	0.821985	0.83534	0.833052	0.773733	0.666538	-3.96948	-0.0786595	0.641764	0.150011	-1.13005	0.348822	0.499848	-0.935554	-0.430094	0.396733	-0.354562	0.93253	-0.915751	-0.441237	-1.0261	-1.26684	0.655284	0.249589	-0.475521	-1.12571	-0.406353	0.281577	0.06951	1.55274	1.87273	-0.204749	1.15363	-0.521837	-1.12742
145	104	1	HEX	C2C12	GROWTH	Pre-myoblast	2	Pre-myoblast Hex	-0.0242888	-0.336619	0.152928	0.626025	0.738683	-0.11862	-0.207353	0.0566084	0.195408	0.252506	-0.120452	0.0240872	-0.010115	-0.665624	0.689508	0.316795	0.638893	-0.0694009	0.304475	-0.853534	-0.761386	0.431407	-0.836997	-1.14157	1.21295	1.11919	-0.676485	-0.665324	0.520417	1.21694	-1.17937	0.432187	-1.29048	0.285944	-0.938931	-0.712024	1.03701	-1.13492	-0.933784	-0.764259	0.20922
146	105	1	HEX	C2C12	GROWTH	Pre-myoblast	2	Pre-myoblast Hex	1.5146	-0.428969	-0.0195947	0.884458	1.92938	1.37584	1.311	1.44802	1.55882	1.57452	1.27836	1.35059	-1.26163	-0.182726	1.12982	0.603726	-0.597975	-0.462051	0.304728	-0.316048	-0.590605	0.64	0.290676	-0.397108	-0.691459	-0.0746376	-0.131503	-0.480404	-0.206846	1.29566	-0.601261	-0.538076	0.396414	-0.606009	-0.0120093	0.626484	2.03267	-0.362684	0.583604	-0.685326	-0.759832
147	106	1	HEX	C2C12	GROWTH	Pre-myoblast	2	Pre-myoblast Hex	2.56151	-0.685454	-1.62268	0.945247	0.512316	1.9884	2.07572	2.44868	2.37789	2.28438	2.66988	2.59229	0.992549	1.44606	0.862571	1.34261	-0.226701	-2.07357	-1.54346	0.867703	-0.718101	0.718822	-0.0555813	-0.402949	-0.696063	-1.24597	0.164379	2.07317	-1.55869	-0.600581	-0.68016	-0.335197	-0.795158	-1.2063	1.06929	0.837189	-0.869979	-1.17454	-0.481284	-1.00472	1.17813
148	106	2	HEX	C2C12	GROWTH	Pre-myoblast	2	Pre-myoblast Hex	2.44594	-0.45643	-0.208092	0.424979	-0.336506	2.26417	2.42762	2.11087	2.19646	2.17128	2.24613	2.19007	0.549836	2.0076	0.456199	0.327802	0.445293	0.115536	-0.147536	0.921055	-0.114962	0.665492	-0.335744	-0.571535	-0.817765	1.15387	0.267153	-1.04575	0.0755441	-0.439432	-0.207907	0.580988	1.54609	-0.505467	-1.09929	1.23984	1.41691	-1.06647	-1.09194	-0.0365159	0.356074
149	107	1	HEX	C2C12	GROWTH	Pre-myoblast	2	Pre-myoblast Hex	1.20033	-0.352235	0.134908	1.51862	1.48207	1.12667	1.07459	1.12079	1.206	1.22136	1.03409	1.03694	0.568567	-0.182419	0.96928	0.392959	-0.819515	-0.0731757	0.441189	-0.47122	-0.770145	0.521506	0.0880739	0.574161	-1.13569	-0.128676	-0.558112	-1.21015	0.167955	0.479132	-1.16749	-1.00895	-0.0313883	-0.766671	-1.34897	1.31134	2.18001	-0.934584	1.9588	-1.09649	-1.47118
150	107	2	HEX	C2C12	GROWTH	Pre-myoblast	2	Pre-myoblast Hex	1.51722	-0.481804	-0.342573	1.24067	1.53709	1.26047	1.11218	1.43146	1.49505	1.52669	1.34274	1.46536	0.425714	0.0274362	1.09165	0.88572	-0.148909	-1.13236	-0.0898583	-0.128164	1.2892	0.538509	0.194877	-0.911306	-0.12109	-0.256814	1.77286	0.325423	-0.532613	-0.194033	-0.531474	0.458056	0.257451	2.38766	0.278066	-1.26978	1.50809	-0.109391	-0.846477	0.552252	-0.187409
151	108	1	HEX	C2C12	GROWTH	Pre-myoblast	2	Pre-myoblast Hex	1.77352	0.439562	1.04878	1.35087	0.909269	2.3149	2.19043	1.03934	1.47351	1.57452	0.966067	1.02945	0.0818201	0.589172	0.87866	-0.593982	-1.16845	0.823056	1.57766	-1.23204	-0.873084	-1.01806	-0.051059	1.02428	-0.896048	-0.612615	-0.820539	0.0572597	1.75847	1.47215	-0.188874	-1.22753	-1.02185	-0.498738	-0.868615	-1.23999	-1.38793	1.30652	2.67546	-0.616706	-1.41895
152	109	1	HEX	C2C12	GROWTH	Pre-myoblast	2	Pre-myoblast Hex	1.63621	-0.677369	-1.65648	0.859927	0.0808532	1.03323	1.14545	1.80445	1.63033	1.57452	1.90828	1.833	0.832403	1.0551	0.645017	1.2501	-1.18244	-1.75551	-1.59926	-0.745147	-0.606273	0.974951	-0.0880586	0.187608	-1.21987	-1.07914	0.53414	2.26599	-1.57326	-0.386506	-0.0540726	-0.889569	-0.872799	-0.850385	-0.865862	0.535776	-0.986788	-0.836028	-0.531812	0.130419	-0.556369
153	109	2	HEX	C2C12	GROWTH	Pre-myoblast	2	Pre-myoblast Hex	1.70699	-0.502854	-0.251824	0.908168	0.403394	1.47887	1.48423	1.56936	1.66499	1.65634	1.62632	1.58631	0.742377	0.873041	0.686472	0.630561	0.53726	-0.518378	-0.17623	0.243621	-0.522067	0.70473	-0.10554	-0.602603	0.67773	0.602466	-1.16987	-0.0404838	-0.406563	0.363405	-0.277612	1.52393	-0.948876	-0.243819	0.344812	-0.353036	1.12096	-1.07119	-0.392009	-0.753925	-1.04166
154	110	1	HEX	C2C12	GROWTH	Pre-myoblast	2	Pre-myoblast Hex	0.61145	-0.642764	-1.20904	0.993991	1.74501	0.0738967	0.0796291	0.905195	0.845531	0.817588	0.809157	0.915585	0.826386	-0.771295	0.870409	1.14933	-0.665425	-1.54464	-1.17813	-0.27906	-0.517157	0.92639	-0.0279281	0.572216	-0.951318	-0.974727	-0.321078	1.80854	-1.26626	-0.284659	0.549358	-0.0463821	-0.213545	-0.707325	-0.644872	-0.243808	0.156393	-0.107415	-0.024487	-0.170729	0.00483711
155	110	2	HEX	C2C12	GROWTH	Pre-myoblast	2	Pre-myoblast Hex	0.879938	-0.229464	0.322957	-0.041394	0.297596	0.899189	0.888835	0.639262	0.831768	0.833052	0.548841	0.701396	-0.0471761	0.320834	0.641159	0.0658578	1.09459	0.227185	0.379986	-1.19846	0.319051	0.101091	-0.491138	0.0832552	1.68017	1.60824	-0.275213	-1.43057	0.488493	0.426427	-0.489885	0.0138928	-0.013926	0.3594	-0.242785	-0.315018	0.425988	-0.367458	-0.404819	-0.21835	1.10664
156	111	1	HEX	C2C12	GROWTH	Pre-myoblast	2	Pre-myoblast Hex	0.628127	-0.482736	-0.227122	0.447768	1.27936	0.383882	0.331509	0.682851	0.789078	0.817588	0.610306	0.691422	-0.150105	-0.501399	0.789113	0.666552	-0.19705	-0.558669	-0.0598563	-0.374785	0.0022016	0.75562	0.146191	-0.398853	-0.254989	0.519161	-0.66736	0.0159612	-0.305729	0.368593	-0.814285	0.21089	0.12541	0.400362	0.267096	-0.0961172	1.7216	-0.679527	-0.280337	-0.985522	-1.23935
157	111	2	HEX	C2C12	GROWTH	Pre-myoblast	2	Pre-myoblast Hex	1.85591	-0.321103	0.18484	-0.283198	-0.570774	1.82676	1.82	1.44802	1.67441	1.66784	1.50928	1.55985	-0.429341	1.76924	0.505006	0.302731	-0.926972	0.0888388	0.445442	-1.02721	-0.885913	0.566353	-0.568863	-0.555412	-0.429588	-0.76706	-0.807468	-0.969973	0.789427	1.56904	-1.10631	-0.844733	-0.609401	-0.894547	-1.32344	0.410918	1.99823	-0.74849	0.0417532	-1.25536	-0.751793
158	111	3	HEX	C2C12	GROWTH	Pre-myoblast	2	Pre-myoblast Hex	0.908804	-0.42049	-0.241332	0.732057	1.41276	0.681626	0.663099	0.8556	0.938534	0.953793	0.846577	0.939363	0.371256	-0.364675	0.936353	0.594188	0.0608972	-0.507714	-0.110918	-0.353196	1.71672	0.617604	-0.249694	-0.542099	0.983978	-0.461418	1.29768	-0.0719709	-0.232165	0.456784	0.696724	0.845381	0.756179	-0.0365849	-0.461046	-0.710066	0.861893	-1.01422	-0.93522	0.967578	0.953196
159	111	4	HEX	C2C12	GROWTH	Pre-myoblast	2	Pre-myoblast Hex	0.884465	-0.561423	-0.555224	1.06997	1.81352	0.530383	0.560434	1.12079	1.05352	1.05535	0.994282	0.996089	1.03212	-0.600414	0.94045	0.765166	-1.25366	-0.617353	-0.492516	-1.17161	0.389315	1.06783	0.169897	-0.13502	-0.618617	-1.40952	-1.34532	0.676626	-0.815424	0.106393	-0.0281906	-0.769354	0.113692	-0.223582	-0.358665	-0.0759038	1.47937	-1.14881	0.338029	0.868147	-1.21695
160	112	1	HEX	C2C12	GROWTH	Pre-myoblast	2	Pre-myoblast Hex	0.824197	-0.584108	-1.11476	0.732699	1.73759	0.325516	0.298277	0.957844	0.963096	0.983185	0.949806	1.08265	0.345804	-0.606134	0.936233	1.15139	0.462674	-1.76297	-1.09739	0.604309	1.91553	0.496938	-0.351527	0.172519	-0.0973778	-1.16693	-0.723239	1.31724	-0.838685	0.128848	0.347071	1.36092	1.16302	1.10004	0.0484951	0.568874	-0.418692	0.064304	0.165396	-0.567933	0.740764
161	112	2	HEX	C2C12	GROWTH	Pre-myoblast	2	Pre-myoblast Hex	0.556905	2.671	1.77961	-2.68854	0.26783	2.01945	1.74227	-0.652499	-0.0352296	0.136237	-0.974306	-0.708821	-0.321592	0.0973549	0.793043	-2.08215	-1.11155	0.770715	1.9479	-1.14764	-1.08274	-1.80111	3.21869	2.77403	-0.987422	-0.620405	-0.65275	-1.13773	-0.184732	0.0444923	2.32212	-1.37459	-0.858311	0.0284767	-0.475724	1.99931	0.536097	2.70751	0.820161	1.13511	-1.61009
162	113	1	HEX	C2C12	GROWTH	Pre-myoblast	2	Pre-myoblast Hex	0.365405	-0.685311	-2.13599	0.820253	1.33748	-0.341631	-0.345637	0.782193	0.636907	0.625049	0.782057	0.845679	0.526317	-0.733886	0.942384	1.35795	-0.140147	-2.12759	-1.9216	1.19832	1.46773	0.668268	-0.471551	-1.45339	-0.372234	0.215954	0.245968	1.99351	-1.61078	-1.35055	-1.31967	-0.914352	-0.412615	-0.385094	1.93076	0.700196	-1.24837	-0.70669	-0.957814	-1.08497	0.856756
163	113	2	HEX	C2C12	GROWTH	Pre-myoblast	2	Pre-myoblast Hex	0.152396	-0.376576	-0.143425	0.759297	0.773651	-0.0515725	-0.11608	0.228404	0.326312	0.418288	0.273425	0.288482	1.04381	-0.554246	0.606927	0.528305	1.01003	-0.548865	-0.0412687	0.312464	1.16001	0.359342	-0.492229	0.196291	1.40549	1.65427	-0.109781	-0.219585	-0.277395	1.09793	-0.540395	0.772325	1.57384	-0.389935	-1.08175	-1.40706	-0.177166	-0.526839	0.560491	-1.11845	0.533995
164	113	3	HEX	C2C12	GROWTH	Pre-myoblast	2	Pre-myoblast Hex	0.401257	-0.36332	-0.02694	0.864913	1.88289	0.245924	0.284896	0.646831	0.567734	0.557813	0.443949	0.448681	-1.05979	-1.00262	1.01965	0.256381	0.272234	0.150179	0.081504	-0.0105443	1.10617	0.431473	-0.239371	0.274799	0.0871275	0.784211	1.25341	-1.53721	-0.0096785	-0.222049	1.38029	1.13253	1.38633	-1.03089	0.280206	1.3107	1.28943	-0.747749	-0.833577	1.60028	-0.34163
165	113	4	HEX	C2C12	GROWTH	Pre-myoblast	2	Pre-myoblast Hex	0.553403	-0.574614	-0.68109	1.44292	2.13642	0.15397	0.116027	0.743216	0.763084	0.817588	0.654832	0.756821	0.93364	-1.01546	1.00337	0.961018	-0.788406	-1.13031	-0.55739	-0.135573	-0.454503	0.871939	0.448634	0.412029	-0.761135	-1.05256	1.59618	0.909654	-1.13362	-0.313111	-0.685988	-0.65549	-0.631826	-1.09385	-0.233597	-0.899351	0.915876	-0.255084	0.731411	1.00713	-0.496128
166	114	1	HEX	C2C12	GROWTH	Pre-myoblast	2	Pre-myoblast Hex	0.607513	-0.316311	0.215949	1.1034	0.821812	0.557346	0.540848	0.646831	0.707632	0.738964	0.543819	0.516385	0.999652	-0.24	0.848167	0.182056	-0.822858	0.336389	0.40834	-0.727168	-1.14925	0.524767	-0.510797	0.179472	-0.676426	-0.211981	-0.893671	-1.48952	0.79166	0.074256	-0.142786	-1.00653	-0.600518	-0.610544	-0.126215	1.23147	2.15176	-0.52717	1.08991	-0.169298	-0.724225
167	114	2	HEX	C2C12	GROWTH	Pre-myoblast	2	Pre-myoblast Hex	0.707874	-0.198534	0.427878	0.45616	1.25379	0.773106	0.778351	0.566973	0.768281	0.817588	0.500199	0.506966	0.744347	-0.426147	0.908922	-0.0782092	-0.502278	0.666387	0.608943	-0.714396	-0.781579	0.207296	-1.06813	0.278669	-0.19793	-0.0728712	-0.8451	-0.900837	1.18329	0.664836	-0.117317	-0.724791	-0.179476	0.632154	-1.23806	0.973588	1.21043	-0.204841	0.628371	-0.802363	-0.413053
168	115	1	HEX	C2C12	GROWTH	Pre-myoblast	2	Pre-myoblast Hex	1.80543	-0.488397	-0.33741	1.01862	0.206495	1.55676	1.59703	1.63456	1.72715	1.67929	1.62824	1.70045	0.469526	1.08929	0.777582	0.638077	1.31677	-0.683781	-0.39149	0.0463479	-0.101323	0.556323	-0.798146	-0.75954	1.47183	1.2927	-0.506388	0.428105	-0.195285	0.69958	-1.07533	2.09702	0.589724	-1.08966	0.279301	-0.682624	-0.0687806	-0.838695	-0.656983	-1.22892	-1.17677
169	115	2	HEX	C2C12	GROWTH	Pre-myoblast	2	Pre-myoblast Hex	0.492269	-0.10339	0.449992	0.260523	1.04814	0.583119	0.65224	0.434007	0.499038	0.480181	0.449382	0.334246	0.47081	-0.467703	0.752758	-0.288384	-0.234086	0.904488	0.510116	-0.990147	0.855589	-0.0967331	-0.994286	0.708181	0.302009	1.20819	1.66913	-0.245489	1.01417	-0.298212	0.826798	0.199005	0.064449	-1.38966	1.52181	0.97953	0.26763	-0.0246697	0.200594	0.788451	-1.21988
170	115	3	HEX	C2C12	GROWTH	Pre-myoblast	2	Pre-myoblast Hex	2.41661	-0.410452	0.0308483	0.73558	1.46001	2.32621	2.30287	2.02392	2.26532	2.25652	2.03397	2.07786	-0.485164	0.752257	1.27697	0.554839	-0.694674	-0.367474	0.343442	-0.449409	-0.130525	0.643066	0.0909628	-0.671198	-0.235491	-0.326019	-1.02625	-0.506606	0.0660575	1.4708	-0.849583	-0.287083	-1.35112	-0.0583288	-0.513127	0.456247	2.1557	-0.432329	-0.717468	-0.686816	-1.56814
171	116	1	HEX	C2C12	GROWTH	Pre-myoblast	2	Pre-myoblast Hex	0.1682	-0.612911	-0.931418	0.380401	2.02499	-0.31149	-0.427098	0.490937	0.453689	0.418288	0.348464	0.496254	-0.424246	-1.25166	0.91947	1.12684	-0.346886	-1.55637	-0.810767	0.581687	0.625955	0.773566	0.175755	-1.03308	-0.434429	-1.02791	0.678397	1.41987	-1.29668	-0.919609	-0.769277	-0.234418	0.229812	0.55345	-1.17192	-0.616821	0.653128	-0.352327	-0.38521	-1.08477	0.381164
172	116	2	HEX	C2C12	GROWTH	Pre-myoblast	2	Pre-myoblast Hex	0.382326	-0.509554	-0.460131	1.08132	2.40942	0.0548821	0.0259431	0.682851	0.616489	0.625049	0.557507	0.563262	0.688462	-1.27717	1.0491	0.696196	0.312425	-0.64044	-0.321683	1.02502	1.26483	0.6743	0.172571	-0.873425	-1.13537	-0.356304	1.82446	-0.2015	-0.639146	-1.26384	0.568483	0.473588	1.48428	0.47068	0.942896	0.333853	1.38743	-1.03872	0.261036	1.16666	0.828983
173	116	3	HEX	C2C12	GROWTH	Pre-myoblast	2	Pre-myoblast Hex	0.0407497	-0.379146	0.079228	0.492634	0.925314	-0.0891126	-0.27307	0.196058	0.286164	0.271421	0.0372347	0.10356	0.848228	-0.734636	0.691605	0.548282	-0.911792	-0.391106	0.452776	-0.649486	-0.801153	0.540581	0.227898	-0.393642	-0.652275	-1.2662	0.744908	-0.782895	-0.042814	1.59648	-1.34197	-0.589291	-0.831788	-0.587134	1.62028	0.869638	1.97401	-0.504268	0.0935057	-1.04141	-0.66355
174	117	1	HEX	C2C12	GROWTH	Pre-myoblast	2	Pre-myoblast Hex	0.435165	-0.508143	-0.445467	0.474173	0.703055	0.113579	0.113565	0.65287	0.590174	0.557813	0.623739	0.602361	0.693186	-0.294191	0.495107	0.686505	0.247668	-0.610138	-0.365444	0.468905	1.14451	0.717889	0.0773785	-0.560535	-0.419026	-0.392681	1.27518	-0.0515486	-0.540928	-1.17345	-0.584968	0.921463	0.667961	0.167041	0.857414	-0.0484413	1.42601	-0.379128	0.55089	-0.0637834	0.391656
175	118	1	HEX	C2C12	GROWTH	Pre-myoblast	2	Pre-myoblast Hex	0.95783	-0.541568	-0.73567	0.588807	1.22225	0.562005	0.537105	1.10824	1.04765	1.05535	1.04876	1.11097	0.0747095	-0.218291	0.700209	0.893683	1.12022	-1.21023	-0.773744	0.855983	1.65733	0.489642	-0.402015	-0.998648	0.640146	-0.541269	2.05782	0.639531	-0.547091	-0.154197	-1.06371	2.18803	1.20697	0.668877	0.440172	-0.473839	-0.141454	-0.986191	-1.11028	-0.943586	0.52801
176	119	1	HEX	C2C12	GROWTH	Pre-myoblast	2	Pre-myoblast Hex	0.83294	-0.535791	-0.621661	0.812865	0.270229	0.465326	0.505758	0.965847	0.914949	0.87894	0.955565	0.977751	-0.0348308	0.304958	0.340465	0.678097	-0.402253	-0.480094	-0.618145	-0.225457	1.20511	0.964045	-0.138573	-0.241866	-0.498838	-1.11564	0.99396	0.306238	-0.62005	-0.96709	-1.49541	0.46347	0.974779	-0.0692773	0.800128	0.0715623	1.2898	-0.618257	-0.660767	-0.399105	0.00996997
177	120	1	HEX	C2C12	GROWTH	Pre-myoblast	2	Pre-myoblast Hex	0.131394	0.143805	0.790618	0.325721	0.441205	0.425613	0.407426	-0.0468308	0.1508	0.136237	-0.103115	-0.147675	0.889089	-0.348284	0.454409	-0.554403	0.542204	0.944309	0.958366	0.428803	-1.22493	-0.65815	-0.174641	0.4726	0.481981	1.98205	-0.988787	-0.144839	1.27208	0.517067	-0.444402	-0.123299	0.150625	0.90081	-0.844471	-0.544249	-1.09622	0.866885	0.702893	-1.0556	0.800509
178	121	1	HEX	C2C12	GROWTH	Pre-myoblast	2	Pre-myoblast Hex	1.00439	-0.704502	-2.47075	1.27303	0.667061	0.269041	0.320909	1.34931	1.17465	1.1671	1.35424	1.40252	-2.29177	0.161008	0.672094	1.54873	-0.814338	-2.66166	-2.16288	0.0224246	-0.99236	0.480072	-0.715069	0.00712095	-0.836628	-1.27479	0.354524	2.43745	-1.7744	-0.311385	-0.146831	-1.04611	-1.14586	-0.0732287	-0.656254	2.47934	-1.55766	-1.11568	-0.531636	-0.933047	-0.0699503
179	122	1	HEX	C2C12	GROWTH	Pre-myoblast	2	Pre-myoblast Hex	2.02656	-0.66591	-1.4729	0.93978	0.102192	1.46912	1.51277	1.92386	1.92398	1.9202	2.08743	2.12849	-0.866794	1.33508	0.704195	1.32141	-1.2871	-1.99491	-1.38939	-0.70282	-0.429208	0.793694	0.0862664	0.442985	-0.97808	-0.744254	-0.216337	2.16091	-1.44461	-0.653295	-1.21859	-1.47861	-1.33281	-0.63557	1.02026	0.830812	-0.635403	-0.128648	-0.319586	-1.26176	-1.26797
180	124	1	HEX	C2C12	GROWTH	Pre-myoblast	2	Pre-myoblast Hex	0.911945	-0.561524	-0.548704	1.01193	1.006	0.560356	0.542095	1.07912	1.0276	0.997766	1.08449	1.01678	1.03139	-0.123923	0.829788	0.850175	0.422786	-0.959677	-0.509616	0.165953	-0.79159	0.764206	0.0229413	0.0849388	0.273484	0.103103	-0.521691	0.653514	-0.86065	0.410537	0.0122379	1.71226	0.470603	-0.473523	-0.323512	-1.33656	0.625902	-1.12092	0.493978	0.846331	-0.127855
181	125	1	HEX	C2C12	GROWTH	Pre-myoblast	2	Pre-myoblast Hex	1.11375	-0.650833	-1.50273	0.861733	0.855381	0.529976	0.65224	1.36868	1.20185	1.18076	1.40661	1.38189	0.486428	0.122593	0.648758	1.08763	0.54861	-1.46327	-1.56797	1.19525	0.635919	0.797118	-0.306875	-0.537987	-0.797246	-0.720065	2.40407	1.39317	-0.950413	-0.953452	0.616268	1.43209	-0.883459	-1.02927	-0.502211	-0.587964	-0.330741	-0.442387	0.655575	0.883844	1.95861
182	125	2	HEX	C2C12	GROWTH	Pre-myoblast	2	Pre-myoblast Hex	0.583299	-0.622663	-1.18802	1.06921	1.07865	0.0541438	0.127609	0.861159	0.792689	0.817588	0.791344	0.891967	1.06261	-0.417109	0.762925	0.938273	1.33546	-1.22103	-1.38893	1.53932	0.713085	0.652276	-1.10508	-0.536168	-0.0114325	-0.0765465	0.887211	0.930222	-0.456819	-0.372839	0.512886	2.32194	0.761892	0.0589267	-1.08503	-0.513357	-0.221306	-1.01085	-0.55624	-0.443521	1.52287
183	126	1	HEX	C2C12	GROWTH	Pre-myoblast	2	Pre-myoblast Hex	1.75242	-0.692151	-1.74181	0.849829	0.270199	1.13516	1.16563	1.84708	1.75423	1.66784	1.96212	1.93895	-0.048618	1.00249	0.749823	1.45409	-0.717288	-2.38137	-1.62224	0.156756	-0.496408	0.614847	-0.116922	-0.998058	-0.757291	-1.03204	0.443276	2.33413	-1.63074	-1.24538	-1.01589	-0.784388	-0.951463	-0.0937674	-0.350846	1.82845	-1.05293	-0.541454	-1.31757	0.937049	0.0946816
184	127	1	HEX	C2C12	GROWTH	Pre-myoblast	2	Pre-myoblast Hex	0.743018	-0.274592	0.322941	0.934829	2.38939	0.748267	0.643166	0.682851	0.864202	0.87894	0.602854	0.580391	0.972319	-0.994417	1.01947	0.266717	-0.541558	0.077464	0.682836	-0.479108	-0.765047	0.351839	-0.308735	0.0914095	-0.0700678	-0.102249	-1.23461	-1.52845	0.566513	1.85468	-0.47522	-0.752706	-0.981456	0.106741	-1.1336	1.06084	1.71448	-1.05842	0.30922	-1.0119	-0.410146
185	127	2	HEX	C2C12	GROWTH	Pre-myoblast	2	Pre-myoblast Hex	0.292499	1.38077	1.47266	-1.27304	1.42523	1.25599	0.989114	-0.45024	0.0505285	0.252506	-0.766699	-0.548173	0.836418	-0.838797	0.898176	-1.29205	-0.522147	0.856142	1.95159	-0.4659	0.514599	-2.29393	1.60494	1.89889	-0.531393	-1.25676	0.442174	-0.140044	1.0624	-0.323415	0.828777	-0.688855	0.464111	0.807291	-0.383324	1.2097	-0.347741	2.41123	2.54625	0.067457	-1.63335
186	128	1	HEX	C2C12	GROWTH	Pre-myoblast	2	Pre-myoblast Hex	0.757159	-0.422495	-0.0320636	1.00548	1.60336	0.59528	0.489664	0.782193	0.903772	0.87894	0.689694	0.732641	0.257369	-0.584956	1.02942	0.618809	0.879909	-0.669644	0.179708	0.187142	0.635423	0.3506	0.0495721	-1.18486	0.605556	1.43843	-0.263815	-0.508006	-0.132653	0.220723	-0.958829	1.21188	-0.204883	1.25652	-1.02914	-0.657595	1.16741	-0.550976	-0.140726	-1.04454	-1.41473
187	128	2	HEX	C2C12	GROWTH	Pre-myoblast	2	Pre-myoblast Hex	1.0009	-0.466663	-0.16692	0.0453895	-0.0958766	0.789467	0.90209	1.01203	1.05178	0.997766	1.07588	0.978957	0.583663	0.71117	0.0450606	0.307557	-0.354893	0.258143	-0.20779	-1.02023	-1.21824	0.917557	-0.757903	-0.903008	0.181697	-0.295909	-1.2495	-0.58922	0.435008	-0.279806	-0.637972	0.0167735	-1.13247	-0.773091	-0.416325	1.03081	1.73499	-0.779973	-0.00293956	-0.306669	-0.705324
188	128	3	HEX	C2C12	GROWTH	Pre-myoblast	2	Pre-myoblast Hex	1.343	-0.698059	-1.93473	0.439992	1.2676	0.684182	0.682321	1.58503	1.45562	1.41602	1.53604	1.62562	0.60736	0.047372	0.935585	1.4923	-0.962752	-2.48389	-1.77082	-0.0945472	0.185211	0.585708	-0.243629	-0.74519	-0.669276	-0.313287	-1.18374	2.42441	-1.6108	-1.07317	-1.14345	-1.42542	-1.16755	-0.873381	2.5528	2.10226	-1.19356	-1.12299	-1.55969	-1.05502	-0.958063
189	129	1	HEX	C2C12	GROWTH	Pre-myoblast	2	Pre-myoblast Hex	1.0447	-0.158301	0.475621	1.44434	1.83556	1.14856	1.05846	0.892888	1.04814	1.05535	0.676107	0.763321	0.203431	-0.490468	1.07377	0.0845059	-0.934971	0.315465	0.866782	-0.840866	-0.376407	0.139521	-0.717483	0.227193	-0.0782961	-0.672203	-0.241341	-1.11698	1.03661	1.26799	-1.16733	-1.07106	-0.820371	-0.762628	0.320205	0.628227	1.58791	-0.541584	1.63554	-0.695352	0.199866
190	130	1	HEX	C2C12	GROWTH	Pre-myoblast	2	Pre-myoblast Hex	2.21295	-0.704477	-2.57352	0.642929	-0.12729	1.49918	1.63957	2.26438	2.0938	2.01316	2.47141	2.41085	0.590076	1.65618	0.636424	1.49071	-1.13005	-2.4591	-2.22122	-0.501094	0.166003	0.643816	-0.682902	-0.660653	-0.987279	-0.14756	-0.0797913	2.57234	-1.57766	-1.02628	-0.0310007	-1.17195	-1.29883	-0.684813	0.687813	2.34585	-1.92565	-0.918747	-1.02902	0.0679718	-0.634891
191	130	2	HEX	C2C12	GROWTH	Pre-myoblast	2	Pre-myoblast Hex	0.990841	0.144393	0.741361	0.407947	0.691922	1.2838	1.38814	0.682851	0.840022	0.87894	0.803915	0.595907	0.915793	0.134417	0.602329	-0.664948	-0.218628	1.20987	0.693965	0.0636695	-0.707558	-0.636958	-0.37	2.03185	0.542589	0.886727	-0.352007	0.30721	1.06136	-1.07096	1.4425	-0.249054	-0.718827	1.20749	-1.1873	0.0924089	-0.797688	1.99545	0.7663	0.784762	1.29612
192	130	3	HEX	C2C12	GROWTH	Pre-myoblast	2	Pre-myoblast Hex	1.90497	-0.65463	-1.23108	0.493347	0.342165	1.39376	1.44582	1.95015	1.84849	1.79133	2.05921	1.98566	1.06731	1.06652	0.68006	1.17901	-0.216862	-1.63822	-1.21729	0.460069	-0.174378	0.854335	0.104002	-0.502536	-0.994962	-0.792111	-0.713173	1.72879	-1.57693	-0.827657	0.00797423	0.572518	-0.835774	-0.926157	2.23506	-0.277557	-0.177007	-1.02911	-1.19294	-0.807707	1.55363
193	131	1	HEX	C2C12	GROWTH	Pre-myoblast	2	Pre-myoblast Hex	1.92643	0.176958	0.856204	0.336529	1.01595	2.31083	2.41534	1.37095	1.67174	1.67929	1.35099	1.28242	-0.411576	0.639365	0.967472	-0.718704	-0.186384	1.25175	0.894731	-0.307124	-0.734061	-0.707436	0.0621756	1.02858	0.168146	0.563071	-0.486026	0.244246	1.56678	-0.55879	0.408305	-0.72072	0.230641	-0.687216	-0.905923	-0.563619	-1.26928	1.4586	0.846228	-0.135688	0.248497
194	132	1	HEX	C2C12	GROWTH	Pre-myoblast	2	Pre-myoblast Hex	1.64626	0.078999	0.751806	0.734151	0.920608	1.94808	1.88158	1.13951	1.42825	1.49028	1.09325	1.11606	0.0238116	0.485582	1.08122	-0.268083	-0.952368	0.683707	1.16697	-0.864578	-0.473273	-0.385318	-1.00613	0.877746	-0.343637	-0.295769	0.324491	-0.222655	1.42979	1.33844	0.139113	-0.541586	-0.917614	-0.59947	-0.49504	-0.0212731	0.247161	0.353848	1.88725	-0.372181	-0.541267
195	133	1	HEX	C2C12	GROWTH	Pre-myoblast	2	Pre-myoblast Hex	1.81225	-0.698324	-1.79352	1.01454	0.558473	1.18702	1.24928	1.9019	1.79878	1.75818	1.95879	1.99462	0.135523	0.846178	0.922062	1.41674	-0.905413	-2.24082	-1.6769	-0.172561	-0.826928	0.749043	-0.146924	-0.952355	-0.903629	-1.2141	-0.185466	2.49316	-1.59409	-1.09066	0.102523	-0.876716	-0.939685	-0.664334	1.59101	1.84601	-1.14225	-0.938543	-1.45231	-0.893518	-0.15073
196	134	1	HEX	C2C12	GROWTH	Pre-myoblast	2	Pre-myoblast Hex	-0.107754	0.269478	0.863046	-0.698439	0.655774	0.245105	0.0966378	-0.252286	-0.0967737	-0.0267637	-0.426923	-0.379045	-0.333507	-0.674723	0.389539	-0.462001	2.19319	0.282663	0.964771	1.26418	-0.198254	-0.882012	-0.0543757	0.768427	2.60612	2.08701	-1.26714	-1.45524	0.313466	-0.208881	-0.0835215	-0.156207	1.79441	2.38639	-0.747589	-0.937549	-0.984932	0.978149	0.535975	-0.82987	2.04803
197	134	2	HEX	C2C12	GROWTH	Pre-myoblast	2	Pre-myoblast Hex	0.352657	-0.49168	-0.261009	1.22509	2.09837	0.0888054	-0.0274727	0.562288	0.618155	0.625049	0.389662	0.475377	0.231439	-1.14867	1.02107	0.794298	1.2936	-1.06454	-0.159169	0.619837	-0.286093	0.320842	-0.0773542	-0.488259	0.899689	1.13776	0.504861	-0.00520262	-0.601605	0.315566	0.452109	2.30079	0.123852	-0.523134	-0.718199	-1.40785	0.376037	-1.15463	0.712197	-0.814871	-0.376776
198	135	1	HEX	C2C12	GROWTH	Pre-myoblast	2	Pre-myoblast Hex	1.16564	0.78327	1.23153	-0.811277	0.109234	1.87092	1.85931	0.410869	0.831357	0.953793	0.3421	0.392115	-0.754574	0.676527	0.689612	-1.17502	-0.563675	1.27789	1.34507	0.489259	-0.81668	-1.57941	1.33411	1.4354	-0.466581	-0.176722	-0.287735	0.217324	1.35729	-0.651772	1.02174	0.41623	0.0294319	-0.436818	-0.607536	-0.711312	-1.07331	2.54008	1.31364	0.417364	-1.08748
199	135	2	HEX	C2C12	GROWTH	Pre-myoblast	2	Pre-myoblast Hex	0.532816	-0.151996	0.428439	-0.264675	1.32478	0.604426	0.574358	0.473183	0.614862	0.674438	0.451657	0.371264	-0.100585	-0.599746	0.630221	-0.049469	-0.735507	0.566049	0.64093	-0.996114	-0.478377	0.0980559	-0.577879	1.44236	-0.152242	0.489789	-0.54246	-0.667891	0.768408	0.985155	1.53152	-0.755759	-0.308361	-0.47752	-0.465234	1.57279	0.613966	0.167551	0.949532	0.642692	0.0300735
200	136	1	HEX	C2C12	GROWTH	Pre-myoblast	2	Pre-myoblast Hex	1.18221	-0.205651	0.368223	0.861486	1.61832	1.23359	1.11431	0.932332	1.16614	1.20789	0.869869	0.930013	-0.0137071	-0.270877	0.964734	0.270459	0.229516	-0.109229	0.751383	-0.596414	-0.186369	0.159779	-0.564556	0.0942087	1.33374	0.595157	-0.0925591	-1.18808	0.411421	2.13599	-0.720398	-0.514424	-1.22261	-1.03774	0.29456	-0.27746	0.820248	-0.853707	1.06744	-1.28564	1.61207
201	137	1	HEX	C2C12	GROWTH	Pre-myoblast	2	Pre-myoblast Hex	0.503978	0.367203	0.984652	0.0636338	-0.154004	0.958017	0.786503	0.100203	0.401406	0.436114	-0.0364921	0.0335658	0.948734	0.381163	0.435134	-0.515728	-1.34843	0.780317	1.49824	-0.859357	-0.45892	-0.890609	-0.293807	0.900419	-0.942896	-0.728946	-0.246736	0.0634592	1.62809	1.69909	-0.326691	-0.915847	-1.29175	-0.516068	0.242388	-1.23764	-1.17223	1.09907	2.09639	-0.49306	-1.28782
202	138	1	HEX	C2C12	GROWTH	Pre-myoblast	2	Pre-myoblast Hex	0.725493	-0.0248354	0.576204	0.958037	0.982186	0.89569	0.78534	0.490937	0.706331	0.817588	0.365442	0.462093	-0.0140781	-0.250706	0.640774	-0.0839734	-0.121135	0.413003	0.979062	0.648673	0.252251	-0.22066	-1.06317	-0.410347	-0.0961843	0.435071	1.32192	-0.695505	1.19979	1.07001	0.860634	-0.362784	-0.397613	-0.509222	1.49978	0.0453213	0.597066	-0.120109	-0.128759	1.67942	1.1832
203	138	2	HEX	C2C12	GROWTH	Pre-myoblast	2	Pre-myoblast Hex	0.720741	-0.308723	0.222116	0.137817	1.2395	0.677622	0.730218	0.682851	0.77272	0.817588	0.667268	0.607872	-1.46481	-0.408087	0.757335	0.0464977	-1.26588	0.61342	0.310171	-1.04433	-0.972706	0.490225	-0.636602	0.896565	-0.719381	-1.06966	-0.394185	-1.02968	0.591981	0.718517	1.45867	-1.33997	-1.1693	-1.3561	-0.647053	2.41275	1.34365	-0.1383	0.039292	0.687943	-0.731245
204	139	1	HEX	C2C12	GROWTH	Pre-myoblast	2	Pre-myoblast Hex	0.28816	-0.538304	-0.46275	0.169598	0.148864	-0.048973	0.0453641	0.604146	0.489582	0.436114	0.574472	0.481262	0.251268	-0.0188177	0.148698	0.502119	-0.816258	-0.0331429	-0.509191	-0.678096	-0.326526	1.10349	-0.227365	-0.150425	-0.737125	-1.03433	-0.715737	-0.0720414	-0.36333	-0.481868	-0.454377	-0.166757	-0.316421	0.0661161	0.430049	1.29635	1.62394	-0.798161	-0.682652	-1.42011	-0.735907
205	139	2	HEX	C2C12	GROWTH	Pre-myoblast	2	Pre-myoblast Hex	0.28164	-0.570559	-0.749382	1.35762	1.03104	-0.141004	-0.257405	0.541882	0.498802	0.471429	0.476405	0.552258	-3.08674	-0.616987	0.805327	1.14152	0.415742	-1.75404	-0.638594	0.403947	1.22249	0.428924	0.121446	-0.665031	-0.0138436	-0.528098	-0.584603	0.99538	-1.27593	1.02511	-0.770311	1.75797	0.776197	-0.112266	0.791322	-0.209919	-0.155064	-0.326751	-0.514353	-1.11362	1.03444
206	139	3	HEX	C2C12	GROWTH	Pre-myoblast	2	Pre-myoblast Hex	0.145032	-0.00237539	0.473426	0.305213	0.538417	0.260233	0.246141	-0.0269845	0.122406	0.136237	-0.0223242	0.053586	0.149557	-0.404635	0.191338	-0.215574	0.464604	0.558067	0.523746	0.803602	1.1082	-0.01543	-0.267416	-0.597372	1.69432	1.20243	1.62611	-1.38986	0.772874	1.42169	-0.973462	-0.596483	-1.07601	-1.01845	0.757057	-0.285289	-0.725612	0.151307	1.28976	-1.14007	2.7459
207	139	4	HEX	C2C12	GROWTH	Pre-myoblast	2	Pre-myoblast Hex	0.0698908	-0.132025	0.458065	0.119417	0.475911	0.147102	0.0550348	0.124512	0.16739	0.136237	0.0110874	-0.0225942	-0.892415	-0.418899	0.415991	0.00323209	0.655132	0.286671	0.737886	-0.244618	0.281133	-0.0988119	-0.72474	-0.176184	0.758915	1.83528	0.0648204	-1.12805	0.864621	0.513514	-1.3884	-0.393192	0.60023	0.191048	-0.986835	-0.254557	0.626168	0.00878512	0.815052	-1.15815	0.716796
208	140	1	HEX	C2C12	GROWTH	Pre-myoblast	2	Pre-myoblast Hex	0.253783	-0.64289	-1.9263	1.35563	2.21137	-0.417288	-0.416046	0.614885	0.538239	0.471429	0.60873	0.73662	-0.0303642	-1.27929	1.00134	1.07749	-0.179966	-1.3715	-1.89563	0.134775	2.44118	0.9601	-0.796436	-0.22607	-0.628503	0.0776381	0.263301	1.66825	-1.04371	-1.3916	1.01958	0.886711	0.168058	0.229383	1.03344	-0.508237	-0.71882	-0.503994	-0.714366	-1.39287	0.883287
209	141	1	HEX	C2C12	GROWTH	Pre-myoblast	2	Pre-myoblast Hex	-0.251134	0.0538706	0.723907	-0.380283	2.21783	-0.01903	-0.232096	-0.287133	-0.0361325	0.0354886	-0.559781	-0.427037	-0.562934	-1.66485	0.852356	-0.11975	-0.0236915	0.369193	1.20004	-0.64645	-0.747692	-0.356907	-0.783965	0.60907	0.578913	0.659119	-0.565739	-0.725451	1.15464	1.5558	-0.818639	-1.26185	-0.656898	0.701204	0.0464895	-0.347846	0.411717	-0.0757606	1.93813	-0.915384	1.12702
210	142	1	HEX	C2C12	GROWTH	Pre-myoblast	2	Pre-myoblast Hex	-0.0344565	2.00812	1.64787	0.533439	0.111515	1.17525	1.14991	-0.780076	-0.434612	-0.22238	-1.00681	-1.01559	0.30716	-0.235364	0.230894	-2.12259	0.474835	1.0996	1.24097	2.00614	1.70326	-2.00383	2.57023	1.9902	-0.47826	0.941461	2.08229	-0.558832	-0.149203	0.661878	1.79425	1.02589	1.70555	-0.935195	1.73043	1.23552	0.0365448	1.46239	-1.38825	0.914635	0.374507
211	143	1	HEX	C2C12	GROWTH	Pre-myoblast	2	Pre-myoblast Hex	1.52466	0.337815	0.974329	-0.0515392	-0.0315185	1.99521	2.01951	0.932332	1.23124	1.28775	0.914345	0.877122	-0.938965	1.05748	0.693069	-0.772308	0.538299	1.05349	1.0518	0.758577	-0.381782	-0.969585	0.174742	1.31494	1.11126	0.00771221	-0.628496	-0.0686382	1.18122	-0.584713	0.844969	0.276848	1.29205	0.637341	-0.930429	-1.103	-1.62098	1.42232	1.01053	0.351656	1.44438
212	144	1	HEX	C2C12	GROWTH	Pre-myoblast	2	Pre-myoblast Hex	0.552902	-0.552995	-0.688029	-0.26778	-0.144564	0.156677	0.391853	0.782193	0.67005	0.625049	0.810212	0.762359	-0.273807	0.410596	0.0255549	0.357478	-1.16255	0.326309	-0.885591	-0.476292	1.17925	1.22644	-0.637157	-0.564038	-0.838944	-1.34147	-1.0612	-0.2919	-0.336923	-0.570545	-0.635903	-1.07984	0.721984	1.01811	-0.701949	2.04261	0.955688	-0.555947	-0.768184	-0.505196	-0.0306318
213	144	2	HEX	C2C12	GROWTH	Pre-myoblast	2	Pre-myoblast Hex	0.404926	-0.472078	-0.272315	0.316036	0.247025	0.143337	0.1227	0.540306	0.534047	0.488921	0.474998	0.526049	0.78957	-0.00276589	0.663436	0.595422	-0.814509	-0.355558	-0.166018	-0.78178	0.829055	0.867422	-0.243596	-1.11326	-0.557463	-0.636229	0.631932	0.0137279	-0.0224082	0.368075	-1.11594	-0.0449875	0.0219842	0.0593625	-0.540258	0.031133	1.91697	-0.130237	-0.379563	-0.0879488	-0.813086
214	144	3	HEX	C2C12	GROWTH	Pre-myoblast	2	Pre-myoblast Hex	0.365405	-0.530783	-0.450374	0.670124	0.785259	0.0354461	-0.0348029	0.610288	0.590946	0.557813	0.620798	0.542296	-0.179811	-0.400224	0.497879	0.845257	0.0653377	-0.958036	-0.316287	0.188191	0.0656601	0.73691	0.143643	-0.700282	0.259982	-0.18877	0.193839	0.543457	-0.822712	0.639094	-1.13257	0.864254	0.570431	-0.247037	1.64945	-1.03209	0.865655	-0.810652	-1.3285	-0.35997	-0.802314
215	144	4	HEX	C2C12	GROWTH	Pre-myoblast	2	Pre-myoblast Hex	0.553403	-0.406498	0.00161268	0.803753	0.7017	0.401864	0.388925	0.682851	0.689954	0.706886	0.587081	0.553735	-0.139041	-0.203664	0.704779	0.377854	-0.571305	0.0296039	0.145995	-0.670509	-0.221876	0.696562	-0.201775	0.0910832	0.0552923	-0.236095	0.165243	-0.920231	0.135695	0.31434	-0.556055	-0.221413	-1.02126	-0.427915	-1.12135	1.31054	1.83008	-1.01493	1.29352	-0.400207	-0.696254
216	145	1	HEX	C2C12	GROWTH	Pre-myoblast	2	Pre-myoblast Hex	0.848529	-0.458133	-1.11548	0.195173	1.01386	0.379635	0.378495	0.898365	0.82527	0.833052	1.05805	1.12646	0.980681	-0.176801	0.570293	0.652839	1.00055	-0.716037	-1.31056	0.375344	4.51011	0.47808	-0.343895	-0.487478	0.494392	-0.205418	0.71714	0.0251319	-0.187161	0.36194	2.52275	0.970373	1.72931	1.23533	0.79693	-1.4179	-0.65251	-0.724341	-0.329698	0.856081	-0.64594
217	145	2	HEX	C2C12	GROWTH	Pre-myoblast	2	Pre-myoblast Hex	0.618327	-0.44681	-0.121353	0.703597	1.57027	0.416808	0.355245	0.747577	0.777702	0.817588	0.53034	0.649967	0.832084	-0.672161	1.01873	0.594627	-1.38486	-0.380416	0.107458	-0.836273	0.629855	0.778448	0.114001	-0.779042	-0.745015	-1.1831	0.129669	-0.271368	-0.101556	0.791796	-0.957701	-0.729228	-0.225092	-0.12889	0.330447	0.559048	2.20882	-0.592507	-0.51078	-0.398678	-0.498771
218	146	1	HEX	C2C12	GROWTH	Pre-myoblast	2	Pre-myoblast Hex	1.33276	-0.601264	-0.924297	0.993712	1.96942	0.886234	0.888553	1.43146	1.4023	1.36541	1.3986	1.45644	0.769156	-0.34103	0.950687	1.07995	-0.344626	-1.44299	-0.829999	0.398812	1.17414	0.776935	0.17383	0.160884	-1.26145	-1.03959	-0.559795	1.20298	-1.3024	0.0364773	-0.522355	-0.0108227	0.551059	-0.147875	1.32333	-1.17968	0.621319	-0.491686	0.44829	-0.343634	0.991181
219	147	1	HEX	C2C12	GROWTH	Pre-myoblast	2	Pre-myoblast Hex	1.28908	-0.0452535	0.620321	-0.111522	0.193989	1.49009	1.48423	0.932332	1.15746	1.18076	0.919669	0.892947	0.737193	0.706774	0.632648	-0.239538	0.85479	0.59482	0.750579	-0.514493	0.0636869	-0.262775	-0.708623	0.371817	1.64756	0.830059	-0.574337	-0.901243	0.927181	0.581919	0.219726	-1.22415	0.716306	1.16098	-1.3799	-0.408808	-0.13611	0.149039	0.280827	-0.0889848	1.89738
220	147	2	HEX	C2C12	GROWTH	Pre-myoblast	2	Pre-myoblast Hex	1.34575	-0.0709773	0.578683	0.173002	0.706801	1.5235	1.5352	1.05867	1.22295	1.26138	1.00769	0.962635	0.804736	0.393859	0.812967	-0.228141	-0.196223	0.749149	0.755582	-0.325752	-0.849849	-0.103773	-1.13144	1.12684	0.852429	-0.286284	0.000249285	-0.519596	1.03043	0.566689	0.919687	-1.26075	-1.05071	-0.295683	-0.36167	0.77459	0.269024	0.586686	0.998694	-0.16296	1.98759
221	148	1	HEX	C2C12	GROWTH	Pre-myoblast	2	Pre-myoblast Hex	0.943199	0.024657	0.687053	-0.0873937	0.123799	1.18168	1.13835	0.646831	0.850468	0.833052	0.617329	0.57459	0.881393	0.496794	0.360446	-0.288274	-0.324791	0.74694	0.951179	-0.404819	-1.15945	-0.24825	-0.796665	0.648529	0.375252	0.434367	-1.07272	-0.562902	1.36204	0.769072	-0.468587	-0.918693	-1.00316	-0.385569	-0.64026	-0.0232865	0.110414	0.489692	2.26216	-0.460023	1.15389
222	148	2	HEX	C2C12	GROWTH	Pre-myoblast	2	Pre-myoblast Hex	2.08821	-0.656313	-1.25683	1.40785	-0.41974	1.57648	1.63911	2.01338	1.97844	1.93068	2.16356	2.142	-2.03023	1.80868	0.595728	1.20568	0.211821	-1.7545	-1.26263	1.01319	-0.973207	0.73413	-0.218643	-0.278227	-1.17893	0.0883152	-0.353203	1.64542	-1.32034	-0.876433	-0.924889	0.690449	0.160373	-0.357186	0.0802152	0.0190953	0.0807474	-0.737759	-0.625922	-1.05755	1.55524
223	149	1	HEX	C2C12	GROWTH	Pre-myoblast	2	Pre-myoblast Hex	0.374405	-0.650905	-1.27953	1.59611	1.13307	-0.185004	-0.125102	0.805008	0.632858	0.625049	0.741164	0.732558	-0.982611	-0.607994	0.686349	1.07167	0.838014	-1.45792	-1.37799	1.56861	-1.30172	0.713613	-0.324333	0.772873	-0.666984	-0.644279	-0.796036	1.13497	-1.38228	-0.142312	-0.312519	1.95866	-0.569094	0.286187	0.443084	-0.931536	-0.460625	-0.861942	-0.192251	0.407274	2.71563
224	150	1	HEX	C2C12	GROWTH	Pre-myoblast	2	Pre-myoblast Hex	0.753865	-0.683909	-1.85386	0.685222	0.956871	0.0955138	0.177712	1.1095	0.94968	0.87894	1.14249	1.13142	0.59539	-0.213616	0.659632	1.29543	-0.644379	-1.90185	-1.77693	0.0904877	0.191495	0.876535	-0.382465	-0.236653	-0.954586	-0.604723	0.565048	2.24838	-1.79604	-0.349175	-0.944828	-0.30424	-0.737019	-0.798738	0.377864	0.820966	-1.00942	-1.06597	-1.3245	0.80504	0.58913
225	150	2	HEX	C2C12	GROWTH	Pre-myoblast	2	Pre-myoblast Hex	0.265282	-0.644552	-1.09979	0.67684	0.722417	-0.257646	-0.240253	0.646831	0.531833	0.436114	0.541821	0.607782	-0.634826	-0.435585	0.619996	1.01689	-1.44953	-1.13686	-1.09394	-0.949439	-0.422998	1.18114	-0.076446	-1.05099	-1.03961	-1.01455	-0.933057	1.82683	-1.21128	-0.99543	-0.549942	-1.42384	-0.998064	-0.764645	-0.0534761	-0.938433	0.74598	-0.243135	-1.30221	-0.981346	-1.34705
226	151	1	NSQ	C2C12	GROWTH	Pre-myoblast	2	Pre-myoblast NSQ	-0.100411	-0.0356401	0.568178	-0.427911	-1.43407	0.042861	0.0636088	-0.295921	-0.267728	-0.31397	-0.14426	-0.212735	0.552943	1.23524	-0.621895	-0.375497	0.229772	0.914814	0.571267	-0.395417	-0.680364	-0.164907	-0.370066	-0.33618	0.852393	0.305558	-1.18208	-0.687403	1.19482	0.69666	-0.960576	-1.20595	0.314236	-0.11378	-1.08532	0.148033	-0.731876	0.311394	0.0743009	-0.987631	0.967373
227	152	1	NSQ	C2C12	GROWTH	Pre-myoblast	2	Pre-myoblast NSQ	-0.0434544	-0.527069	-0.772057	-0.624993	-1.02188	-0.469144	-0.401363	0.253276	-0.0194089	-0.0478289	0.396136	0.299037	0.845554	0.782808	-1.06815	0.691644	-0.725085	-0.50677	-0.820456	-0.40327	0.93142	0.982343	-0.367051	-1.0241	-0.547399	-0.689708	-0.956143	0.416851	-0.626479	-1.04314	-0.295261	-0.39221	0.370359	0.323653	0.800897	-0.0550332	0.887073	-0.883656	-0.575303	-0.0958865	-0.458641
228	152	2	NSQ	C2C12	GROWTH	Pre-myoblast	2	Pre-myoblast NSQ	-0.26139	-0.512682	-0.498535	-0.420163	-0.552281	-0.615305	-0.601913	0.100203	-0.118393	-0.155627	0.151163	0.0456897	0.890064	0.145584	-0.273724	0.630917	-1.15513	-0.366142	-0.479197	-1.14792	-0.00880734	0.981269	-0.0802018	-0.278014	-0.738156	-0.960247	-0.184087	0.127336	-0.584227	-0.254266	-1.41039	-0.61283	0.0797215	-0.166906	-0.503187	0.664644	1.25096	-1.05613	-0.0407354	-0.453997	-1.36485
229	153	1	NSQ	C2C12	GROWTH	Pre-myoblast	2	Pre-myoblast NSQ	-0.592862	-0.52071	-0.561739	-0.347991	-0.725993	-0.973332	-0.930831	-0.24365	-0.433781	-0.531895	-0.202985	-0.208682	0.799143	0.0593209	-0.326432	0.576134	0.888904	-0.410336	-0.721749	0.204495	-0.216455	0.724779	-0.678228	-0.650584	0.784862	0.510645	-0.0109808	-0.0280519	-0.447917	-0.764577	-0.319571	1.82769	-0.283003	-0.223386	-0.422353	-0.444421	0.0896287	-0.758158	-0.0714765	-0.0749338	-0.797757
230	153	2	NSQ	C2C12	GROWTH	Pre-myoblast	2	Pre-myoblast NSQ	-0.242824	0.118335	0.72993	-0.58463	-1.13721	0.00695253	0.106169	-0.433907	-0.372646	-0.384713	-0.387923	-0.412991	0.538662	0.761218	-0.679712	-0.738044	-0.897314	1.39771	0.643993	-1.08481	-0.583144	-0.547932	0.255286	0.154274	-0.385675	-0.316045	0.896902	0.259499	1.59139	-0.263082	-0.214779	-0.688228	-1.11814	-0.0870867	0.849559	-0.11366	-1.62125	1.17323	-0.289204	-0.382099	-0.902454
231	153	3	NSQ	C2C12	GROWTH	Pre-myoblast	2	Pre-myoblast NSQ	0.375991	-0.680339	-2.10529	1.05548	-0.570961	-0.325666	-0.195046	0.850029	0.490362	0.418288	0.805495	0.851865	-0.866204	0.646355	-0.00305102	1.21271	-0.670446	-1.65634	-1.98144	0.0775545	-0.846455	1.0037	-0.566361	-0.572153	-1.08841	-1.3242	-0.400195	2.1702	-1.77832	-0.938539	-0.254808	-0.600595	-0.769328	-1.19471	-1.08224	0.199026	-1.28737	-1.10509	-1.23814	-0.980931	0.28621
232	153	4	NSQ	C2C12	GROWTH	Pre-myoblast	2	Pre-myoblast NSQ	-0.30144	-0.375622	-0.0727705	-0.793755	-1.38678	-0.491854	-0.474981	-0.190338	-0.294848	-0.384713	-0.149341	-0.111774	-0.609796	1.02091	-0.753598	0.23534	-1.24858	0.323579	-0.0595394	-1.21848	-0.188243	0.730066	-0.798645	-1.19019	-0.8712	-1.4113	0.403837	-1.09455	0.496505	0.311376	-0.896898	-0.965385	-0.43518	-1.24067	-0.56542	1.39974	1.4057	-0.994567	-1.18187	0.31877	-1.57085
233	154	1	NSQ	C2C12	GROWTH	Pre-myoblast	2	Pre-myoblast NSQ	0.260359	0.444878	1.01379	0.556646	-0.483484	0.741094	0.651334	-0.111416	-0.0149299	0.0354886	-0.128393	-0.179718	1.01691	0.478581	0.0305274	-0.750315	-1.14381	1.06667	1.30294	-0.596249	-0.28403	-1.03341	0.277553	1.05207	-0.68126	0.273848	0.112543	0.177957	1.67337	0.320792	0.39298	-0.747541	-1.32914	-0.799786	-0.819894	-1.4447	-1.72026	1.70449	1.26844	-1.02751	-0.542829
234	154	2	NSQ	C2C12	GROWTH	Pre-myoblast	2	Pre-myoblast NSQ	-0.985668	-0.273522	0.199324	-0.00286877	-0.090735	-1.0689	-1.26697	-0.708973	-0.672542	-0.60855	-0.778134	-0.773814	-0.203622	-0.799359	0.0700863	0.394703	1.96783	-0.591222	0.320874	-0.5685	-0.961296	-0.157051	-0.693984	0.256675	2.37278	1.95219	-0.905626	-0.807671	-0.286636	0.76708	-0.920924	1.35939	-0.59662	0.96065	-0.863557	-1.10189	-0.958837	-0.263812	0.468444	0.267389	0.488623
235	155	1	NSQ	C2C12	GROWTH	Pre-myoblast	2	Pre-myoblast NSQ	0.687278	-0.571089	-0.601718	0.75927	0.329624	0.313192	0.279529	0.766386	0.804165	0.817588	0.736165	0.845412	0.286272	0.151759	0.673475	0.912722	0.00639769	-1.06325	-0.501712	0.526757	0.016086	0.818159	0.156081	-1.25246	0.221367	-0.125367	-0.167668	0.827245	-1.00409	0.508093	-0.752934	0.955498	-0.0908876	-0.075636	-0.556943	-1.20884	0.680841	-0.120689	-0.701077	-1.24825	-0.332045
236	155	2	NSQ	C2C12	GROWTH	Pre-myoblast	2	Pre-myoblast NSQ	0.330227	-0.657895	-1.83984	-0.032513	-0.631776	-0.329855	-0.161802	0.743216	0.414	0.400347	0.805495	0.785354	0.699556	0.668706	-0.33803	0.815928	-0.542599	-0.61069	-1.86433	-0.121874	-0.488206	1.34657	-0.673607	-1.43138	-0.948602	-0.949934	0.430663	1.34902	-1.51466	-1.42861	-1.18818	0.163238	-0.712585	-1.25434	-0.9084	-0.465395	-0.94343	-1.25311	-1.19098	0.342425	0.402811
237	156	1	NSQ	C2C12	GROWTH	Pre-myoblast	2	Pre-myoblast NSQ	-0.941114	1.22352	1.40415	-1.34627	-1.24356	-0.0880552	-0.0761359	-1.31428	-1.18951	-1.08882	-1.34634	-1.47966	0.578418	0.356826	-0.825129	-1.72361	0.455933	1.36389	1.04129	1.59613	0.788854	-2.36404	1.95958	1.58405	0.0595829	-0.195645	0.453218	0.057216	0.487151	-0.497188	1.72676	1.19494	1.76847	0.322475	0.197744	0.299222	-0.35146	1.82299	-0.502653	1.12688	-1.34504
238	157	1	NSQ	C2C12	GROWTH	Pre-myoblast	2	Pre-myoblast NSQ	1.36417	0.812418	1.24126	-1.3884	-1.46348	2.08756	2.20721	0.471563	0.742239	0.817588	0.606905	0.548906	-0.521784	2.38623	-0.310502	-1.42209	-1.10314	1.58021	1.08354	-0.586847	-0.637053	-1.79794	1.81812	1.14656	-1.24631	-1.06499	-0.583723	0.547985	1.30075	-1.6284	0.54315	-1.01092	-1.24252	-0.440588	-0.789106	-0.271775	-0.069147	2.60818	0.166324	-0.43707	-0.910124
239	158	1	NSQ	C2C12	GROWTH	Pre-myoblast	2	Pre-myoblast NSQ	-0.470834	-0.561701	-0.660336	0.433255	0.302704	-0.884932	-0.787653	0.00249336	-0.146208	-0.155627	-0.0721842	-0.0881515	-1.1714	-0.706997	0.060581	0.550603	-0.576308	-0.121907	-0.769185	-0.909411	-0.22791	1.17704	-0.485725	-0.603073	-0.132962	-0.666657	-0.731	0.353135	-0.451985	-0.22137	0.0921461	0.101701	-0.020502	-0.651893	-0.659361	0.576903	0.973692	-0.939286	-0.889384	-0.469492	-1.20855
240	160	1	NSQ	C2C12	GROWTH	Pre-myoblast	2	Pre-myoblast NSQ	1.21468	2.6642	1.67709	-1.73463	-1.22645	2.61824	2.60043	-0.396971	0.0495944	0.271421	0.129375	0.0564816	0.619369	1.97229	-0.536354	-2.28754	-0.907987	0.960751	1.34713	-0.650561	1.60743	-1.81414	3.42092	1.96749	0.116584	1.88858	2.32095	-0.943309	-0.199367	0.55454	2.0351	-1.19576	-0.796405	1.23095	2.56831	1.04289	0.969803	1.4792	-0.697546	1.64516	0.235842
241	161	1	NSQ	C2C12	GROWTH	Pre-myoblast	2	Pre-myoblast NSQ	-0.136055	-0.00115916	0.643226	0.497249	0.952468	0.048355	0.0831793	-0.2094	-0.00562292	0.0354886	-0.377705	-0.285592	0.0943315	-0.885439	0.509929	-0.481097	0.528964	0.99999	0.594999	0.393271	-0.303025	-0.24343	-0.0999922	0.124663	1.38951	0.72239	-0.702142	-0.759135	1.17837	0.196562	-0.461769	-0.671219	0.428749	0.0152864	-1.43689	-0.012608	-0.938596	0.797714	1.18006	-0.108181	2.21524
242	161	2	NSQ	C2C12	GROWTH	Pre-myoblast	2	Pre-myoblast NSQ	-0.38771	-0.316778	0.192209	0.439962	1.24292	-0.470913	-0.456329	-0.156804	-0.119051	-0.133729	-0.361111	-0.289054	0.111064	-1.25006	0.674062	0.0487358	-0.202183	0.55842	0.224266	-0.55473	-0.797813	0.523485	-1.01151	0.0642889	0.639666	0.0489528	-1.18386	-1.49091	0.816991	0.467006	-0.703319	-0.668815	-1.23011	-0.74277	-0.434176	1.0771	1.17252	-0.148996	0.85431	0.020178	1.09529
243	161	3	NSQ	C2C12	GROWTH	Pre-myoblast	2	Pre-myoblast NSQ	-0.996902	-0.100426	0.496477	0.00791882	0.367031	-0.919983	-0.751512	-0.856016	-0.743021	-0.60855	-1.05669	-0.913036	0.426041	-1.15149	-0.0358416	-0.640994	0.197985	1.40196	0.276119	0.0900002	-0.939993	-0.247204	-0.00199999	-0.235329	0.36064	1.2057	-1.02587	0.0830618	1.16504	-0.0724243	-0.68734	0.325589	-0.856584	-1.04989	-0.377055	1.0361	-1.4622	0.725822	0.271924	-1.14176	0.73704
244	161	4	NSQ	C2C12	GROWTH	Pre-myoblast	2	Pre-myoblast NSQ	0.490739	0.0850094	0.740532	-0.257277	0.0253095	0.756409	0.778351	0.196058	0.433464	0.436114	0.166743	0.174651	-1.43533	0.228806	0.165565	-0.529428	-0.178849	1.06818	0.854196	-0.467222	-0.637263	-0.464048	-0.186028	0.280314	0.148644	0.160101	-0.128525	-0.128425	1.61002	0.38726	0.529521	-0.663304	0.212046	0.753083	0.144069	-0.463231	-0.779792	0.772989	0.228314	0.478289	0.0452169
245	162	1	NSQ	C2C12	GROWTH	Pre-myoblast	2	Pre-myoblast NSQ	0.784326	0.0985498	0.733257	-0.492476	-1.03998	1.05735	1.01756	0.310948	0.493253	0.471429	0.430952	0.423759	-1.22568	1.43093	-0.192716	-0.387486	-1.24776	0.882169	0.99961	-1.17784	-0.39033	-0.382797	-0.535485	0.268071	-0.831661	-0.989278	-0.187208	-0.177864	1.50498	1.47218	0.490136	-0.96229	-0.77692	-0.375726	-0.934072	0.0643129	-0.578524	0.413539	0.898046	1.3577	-1.61718
246	162	2	NSQ	C2C12	GROWTH	Pre-myoblast	2	Pre-myoblast NSQ	-0.43408	-0.428029	-0.147233	0.613244	-0.331114	-0.66447	-0.583008	-0.0608172	-0.200883	-0.22238	-0.14426	-0.200879	-0.815462	-0.18217	-0.114035	0.182444	1.23388	0.250569	-0.393675	-0.764107	-0.347327	0.495765	-0.94368	0.421871	1.97795	0.1304	-1.15272	-1.00144	-0.0375605	-1.39621	-0.561941	1.69838	-0.872527	0.630962	-0.583785	0.0510943	0.0811709	0.0691635	0.19711	-0.439712	0.292702
247	162	3	NSQ	C2C12	GROWTH	Pre-myoblast	2	Pre-myoblast NSQ	-0.172092	0.890137	1.28399	0.00653861	-0.00913995	0.55189	0.420675	-0.655038	-0.343687	-0.22238	-0.758067	-0.749694	0.504402	-0.24705	0.0913521	-1.16929	-0.99801	1.19773	1.53573	-0.642739	-0.838076	-1.77677	1.24464	1.62809	-1.29641	-0.205697	-0.95146	0.359372	1.4496	-0.64023	0.715938	-0.971748	-1.22887	0.0848481	-1.33295	0.0707778	-0.894	2.49099	1.67974	-0.57757	-1.65294
248	163	1	NSQ	C2C12	GROWTH	Pre-myoblast	2	Pre-myoblast NSQ	-0.737388	0.329724	0.937423	-0.195058	0.0213856	-0.347521	-0.456329	-0.931501	-0.644238	-0.531895	-0.917878	-0.946602	0.515796	-0.699329	-0.288023	-0.674993	0.413065	0.936465	1.19614	0.896703	-0.376097	-0.972837	0.160028	0.328904	0.172505	0.566811	-0.658506	0.0696705	1.23869	1.27687	-0.448821	0.0216782	0.446051	1.91564	0.45639	-0.911908	-1.95026	1.14636	0.458825	-0.935943	0.524394
249	163	2	NSQ	C2C12	GROWTH	Pre-myoblast	2	Pre-myoblast NSQ	-0.215487	1.17135	1.40453	-1.29291	0.897346	0.644475	0.562294	-0.71938	-0.343728	-0.22238	-0.923369	-0.897624	-0.970268	-0.9114	0.400469	-1.49008	1.04628	1.04614	1.28553	2.33859	0.948984	-2.18184	1.46786	1.95825	0.347629	-0.774692	1.08705	-0.204752	0.430278	-0.910809	1.57711	1.98062	2.75268	0.433944	0.734511	-0.326292	-1.31319	1.42532	-0.0110951	0.864629	-1.46283
250	164	1	NSQ	C2C12	GROWTH	Pre-myoblast	2	Pre-myoblast NSQ	0.751039	-0.0576986	0.588613	-0.242262	-0.990856	0.920018	0.993231	0.437295	0.587677	0.557813	0.486225	0.468964	0.631227	1.35185	-0.00779649	-0.405434	-0.550027	1.06843	0.625262	-0.769263	-0.592414	-0.0892028	-0.33093	-0.331467	-0.0745449	-0.653964	-0.990355	-0.451161	1.58581	0.6309	-1.09746	-1.34326	-0.272238	0.184724	-1.01093	0.402923	-0.29824	0.449215	0.129475	-1.2815	-0.102312
251	165	1	NSQ	C2C12	GROWTH	Pre-myoblast	2	Pre-myoblast NSQ	-0.118799	-0.205935	0.283476	-0.44169	-0.914315	-0.134916	-0.0880347	-0.0849772	-0.164837	-0.155627	0.00655694	-0.0940633	0.828988	0.610063	-0.565456	-0.113131	-1.05846	0.772776	0.303805	-0.621066	0.311444	0.285007	-1.09516	0.444323	-0.269513	-0.153979	-0.695808	-0.844616	0.811133	0.18789	0.19924	-1.04938	-0.405072	0.116508	-0.664008	1.6234	0.693847	0.372414	-0.30591	-1.06553	0.522535
252	166	1	NSQ	C2C12	GROWTH	Pre-myoblast	2	Pre-myoblast NSQ	-0.190889	1.30795	1.40679	-0.936455	0.677999	0.700672	0.539912	-0.594792	-0.419694	-0.22238	-0.754844	-0.857299	-1.41866	-0.752351	0.334108	-1.41265	1.14426	0.812136	1.57393	1.59637	0.443205	-2.27519	1.50225	1.87107	0.152215	2.29338	0.12398	-0.304705	0.337534	-0.0897666	1.98637	0.80955	2.61915	1.15765	0.201791	-0.118653	-0.89073	1.56747	1.0111	1.60709	-1.10193
253	167	1	NSQ	C2C12	GROWTH	Pre-myoblast	2	Pre-myoblast NSQ	-0.421246	2.1568	1.66956	-1.63341	-0.499835	0.824943	0.634069	-1.31428	-0.890543	-0.796207	-1.35935	-1.34942	-1.1603	-0.0236099	-0.361221	-1.97467	-0.891963	1.03151	1.68323	0.208911	-1.14475	-2.05037	2.78234	2.61273	-0.970007	-0.424592	-0.380718	-0.46265	0.0474471	-0.221418	2.63287	-0.145834	-0.999655	0.807689	-0.346299	1.50081	0.592033	2.66354	-0.0745852	1.73951	-0.383974
254	168	1	NSQ	C2C12	GROWTH	Pre-myoblast	2	Pre-myoblast NSQ	-0.128649	-0.649995	-1.71843	-0.157371	-0.925949	-0.778034	-0.617889	0.367325	0.00957256	-0.0478289	0.386228	0.392274	0.460823	0.614855	-0.375648	0.973269	0.0848526	-1.09352	-1.74037	0.863328	-0.942243	1.03963	-0.651151	-0.923793	-0.991255	-0.551901	0.719094	1.34233	-1.34737	-1.6865	-0.654007	0.50371	-0.443379	-1.08837	-0.374887	-1.43325	-0.683115	-0.906332	-0.148354	0.465662	1.22447
255	169	1	NSQ	C2C12	GROWTH	Pre-myoblast	2	Pre-myoblast NSQ	-0.81782	0.0230266	0.644577	0.82298	1.27217	-0.642869	-0.796291	-0.727213	-0.570648	-0.531895	-0.913357	-0.83988	-1.92906	-1.5928	0.405177	-0.18938	0.962234	0.396254	0.909645	-0.287888	0.3141	-0.412689	-0.762749	0.175287	1.50709	1.17707	0.451072	-0.970222	0.90317	0.870705	0.357475	-0.427648	0.925303	0.438329	0.394326	-0.961384	-0.0328863	0.363684	0.0652358	-0.691962	1.31065
256	169	2	NSQ	C2C12	GROWTH	Pre-myoblast	2	Pre-myoblast NSQ	-0.659611	0.346731	0.952344	-0.366165	-0.197029	-0.256318	-0.152686	-0.793468	-0.623672	-0.531895	-0.906863	-0.893313	0.303676	-0.465956	-0.612307	-1.10814	-0.34534	1.60174	0.736802	-0.331582	0.090889	-1.17791	0.934334	0.579786	-0.414752	-0.0900178	0.484403	0.787496	1.29464	-0.357611	0.592458	-0.80757	0.381278	-0.553399	0.0928252	-0.869555	-1.05256	1.60894	0.0113934	0.558543	-0.778921
257	169	3	NSQ	C2C12	GROWTH	Pre-myoblast	2	Pre-myoblast NSQ	-1.2206	2.62188	1.7789	-2.92667	0.992611	0.183201	0.0421347	-1.84768	-1.37007	-1.08882	-2.23573	-2.16189	0.732372	-1.7317	0.1486	-2.36787	-0.78646	1.04811	1.46136	-0.154186	0.212897	-1.61502	3.39342	2.4733	-1.1297	-0.267103	0.691267	-0.90664	-0.536026	1.56383	2.35589	-0.873511	-0.459844	-0.331779	0.758964	1.75072	1.01111	1.92077	-1.01724	1.39143	-1.00206
258	171	1	NSQ	C2C12	GROWTH	Pre-myoblast	2	Pre-myoblast NSQ	0.642284	0.0847266	0.747735	-0.108266	-0.552605	0.915368	1.03577	0.323013	0.441485	0.418288	0.323157	0.293701	0.501671	0.831393	0.112156	-0.704607	1.28631	1.09477	0.516877	0.465211	1.06888	-0.729826	-0.0048524	0.260542	1.9885	-0.0512333	0.274494	-0.24529	0.820645	-0.74775	0.241112	-0.725541	2.25552	1.7372	0.507028	-0.702163	-1.67741	0.358955	-1.40248	-0.439496	2.2772
259	171	2	NSQ	C2C12	GROWTH	Pre-myoblast	2	Pre-myoblast NSQ	-0.21802	-0.0126278	0.604109	-0.359761	-1.06451	-0.0561016	-0.0274727	-0.252286	-0.238172	-0.22238	-0.277674	-0.328434	0.459639	0.69757	-0.472322	-0.439779	0.388679	0.971034	0.562321	-0.037808	0.876234	-0.328453	-0.532526	0.158311	1.24253	-0.249544	0.715612	-0.280846	1.0244	0.127229	-0.12939	-1.29139	0.826809	0.514489	-0.467429	0.325188	-0.821169	0.159716	0.0643045	-0.983948	1.51417
260	171	3	NSQ	C2C12	GROWTH	Pre-myoblast	2	Pre-myoblast NSQ	-0.645141	1.73815	1.57143	0.108336	-0.739325	0.437279	0.311607	-1.31428	-0.967833	-0.824097	-1.52473	-1.4165	0.0675567	0.0327676	-0.169294	-1.83615	-0.183503	1.1502	1.47608	1.29557	-0.0794902	-2.45308	2.62189	1.96225	-0.698601	-0.950341	-0.0155468	-0.346779	0.256205	-1.03787	1.88243	0.66844	0.759116	0.154993	0.0039093	0.44051	0.487406	2.43639	0.182037	1.33748	-0.160975
261	172	1	NSQ	C2C12	GROWTH	Pre-myoblast	2	Pre-myoblast NSQ	-0.40779	-0.60067	-1.23847	-0.579785	-1.28229	-0.96432	-0.782662	0.102081	-0.279233	-0.432905	0.199078	0.0910756	0.676885	0.808614	-0.927916	0.683539	-1.16455	-0.349342	-1.36207	-0.721914	0.195106	1.27001	-0.53853	-1.63427	-0.967511	-0.628207	-0.355234	0.734622	-1.05087	-0.951451	-0.91509	-1.03241	-0.937119	-0.796148	-1.32223	0.556352	-0.031317	-0.758022	-1.13564	-0.605863	-1.32423
262	172	2	NSQ	C2C12	GROWTH	Pre-myoblast	2	Pre-myoblast NSQ	-0.43205	0.0557521	0.66016	-1.21589	-0.68577	-0.233837	-0.216612	-0.443227	-0.448638	-0.432905	-0.456473	-0.529308	0.758206	0.142152	-0.382867	-0.512611	0.322855	1.01268	0.623295	0.0212634	0.531378	-0.486541	-0.525048	1.04271	1.32956	-0.120236	-0.0141549	-0.0918736	1.0301	-0.716562	0.696775	-1.13239	0.324163	0.0739688	-0.610122	0.0521724	-0.946088	0.530411	0.982247	0.42083	2.0394
263	173	1	NSQ	C2C12	GROWTH	Pre-myoblast	2	Pre-myoblast NSQ	-0.271679	-0.507956	-0.715041	-0.294815	-1.10438	-0.683381	-0.738502	0.0200152	-0.178453	-0.22238	0.0897715	0.100166	1.0196	0.701765	-0.658905	0.763205	0.72064	-0.864215	-0.769627	0.699099	0.581929	0.632445	-0.745342	-1.44527	0.43431	0.330074	-1.45866	0.454972	-0.507752	0.277282	-0.328981	1.15988	1.09017	1.20002	0.784783	-1.47332	-0.205524	-0.985754	-0.396854	0.310882	0.0797954
264	173	2	NSQ	C2C12	GROWTH	Pre-myoblast	2	Pre-myoblast NSQ	-0.461948	-0.627795	-2.20704	0.276571	-0.470442	-1.18205	-0.583008	0.124512	-0.201017	-0.22238	0.148358	0.183818	0.944467	-0.08099	-0.490689	0.131774	2.04978	0.452802	-2.02086	1.23898	0.232125	0.575177	-0.0610705	-1.04453	1.22495	-0.417362	0.192972	-1.49952	-1.39709	-0.471837	0.496004	3.01264	-0.568286	-0.845486	-0.277928	1.51219	-0.415265	-0.430798	-0.0423286	0.937441	-0.253496
265	174	1	NSQ	C2C12	GROWTH	Pre-myoblast	2	Pre-myoblast NSQ	-0.0790877	-0.391355	0.0329798	-0.0310136	1.48384	-0.231226	-0.275033	0.242647	0.211238	0.252506	0.0553204	0.0233781	-0.0730996	-1.15305	0.660937	0.35226	0.957518	-0.114313	0.0718351	-0.765956	-1.24597	0.401521	-0.389972	0.879095	1.68753	0.419274	-1.31367	-0.938046	-0.18945	0.255981	0.348484	1.55419	-1.4817	-0.130246	-0.36334	0.0166473	0.445614	-0.3246	0.80808	-0.481974	-0.00769283
266	174	2	NSQ	C2C12	GROWTH	Pre-myoblast	2	Pre-myoblast NSQ	0.317341	-0.0243407	0.555369	0.634949	-0.771773	0.467744	0.403215	0.139355	0.261529	0.271421	0.1594	0.140261	0.162355	0.795026	0.101781	-0.171559	0.905111	0.435428	0.731808	-0.104685	-0.20532	-0.234367	-0.677558	-0.0771814	1.57825	1.21864	-0.00892758	-1.29583	0.909339	1.11568	0.129816	-0.162666	0.477228	0.075028	-1.25943	-0.897947	-0.234205	0.205584	0.50342	-0.33117	1.69361
267	176	1	NSQ	C2C12	GROWTH	Pre-myoblast	2	Pre-myoblast NSQ	-0.512162	-0.434384	-0.21536	0.726614	0.573998	-0.767847	-0.913848	-0.0448391	-0.181944	-0.155627	-0.244222	-0.240458	0.0689373	-0.92677	0.53739	0.683025	0.166541	-0.714801	0.0209677	0.231044	1.23023	0.500706	0.155978	-0.982474	-0.0542454	-0.284205	1.26512	-0.299824	-0.448871	0.035244	-1.0256	0.686482	1.19614	1.15314	0.544486	-0.303852	1.35467	-0.68282	-0.678462	-1.21071	0.251069
268	177	1	NSQ	C2C12	GROWTH	Pre-myoblast	2	Pre-myoblast NSQ	-0.817059	-0.384026	-0.123512	-0.79986	-1.2438	-1.03745	-0.968388	-0.575028	-0.727284	-0.824097	-0.477344	-0.515563	0.614249	0.451221	-0.813518	0.156276	1.06041	0.27077	-0.291363	-0.0248702	-1.04116	0.427859	-0.889154	-0.46394	1.38659	0.803919	-0.615321	-1.19755	0.135646	-0.548973	-1.22054	1.00139	-0.528193	-0.355307	0.432682	0.382793	-0.192718	-0.280263	0.0555326	-0.86465	0.85394
269	178	1	NSQ	C2C12	GROWTH	Pre-myoblast	2	Pre-myoblast NSQ	0.158049	0.0547318	0.705471	-0.776095	-0.992016	0.39154	0.391853	-0.0608172	0.0600728	0.0354886	-0.127995	-0.0781564	0.868529	0.903109	-0.27072	-0.478425	-0.88541	1.07855	0.816277	-0.947846	-0.152187	-0.332216	-0.293033	0.152892	-0.578006	-1.10691	-0.61933	-0.112929	1.62725	0.610508	-0.433474	-1.19813	-0.0084056	-0.757028	-1.00026	0.0546967	-0.552829	0.724873	0.346054	-0.838627	-1.16143
270	179	1	NSQ	C2C12	GROWTH	Pre-myoblast	2	Pre-myoblast NSQ	0.530296	-0.56699	-0.621207	0.130048	-0.643505	0.14803	0.180474	0.777892	0.580327	0.488921	0.779533	0.722498	0.496048	0.831644	0.163418	0.691825	-0.700158	-0.4451	-0.614894	-0.221738	-0.824556	1.10031	-0.0757218	-0.912068	-0.946972	-0.829383	-0.196871	0.518105	-0.663711	-0.58419	-1.34564	-0.482033	-0.250123	-0.883556	-0.372276	0.278271	1.41428	-1.21518	-0.94281	0.0210113	-0.437769
271	182	1	NSQ	C2C12	GROWTH	Pre-myoblast	2	Pre-myoblast NSQ	-0.63577	-0.454888	-0.280773	-0.162084	-0.678395	-0.919451	-0.859674	-0.329153	-0.437052	-0.506812	-0.219607	-0.322026	-0.962761	-0.0194675	-0.602772	0.320105	1.37609	-0.0191669	-0.518679	-0.166683	-0.597991	0.540153	-0.85979	-0.798861	1.52436	1.27134	-1.00557	-0.55211	-0.0598697	-0.452371	-1.04415	1.73983	-0.568966	-0.327517	-0.303741	-0.508904	-0.226534	-0.367031	-1.40264	-0.657617	-0.862415
272	182	2	NSQ	C2C12	GROWTH	Pre-myoblast	2	Pre-myoblast NSQ	0.371231	-0.193572	0.394337	-0.299963	-0.787655	0.414898	0.449904	0.274401	0.386698	0.418288	0.347544	0.250371	-0.262918	0.851793	-0.27914	-0.140388	1.65008	0.451407	0.263632	-0.681788	-0.134208	-0.0893109	-0.741583	-0.103565	2.54823	1.05807	-0.462227	-1.54101	0.486463	-0.396092	0.0948471	-0.134688	0.627057	1.35365	-1.06623	-0.924505	-0.691446	-0.0489337	-0.172774	-0.225257	2.16542
273	183	1	NSQ	C2C12	GROWTH	Pre-myoblast	2	Pre-myoblast NSQ	0.121128	-0.404394	-0.0798228	-0.229991	-0.735316	-0.0686573	0.0831793	0.146744	0.135285	0.0963753	0.144049	0.232548	-2.092	0.610063	-0.106089	0.0347272	0.509675	0.62269	-0.311893	-1.28714	-1.30532	0.639333	-1.0094	-0.464476	1.31266	0.582011	-1.169	-1.25515	0.440664	-0.116326	-0.123046	0.3643	-1.00335	-1.29363	-0.264811	1.10976	-0.0258798	-0.313664	-0.837594	-0.587101	0.59236
274	183	2	NSQ	C2C12	GROWTH	Pre-myoblast	2	Pre-myoblast NSQ	-0.079695	0.326731	0.953905	0.204147	-0.693042	0.33383	0.379148	-0.315807	-0.168466	-0.133729	-0.375798	-0.424095	1.04933	0.416451	-0.0958641	-0.917795	0.981125	1.18634	0.78084	0.418025	1.62726	-1.12372	0.513826	0.285047	1.41165	-0.982275	0.774065	-0.0165659	1.08183	-1.138	-0.444206	-0.299254	2.82212	1.03924	-0.397406	-1.43053	-2.13083	0.85338	-0.960136	-0.10243	1.03352
275	184	1	NSQ	C2C12	GROWTH	Pre-myoblast	2	Pre-myoblast NSQ	0.966665	-0.547749	-0.463652	0.00830226	-0.0473625	0.643858	0.683818	1.00811	1.02266	0.983185	1.17559	1.03842	0.0878313	0.646615	0.333833	0.689162	-0.288282	-0.498853	-0.432066	-0.389238	-0.72234	0.981031	-0.0254662	-0.522213	-0.275111	-0.00300299	-0.405342	0.379845	-0.597688	0.0333752	-1.15579	0.499324	-0.920403	-1.10861	-0.0603446	0.0325486	1.40306	-1.04071	-0.721194	-1.36246	-0.902231
276	184	2	NSQ	C2C12	GROWTH	Pre-myoblast	2	Pre-myoblast NSQ	0.752923	-0.539925	-0.503384	1.04764	0.487436	0.415105	0.448944	0.922867	0.828094	0.817588	0.86434	0.876093	0.52992	0.0910572	0.566809	0.702085	-0.0652918	-0.563745	-0.42714	0.619311	-1.16825	0.867579	0.199185	-0.531225	-0.366017	-0.403308	1.85597	0.0890263	-0.837709	-0.721877	-0.193416	0.223016	-0.0098355	-0.385709	0.278809	0.530062	1.23393	-0.969439	0.235681	-0.260215	0.181323
277	185	1	NSQ	C2C12	GROWTH	Pre-myoblast	2	Pre-myoblast NSQ	-1.62987	0.127239	0.593561	-1.28922	-0.301589	-1.47104	-1.54502	-1.42599	-1.42151	-1.34792	-1.17753	-1.44906	-3.24869	-1.11385	-1.17554	-0.414933	-0.349514	0.842831	0.694274	-1.24111	0.776195	-0.46998	-0.350258	0.539565	0.0402812	0.825417	1.0625	-0.368788	1.2993	-0.0939524	1.76057	-0.619081	0.425813	1.41478	0.316281	-0.796207	-0.547136	0.632958	0.395927	1.28099	-0.831166
278	186	1	NSQ	C2C12	GROWTH	Pre-myoblast	2	Pre-myoblast NSQ	-0.964907	-0.360938	-0.0693152	0.058953	-1.19042	-1.16469	-0.884789	-0.624733	-0.783932	-0.824097	-0.555741	-0.653742	-0.972561	0.2754	-0.941973	-0.338595	-0.66901	1.33863	-0.42593	-0.338203	0.0980757	0.432476	-0.930726	0.0866899	-0.91673	-0.79184	0.261944	-0.144774	0.462884	-1.00884	0.40228	-0.406075	-0.423266	0.00543059	-0.177166	3.38577	-0.197953	-0.0892213	-1.34541	0.28186	-0.610587
279	186	2	NSQ	C2C12	GROWTH	Pre-myoblast	2	Pre-myoblast NSQ	-1.02759	-0.588517	-0.996341	0.585312	-0.379326	-1.54125	-1.37149	-0.295921	-0.659618	-0.796207	-0.50161	-0.465388	-0.918889	-0.59045	-0.332586	0.530557	-0.0488059	-0.0756097	-1.21037	-0.115295	0.641505	1.15084	-0.456466	-0.691717	-0.186408	-0.324553	0.143414	0.0994873	-1.02081	-1.77271	-0.429853	0.917285	-0.534037	-0.232478	-0.670843	1.23405	0.0500397	-0.784051	-0.637238	-1.47523	-0.43741
280	186	3	NSQ	C2C12	GROWTH	Pre-myoblast	2	Pre-myoblast NSQ	0.741601	0.120346	0.755864	-0.778195	-1.21123	1.02936	1.05442	0.304028	0.436637	0.418288	0.515102	0.375668	-0.456131	1.59498	-0.581067	-0.544914	-0.937959	1.10832	0.881718	-1.11353	-0.607881	-0.46734	-0.198878	0.413167	-0.571571	-0.191609	0.0923237	0.00726101	1.59913	0.392064	-0.218541	-1.12966	-0.629726	-0.687698	-0.324634	-0.139963	-0.862522	0.935168	0.648187	-0.576971	-0.895491
281	188	1	NSQ	C2C12	GROWTH	Pre-myoblast	2	Pre-myoblast NSQ	0.0565181	0.254314	0.881519	0.966369	-0.222616	0.419484	0.214486	-0.224327	-0.00086639	0.0354886	-0.261518	-0.262606	0.228267	0.0982254	0.255932	-0.356829	-0.50344	0.599181	1.41947	-0.37394	-0.905459	-0.696152	-0.664522	0.655626	-0.549021	1.05234	-0.879111	-0.228695	1.39337	2.14705	-0.458061	-0.646481	-0.454616	-0.636289	-0.952838	-0.774073	-0.690069	0.641034	1.51725	-1.29426	-0.806903
282	188	2	NSQ	C2C12	GROWTH	Pre-myoblast	2	Pre-myoblast NSQ	-0.108979	0.951201	1.29874	-0.96154	-0.871621	0.639044	0.55578	-0.665222	-0.42042	-0.384713	-0.733039	-0.706046	-1.10987	0.572977	-0.561791	-1.28488	-1.48005	1.29863	1.42817	-1.06931	-1.23781	-1.85721	1.53521	1.49321	-1.12334	-0.624455	-0.754421	0.326958	1.38482	-1.11845	0.663759	-1.20751	-1.15912	-0.916646	-0.289705	0.245156	-0.552663	2.50851	1.45182	-0.0802054	-1.22167
283	189	1	NSQ	C2C12	GROWTH	Pre-myoblast	2	Pre-myoblast NSQ	-0.446286	-0.0117964	0.60817	-0.726551	-1.10859	-0.28764	-0.27307	-0.497501	-0.450296	-0.506812	-0.47897	-0.517869	-0.418878	0.574081	-0.632938	-0.487175	-0.95957	1.17568	0.615067	-0.858962	-1.38996	-0.190868	-0.211491	-0.127863	-0.818075	-0.248108	-1.19098	-0.170012	1.59885	0.231717	-1.06205	-0.963979	-0.963483	-1.17149	-1.01545	0.4975	-0.617422	0.570458	0.571047	-0.842132	-1.14225
284	189	2	NSQ	C2C12	GROWTH	Pre-myoblast	2	Pre-myoblast NSQ	-0.970484	1.58004	1.51258	-0.964767	-0.862662	0.0299237	-0.0613185	-1.49267	-1.26177	-1.08882	-1.59881	-1.60818	-1.72617	-0.089739	-0.732376	-1.79341	-1.2275	1.31701	1.40403	0.0404156	-0.595255	-2.51249	2.5353	1.94649	-0.77985	-0.712035	-0.0669648	-0.066256	0.628579	-0.438044	1.45698	-0.407264	-0.587113	-0.591554	-0.424162	1.04923	0.609211	2.5703	0.144757	0.4181	-0.385723
285	190	1	NSQ	C2C12	GROWTH	Pre-myoblast	2	Pre-myoblast NSQ	-0.419898	1.70236	1.56799	-1.58068	-0.750596	0.658302	0.519899	-1.01521	-0.791947	-0.60855	-1.1492	-1.233	-0.237682	0.214725	-0.124744	-1.78076	-1.21816	1.20517	1.59072	-0.359612	-1.41193	-2.28272	2.23987	2.61006	-1.1854	-1.20151	-0.879342	0.129341	0.547043	-0.346055	2.46833	-0.616721	-0.767112	-1.24327	-0.263004	1.61529	0.57256	2.4919	0.134202	1.29839	-1.18696
286	190	2	NSQ	C2C12	GROWTH	Pre-myoblast	2	Pre-myoblast NSQ	-0.767225	-0.661565	-1.55378	0.393624	0.519562	-1.40451	-1.3731	-0.0748822	-0.350232	-0.432905	-0.154286	-0.159306	1.0152	-1.08323	0.155717	1.1307	-1.40007	-1.42581	-1.54348	-0.953934	0.531267	1.10433	-0.184252	-0.897866	-1.15897	-0.38846	-1.18433	2.0616	-1.68957	-1.12346	-0.746476	-1.43081	-0.805304	-0.250624	-0.404652	-0.329946	-0.576936	-1.18209	-1.16272	-0.86871	-1.23865
287	191	1	NSQ	C2C12	GROWTH	Pre-myoblast	2	Pre-myoblast NSQ	0.54187	-0.528002	-0.561146	0.539199	-1.37416	0.185393	0.174601	0.599529	0.439897	0.418288	0.744064	0.721911	0.276399	1.64472	-0.39094	0.798293	-0.377936	-0.802405	-0.495903	-0.268533	-1.07001	0.84946	-0.106216	-1.4864	-0.501644	-0.19547	-0.359859	0.567643	-0.649504	0.0966941	-1.17556	0.0704139	-0.178257	-0.67347	-0.876702	-0.773283	1.01287	-0.373882	-1.39357	-0.229561	-0.750749
288	192	1	NSQ	C2C12	GROWTH	Pre-myoblast	2	Pre-myoblast NSQ	0.16651	-0.0288286	0.598829	-0.641209	-0.598897	0.33167	0.174601	-0.0448391	0.0946324	0.116339	0.0268663	-0.0126445	-0.779402	0.513505	0.0132581	-0.0345222	0.336034	0.265319	0.99725	-0.814487	0.549211	-0.281943	-0.877669	-0.12873	0.573682	0.872709	-0.230419	-0.848444	0.959783	1.18623	-0.710906	-0.644386	0.194126	1.1266	-0.549387	-0.326786	0.475761	-0.446345	0.578355	-0.757454	0.216031
289	193	1	NSQ	C2C12	GROWTH	Pre-myoblast	2	Pre-myoblast NSQ	0.0693105	-0.0668513	0.560473	-0.168084	-0.827111	0.206136	0.311607	-0.0428489	-0.0196452	-0.0267637	0.0476518	-0.0743104	1.10211	0.662573	-0.277368	-0.497713	-1.07978	1.25739	0.503031	-0.56331	-0.348063	-0.164414	-0.489661	0.568939	-0.789557	-0.966732	-0.0180928	0.176774	1.31625	0.0493348	0.460076	-1.35649	-0.804149	-1.04032	-0.591166	1.41967	-0.63397	0.661784	0.382317	0.0113104	-0.73514
290	194	1	NSQ	C2C12	GROWTH	Pre-myoblast	2	Pre-myoblast NSQ	-0.129265	0.245684	0.810663	-0.33296	-0.821504	0.191385	0.311607	-0.269649	-0.221317	-0.22238	-0.150759	-0.358609	0.659515	0.506226	-0.447208	-0.89158	0.62463	1.30296	0.650334	0.422737	-0.654472	-0.959508	0.43573	0.510594	1.1574	0.723988	1.47069	0.182799	1.10619	-0.911497	0.531878	0.620797	0.187898	1.30803	2.87131	-0.986395	-1.18162	1.07127	-1.10113	0.88163	0.849704
291	196	1	NSQ	C2C12	GROWTH	Pre-myoblast	2	Pre-myoblast NSQ	-0.157754	-0.63428	-1.49828	-0.294974	-1.00778	-0.766628	-0.70685	0.242647	-0.065607	-0.155627	0.348702	0.33698	0.794199	0.680643	-0.49918	0.989207	-1.04627	-1.08603	-1.52424	-0.683862	-0.149268	1.14612	-0.404228	-0.885791	-0.942509	-1.04398	-1.29055	1.6214	-1.36669	-1.3898	-1.07884	-0.606436	-0.5337	-1.1237	0.833576	-1.3723	-0.272088	-0.657143	-1.48733	-1.16219	-0.770001
292	196	2	NSQ	C2C12	GROWTH	Pre-myoblast	2	Pre-myoblast NSQ	-0.334756	1.33789	1.44055	-0.28236	-0.451456	0.58156	0.534295	-0.91171	-0.608299	-0.506812	-0.974654	-1.0191	0.091026	-0.00152615	-0.216637	-1.65571	1.0925	1.06474	1.16701	3.04095	0.633851	-2.27538	1.7452	2.04747	0.12175	-0.95255	0.686371	-0.337275	0.109749	-0.335562	2.01824	2.37349	2.62526	0.105518	0.597659	-0.862498	-1.22916	1.37586	-0.727174	1.20968	-0.602551
293	197	1	NSQ	C2C12	GROWTH	Pre-myoblast	2	Pre-myoblast NSQ	-0.184611	-0.655787	-1.63201	0.308706	-0.492539	-0.822318	-0.714403	0.358864	0.0232235	-0.0267637	0.291807	0.332267	0.828688	0.149247	0.0753922	0.910122	0.661697	-0.979868	-1.74223	1.25798	-0.425946	0.99057	-0.610009	-1.10071	-0.591878	-1.1527	0.548704	1.11598	-1.09863	-1.32109	-0.3559	1.6945	-0.521361	-1.18665	-0.490297	-1.35553	-0.659907	-0.771735	-0.407914	-0.474284	1.99685
294	198	1	NSQ	C2C12	GROWTH	Pre-myoblast	2	Pre-myoblast NSQ	-0.209162	-0.659265	-1.68866	0.371065	-0.602717	-0.857581	-0.811802	0.253276	-0.0524087	-0.133729	0.319085	0.319988	0.861561	0.232126	0.0610607	1.20591	-0.980674	-1.66263	-1.63402	-0.332192	-1.24286	0.954644	-0.242485	-0.85487	-1.02725	-1.1442	-0.918058	2.07338	-1.53207	-1.21637	-1.3534	-1.00407	-1.08552	-1.31909	-0.1288	0.244939	-0.789337	-1.03637	-1.21234	-0.0927001	-0.466863
295	198	2	NSQ	C2C12	GROWTH	Pre-myoblast	2	Pre-myoblast NSQ	-0.441534	1.8648	1.59544	-1.9333	-0.962611	0.689689	0.618549	-1.24572	-0.880035	-0.796207	-1.203	-1.27244	0.615741	0.416502	-0.649384	-1.97483	1.3474	0.875585	1.16848	3.58772	1.76957	-2.54365	2.60822	1.21272	-0.57045	0.237253	0.994406	-1.1907	-0.209594	-0.10968	0.614358	1.89381	2.84149	0.693577	0.25358	-0.707132	-0.965072	0.707011	-1.02691	0.230063	0.996013
296	199	1	NSQ	C2C12	GROWTH	Pre-myoblast	2	Pre-myoblast NSQ	1.131	-0.472036	-0.132592	1.0415	1.5471	0.933125	0.876098	1.18875	1.21316	1.20789	1.06904	1.07195	1.07078	-0.270877	0.985719	0.610756	-0.317935	-0.426531	0.0681347	-0.267253	-1.29515	0.757626	0.203968	-0.14847	-0.011406	-0.375007	-0.360613	-0.248003	-0.33122	0.721084	-0.763156	0.277078	-0.709405	-0.149128	-0.7812	0.512681	1.89503	-0.945148	0.00874446	-1.04419	-1.23152
297	200	1	NSQ	C2C12	GROWTH	Pre-myoblast	2	Pre-myoblast NSQ	0.450181	1.33594	1.46185	0.774408	-0.369726	1.40119	1.29794	-0.224327	0.0989328	0.252506	-0.321505	-0.41006	0.11167	0.52184	0.270484	-1.5273	-1.08884	1.22924	1.59933	-0.669951	-1.45879	-2.42925	1.76242	2.45498	-0.980105	-0.413267	-1.25874	0.426555	0.88356	-1.46166	2.47038	-0.71172	-1.03756	-0.172076	-1.1822	0.974515	0.161832	2.68863	0.750445	1.58664	-1.2769
298	201	1	NSQ	C2C12	GROWTH	Pre-myoblast	2	Pre-myoblast NSQ	0.0947462	-0.459736	-0.175924	0.427167	-0.013998	-0.140512	-0.128868	0.350374	0.254968	0.252506	0.241656	0.238086	0.563463	-0.0409224	0.181219	0.434794	0.380371	-0.108177	-0.139571	0.148438	-1.4111	0.712429	-0.396514	-0.727452	0.619027	0.638952	-0.779077	-0.527352	-0.0418221	0.17946	-0.992442	0.706584	-0.334962	-0.757023	0.294454	0.480008	1.10814	-0.869355	-1.02038	-0.273497	0.197588
299	201	2	NSQ	C2C12	GROWTH	Pre-myoblast	2	Pre-myoblast NSQ	-0.351872	-0.319939	-0.0719693	0.363711	-0.0889671	-0.5303	-0.427098	-0.0930825	-0.2178	-0.22238	-0.144487	-0.143159	0.43893	-0.320316	0.10701	0.0669641	0.31568	0.469661	-0.0919566	0.0509794	1.74718	0.431206	-1.02432	-0.992033	0.145823	1.67066	0.375042	-1.47504	0.551492	-0.505507	-0.511629	0.876695	1.92033	0.653116	-0.821347	0.568657	0.580835	-0.992821	-1.19993	0.53266	-0.261678
300	201	3	NSQ	C2C12	GROWTH	Pre-myoblast	2	Pre-myoblast NSQ	-1.0406	-0.533436	-0.589366	-0.0466662	-0.29397	-1.44036	-1.41679	-0.514256	-0.700856	-0.796207	-0.57026	-0.569618	0.981513	-0.673706	-0.241999	0.580439	0.238515	-0.310874	-0.599092	0.894554	-0.360257	0.868575	-0.265051	-1.12654	-0.804634	-0.150708	0.557863	-0.182352	-0.511172	-0.866464	0.319703	0.443125	0.359109	-0.937715	0.295536	0.841915	0.938691	-0.962513	-0.357227	-0.403003	0.588462
301	202	1	NSQ	C2C12	GROWTH	Pre-myoblast	2	Pre-myoblast NSQ	-0.209162	0.822184	1.23448	-1.2334	-1.40286	0.469	0.422932	-0.696025	-0.453286	-0.432905	-0.675385	-0.731641	-1.15512	1.11177	-0.981807	-1.2462	0.728552	1.15332	1.16092	1.24718	1.01081	-1.6948	1.37133	0.815266	0.507618	-0.937066	0.506162	-0.100568	0.802836	-0.774007	0.236436	0.745756	2.84054	0.906071	-0.0316242	-0.875399	-1.1364	1.64295	0.0242868	-0.5174	-1.01746
302	203	1	SQ	C2C12	GROWTH	Pre-myoblast	2	Pre-myoblast SQ	0.102798	-0.647773	-1.45873	0.596904	-0.382452	-0.49639	-0.418908	0.554459	0.280844	0.252506	0.508515	0.541989	0.696708	0.269429	0.147644	1.07984	-0.203072	-1.36714	-1.48718	0.267333	-0.0704157	0.972365	-0.29136	-0.669531	-0.702947	-1.03903	0.0998636	1.63969	-1.53699	-0.262348	-0.335105	0.697268	-0.260922	-0.164141	-0.390188	-0.795655	-0.826819	-0.69922	-0.832105	0.176962	0.902494
303	203	2	SQ	C2C12	GROWTH	Pre-myoblast	2	Pre-myoblast SQ	-0.189004	-0.0969276	0.555171	0.731967	0.863076	-0.0676105	-0.179723	-0.224327	-0.0708901	-0.0267637	-0.303834	-0.288162	1.06232	-0.869843	0.543456	-0.0800849	-1.22106	0.569956	0.889656	-0.922206	-1.01595	0.0494549	-1.20024	0.0889778	-0.691243	-1.07107	-1.04467	-0.8563	1.33111	1.74985	-0.553489	-1.48607	-1.03455	-0.733779	0.35485	0.529516	0.940044	-0.360844	1.51056	-0.226808	-0.711033
304	203	3	SQ	C2C12	GROWTH	Pre-myoblast	2	Pre-myoblast SQ	0.821892	1.99284	1.64604	0.311376	-0.343587	2.05142	1.96427	-0.276191	0.223127	0.418288	-0.366222	-0.314275	0.0601603	0.781195	0.204513	-1.96076	1.28547	0.784198	1.36763	2.85658	2.84373	-2.22619	2.41576	1.34569	-0.536676	0.562083	2.85061	-0.984129	-0.256651	-0.375222	0.107759	1.46088	2.94535	0.0955523	1.67586	0.319381	-0.588371	0.60955	-0.353232	-0.715363	1.0828
305	204	1	SQ	C2C12	GROWTH	Pre-myoblast	2	Pre-myoblast SQ	-0.384375	-0.48783	-0.355858	-0.0989823	-0.812107	-0.693406	-0.766375	-0.013185	-0.232199	-0.31397	-0.0843706	-0.0963172	-0.320527	0.303184	-0.210572	0.700433	-0.188978	-0.635632	-0.239429	-0.226326	-0.644487	0.731453	0.0689751	-0.954619	-0.230646	-0.209991	-0.47369	-0.000372651	-0.576003	-0.000976539	-1.33219	0.372255	-0.065043	-0.202347	-1.03834	0.082148	1.12185	-0.704851	-0.464385	0.0618417	-1.07146
306	205	1	SQ	C2C12	GROWTH	Pre-myoblast	2	Pre-myoblast SQ	0.396535	-0.595592	-1.09549	-0.364528	-1.56809	-0.110975	0.0259431	0.604146	0.279059	0.136237	0.803274	0.724086	0.318773	1.79576	-0.675696	0.72517	-0.984936	-0.463329	-1.20528	-0.65817	-1.37041	1.23857	-0.46152	-1.1881	-0.919449	-0.837182	-0.02491	0.921423	-0.963508	-0.715336	-0.90133	-0.7749	-0.693577	-0.876951	-1.00334	-0.145757	0.266244	-0.865092	-1.27271	0.0703184	-1.13452
307	205	2	SQ	C2C12	GROWTH	Pre-myoblast	2	Pre-myoblast SQ	0.326474	-0.627244	-1.45582	-0.0575535	-1.36949	-0.262334	-0.0854284	0.608754	0.185358	0.0354886	0.759176	0.729409	0.868662	1.47523	-0.52623	0.866328	-0.449469	-0.800791	-1.54315	-0.092358	-1.13748	1.16856	-0.4242	-1.04975	-0.857268	-0.613911	-0.528145	1.22105	-1.45737	-1.3772	-0.166527	0.203536	-0.792021	-1.00757	0.184247	-0.812275	-0.60873	-0.870046	-1.06474	0.21536	0.0968856
308	205	3	SQ	C2C12	GROWTH	Pre-myoblast	2	Pre-myoblast SQ	0.375462	1.03723	1.33039	-0.12438	-1.02781	1.17479	1.12463	-0.367357	-0.0764959	0.0354886	-0.329604	-0.3356	-0.101631	1.1072	-0.298361	-1.37048	-1.05486	1.31111	1.40492	-1.08381	-0.0654748	-1.98342	1.75021	1.51466	-0.793192	-0.625533	0.265027	0.29943	1.21525	-1.00607	0.974649	-1.16965	-0.0554578	-1.20586	-0.127728	0.326973	-0.0927545	2.59702	0.805235	-0.00147696	-1.54356
309	206	1	SQ	C2C12	GROWTH	Pre-myoblast	2	Pre-myoblast SQ	0.308182	-0.559167	-0.862585	-0.285567	-1.61623	-0.139324	-0.0271066	0.484495	0.204109	0.0963753	0.689448	0.604956	0.953088	1.79777	-0.68084	0.662049	-0.427344	-0.402434	-0.954864	-0.303402	-0.340309	1.07812	-0.453852	-1.20612	-0.532366	-0.657142	-0.748304	0.51399	-0.642061	-0.836529	-0.890996	0.316883	0.0473422	-0.264755	0.0245885	-0.0327217	0.606858	-1.05879	-1.24352	-0.592442	-0.25762
310	206	2	SQ	C2C12	GROWTH	Pre-myoblast	2	Pre-myoblast SQ	0.192323	0.29593	0.929565	0.374415	-0.783599	0.592992	0.522093	-0.111416	0.0150795	0.0354886	-0.0896344	-0.18514	-2.3204	0.711987	-0.0193888	-0.649561	-1.03522	1.07345	1.18482	-0.891384	-0.536802	-0.889936	-0.326661	1.56842	-0.676565	-0.856657	-1.20182	0.51664	1.5152	-0.0917098	1.03407	-1.24892	-0.606349	0.669909	-0.844011	-0.725223	-1.19244	1.23465	1.5237	0.201966	-0.826056
311	207	1	SQ	C2C12	GROWTH	Pre-myoblast	2	Pre-myoblast SQ	0.274562	-0.620524	-1.48853	-0.13978	-1.35213	-0.319827	-0.0230818	0.585628	0.187424	0.0354886	0.766983	0.693485	-0.919286	1.4137	-0.796625	0.6173	0.403807	-0.276715	-1.69561	0.532783	-1.03124	1.13456	-0.986565	-1.27868	-0.235534	-0.111584	-0.15213	0.420263	-1.00301	-1.6046	0.186715	1.45219	-0.779396	-1.32369	1.68407	0.438899	-0.826266	-1.13564	-1.51311	-0.0831462	0.579856
312	207	2	SQ	C2C12	GROWTH	Pre-myoblast	2	Pre-myoblast SQ	0.159178	-0.511051	-0.386201	0.366026	-0.402214	-0.152166	-0.0627975	0.410869	0.276206	0.252506	0.414819	0.355689	-1.43115	0.329497	0.166827	0.440642	-1.0673	0.0745601	-0.424858	-0.62726	-0.295573	1.07255	-0.428318	-0.816046	-0.850479	-0.850858	-1.16238	-0.206764	-0.0529886	-0.147011	-0.992381	-0.990161	-0.293997	-0.647978	0.714288	1.21627	1.75625	-1.08001	-0.800119	-1.19633	-0.526118
313	208	1	SQ	C2C12	GROWTH	Pre-myoblast	2	Pre-myoblast SQ	0.594193	-0.536876	-0.670217	-0.244365	-1.3991	0.207418	0.331509	0.731551	0.484837	0.418288	0.85448	0.794487	-0.659496	1.71664	-0.589435	0.56596	0.899116	-0.361939	-0.874646	0.164955	-0.611155	0.787406	-0.895205	-1.31241	0.867466	-0.0901758	0.437174	0.0803908	-0.273821	-1.05295	-0.925212	1.96331	-0.169164	-0.851479	0.0265143	-0.610313	0.121647	-0.880329	-0.903056	0.515421	-0.958162
314	209	1	SQ	C2C12	GROWTH	Pre-myoblast	2	Pre-myoblast SQ	-0.160243	0.0299205	-0.0420936	-2.0913	-1.44968	-0.244197	-0.150032	-0.269649	-0.417891	-0.432905	0.330395	0.0659297	-0.663812	1.21054	-1.64225	-0.800925	1.67751	1.19492	-0.915432	-0.174961	5.26816	-0.845379	-0.0108437	-0.512627	1.97818	1.99505	1.56711	0.0457397	-0.498856	0.516738	0.72033	-0.737877	3.96157	1.04204	0.0454508	-0.507528	-0.419175	0.630727	1.26328	0.992741	0.580927
315	210	1	SQ	C2C12	GROWTH	Pre-myoblast	2	Pre-myoblast SQ	0.978995	-0.40738	-0.0979843	-0.400413	-1.45157	0.803756	0.75466	0.83324	0.704477	0.625049	1.09695	0.945069	-0.930567	2.07784	-0.240138	0.5326	-0.596967	-0.323618	0.0976108	-0.485773	-1.30637	0.642148	-0.0925147	-1.06141	-0.470483	-0.508495	-0.192756	-0.557299	-0.0641096	0.468845	-0.681239	-0.443976	-0.878552	-0.977517	1.00185	0.588688	1.62689	-0.683375	-0.449168	-0.453977	-1.04759
316	211	1	SQ	C2C12	GROWTH	Pre-myoblast	2	Pre-myoblast SQ	-0.609243	-0.407471	-0.300717	-0.651998	-0.997932	-0.887611	-0.593307	-0.252286	-0.491733	-0.531895	-0.192377	-0.284539	-2.52708	0.327402	-1.16409	-0.177728	1.0792	0.913672	-0.624665	0.133844	-0.448494	0.320904	-0.68026	-0.274815	1.11063	1.05242	0.0808889	-0.772461	0.00243119	-0.926933	-0.419374	1.09636	0.0697638	-0.00606891	0.650146	1.8806	-0.0280552	-0.132531	-0.141297	-0.187298	0.304841
317	211	2	SQ	C2C12	GROWTH	Pre-myoblast	2	Pre-myoblast SQ	-0.692404	-0.35892	-0.0226571	-0.620735	-1.04665	-0.870133	-0.56463	-0.478489	-0.556085	-0.58276	-0.311797	-0.449588	0.758129	0.317798	-1.03	-0.378878	0.227721	1.31229	-0.347169	0.368194	0.0543534	0.273235	-0.886505	-0.68877	-0.193903	-0.495206	-0.982846	-0.0915293	0.549605	-0.544897	-1.29155	0.92188	-0.691491	1.02239	-0.674429	2.67198	-0.485737	-0.539435	0.197793	-0.375851	0.592958
318	212	1	SQ	C2C12	GROWTH	Pre-myoblast	2	Pre-myoblast SQ	0.1217	-0.278635	0.0570292	-1.4764	-1.61935	0.00888466	0.106169	0.0718577	-0.0258172	-0.133729	0.230693	0.198508	0.749585	1.66074	-1.0249	-0.173725	0.61756	0.818493	-0.229046	-0.56999	-0.679054	0.367064	-0.485893	-1.56715	1.43507	1.33038	0.0554997	-1.49362	0.609184	-0.163991	0.327672	-0.746246	-0.209956	-0.954563	0.625161	0.897278	-0.839797	-0.511558	-0.502405	0.644127	1.6821
319	212	2	SQ	C2C12	GROWTH	Pre-myoblast	2	Pre-myoblast SQ	-0.766476	2.12067	1.66189	0.138957	-0.047118	0.457666	0.304615	-1.46789	-1.14302	-1.02773	-1.55784	-1.62093	0.364473	-0.667845	-0.185754	-2.02795	-0.11926	1.03283	1.51965	1.15711	1.50642	-1.9822	2.66207	2.19035	-0.685795	0.325408	1.72497	-0.478362	-0.0299548	0.00167889	1.61766	0.098259	0.923053	-0.473125	1.0251	1.41222	0.683858	1.7323	0.0855519	0.339544	-0.566506
320	213	1	SQ	C2C12	GROWTH	Pre-myoblast	2	Pre-myoblast SQ	0.860855	-0.330211	0.114793	-0.183154	-1.31001	0.775758	0.989938	0.800746	0.679354	0.625049	0.851718	0.770705	1.0376	1.80577	-0.349591	-0.171059	-0.775271	1.02661	-0.0553562	-0.599005	-0.385391	0.490994	-1.07245	0.0463818	-0.428071	-1.0355	-0.838158	-0.714283	0.843148	-0.602126	-0.119654	-0.784135	-0.495336	-0.803741	-1.25872	2.51232	0.675881	-0.103698	-0.0162141	0.00765577	-0.750879
321	214	1	SQ	C2C12	GROWTH	Pre-myoblast	2	Pre-myoblast SQ	0.574359	-0.454956	-0.21551	0.231274	-1.02167	0.338952	0.459806	0.672398	0.556008	0.471429	0.736014	0.648086	1.07026	1.25139	-0.17994	0.277626	-0.994339	0.34283	-0.270466	-0.694093	-0.559556	0.923262	-0.599896	-0.367869	-0.460411	-0.786849	-0.986904	-0.866482	0.161094	-0.162655	-1.1748	-1.03593	-0.866911	0.0335278	1.1049	1.91615	1.4349	-0.739945	-0.0697643	-1.51438	-0.54026
322	215	1	SQ	C2C12	GROWTH	Pre-myoblast	2	Pre-myoblast SQ	0.0611756	0.196134	0.829044	0.401486	0.537677	0.384551	0.271464	-0.134007	0.1038	0.136237	-0.340155	-0.226137	1.0504	-0.467703	0.370955	-0.437896	1.04513	0.602576	1.02179	0.654754	-0.263028	-0.624814	-0.233551	0.723488	1.8294	1.04508	-0.671336	-0.982547	0.925274	0.354541	-0.181735	-0.38687	1.12222	1.36414	-1.38293	-1.16728	-0.549194	0.800763	1.11927	-0.726711	2.19566
323	216	1	SQ	C2C12	GROWTH	Pre-myoblast	2	Pre-myoblast SQ	-0.345937	-0.232844	0.347604	0.913588	-0.528823	-0.347675	-0.443948	-0.184016	-0.152586	-0.133729	-0.39984	-0.319261	1.09922	0.0599057	0.158096	0.113066	-1.31748	0.374311	0.625446	-0.869732	-1.13718	0.33125	-0.672586	0.102427	-1.0383	-0.695446	-0.721358	-1.22849	0.852927	1.3521	-0.678878	-1.39689	-1.03686	-0.922164	-0.382192	1.33978	1.44815	-0.897478	1.14846	-1.30962	-1.22907
324	217	1	SQ	C2C12	GROWTH	Pre-myoblast	2	Pre-myoblast SQ	0.382326	0.706146	1.15904	-1.22585	-1.06279	1.00589	0.953507	-0.190338	0.0935555	0.136237	0.0669481	-0.181806	0.771372	1.1512	-0.513945	-1.07219	0.055894	1.15649	1.23715	0.0794927	1.63745	-1.55279	0.98005	0.889867	0.431557	-0.628766	1.08059	0.139541	1.33336	-0.808847	-0.153998	-0.704369	1.56261	1.22452	-0.12993	-0.360798	-1.43707	1.4302	0.580703	-0.533929	-0.331356
325	218	1	SQ	C2C12	GROWTH	Pre-myoblast	2	Pre-myoblast SQ	1.81429	-0.409335	-9.28e-05	1.01841	-0.27284	1.69542	1.69737	1.49272	1.65375	1.62156	1.60219	1.59344	0.35717	1.47387	0.564235	0.46227	0.242935	-0.232685	0.159667	-0.665132	-0.539238	0.586878	-0.293825	-0.716978	0.552574	0.971463	-0.429831	-0.571129	0.0940006	0.565493	-0.781052	0.487116	-0.972501	-0.339269	-0.629488	0.114592	1.49938	-1.14588	-0.251363	-0.412061	-0.654174
326	218	2	SQ	C2C12	GROWTH	Pre-myoblast	2	Pre-myoblast SQ	-0.325577	3.3791	1.89486	-2.90003	-0.177186	1.34635	1.35214	-1.36782	-0.992373	-0.824097	-1.59501	-1.61876	-0.736494	-0.229008	-0.176535	-2.86788	-0.401652	0.885569	1.13706	0.509083	0.173491	-1.13048	3.69696	2.52522	-1.00892	0.994382	0.769547	-1.41986	-1.47143	3.05754	3.23768	-0.487301	-0.265983	0.235601	1.61015	1.0215	0.599346	0.789593	0.771045	2.97969	0.218123
327	220	1	SQ	C2C12	GROWTH	Pre-myoblast	2	Pre-myoblast SQ	1.35321	0.218653	0.83885	-0.905294	-1.00511	1.72138	1.74649	0.782193	0.933203	0.953793	0.886178	0.831654	-0.764133	1.82442	-0.340293	-0.612311	-0.652463	1.08204	0.999163	-0.729808	-0.746741	-0.671466	-0.0671282	0.705389	-0.0290771	-0.251785	-0.580336	0.0747431	1.50483	0.879004	0.608747	-1.06278	-0.655899	0.703141	-1.1709	-0.542951	-1.45479	1.13063	0.334567	0.780819	0.0658726
328	221	1	SQ	C2C12	GROWTH	Pre-myoblast	2	Pre-myoblast SQ	0.90386	0.304824	0.874677	-0.712211	-1.11954	1.29704	1.45811	0.417502	0.530277	0.471429	0.550411	0.447802	0.56457	1.61116	-0.219783	-0.96419	1.73383	1.09596	0.453343	1.78968	0.455977	-1.02615	0.818838	0.0970988	2.37202	-0.642546	0.139209	-0.82765	0.630363	-1.52771	0.794908	0.612116	2.80009	2.19569	1.92646	-1.49142	-1.05057	-0.109644	-0.945244	1.95244	2.06982
329	221	2	SQ	C2C12	GROWTH	Pre-myoblast	2	Pre-myoblast SQ	1.23262	-0.648981	-2.09074	-0.0917626	-1.2201	0.560946	0.772224	1.38903	1.10186	0.997766	1.59932	1.56269	-1.04507	1.97831	-0.234788	1.11387	-0.35553	-1.45011	-1.97926	0.258168	0.980559	0.954824	-0.715197	-0.307217	-0.93386	-0.567454	-0.761049	1.71453	-1.58427	-1.48378	-0.352115	0.24002	-0.105871	-0.656432	-0.727196	-0.580858	-1.18179	-0.473639	-1.07499	-1.47343	0.793013
330	221	3	SQ	C2C12	GROWTH	Pre-myoblast	2	Pre-myoblast SQ	-0.462631	-0.631485	-1.19969	0.282693	0.655255	-1.01949	-1.11626	0.0508659	-0.123439	-0.155627	0.0388065	0.0326567	0.899735	-0.943328	0.248077	1.14596	0.768121	-1.69491	-1.25712	1.35556	0.0377192	0.58752	-0.483661	-1.40515	-0.655277	-0.240474	-0.21779	1.31061	-0.914788	-1.28074	0.324593	1.50006	0.468558	-0.983205	-1.30977	0.0753558	0.03905	-1.03225	-1.14609	-0.770966	1.67103
331	222	1	SQ	C2C12	GROWTH	Pre-myoblast	2	Pre-myoblast SQ	0.0611756	0.146872	0.752192	-0.357546	-1.24131	0.335543	0.360826	-0.184016	-0.152595	-0.155627	-0.218786	-0.17533	0.559301	1.1146	-0.458437	-0.60747	2.50051	0.56458	0.438743	1.03047	0.877333	-0.849474	0.169013	-0.0150075	2.95867	1.33676	-0.705158	-1.38491	-0.00363317	-0.939536	-0.414064	-0.594972	2.77519	1.33253	-0.519221	-1.5357	-1.41613	0.230874	-0.315196	0.664181	1.99394
332	222	2	SQ	C2C12	GROWTH	Pre-myoblast	2	Pre-myoblast SQ	0.927163	-0.00615579	0.640149	-0.271498	-1.21214	1.13624	1.22342	0.510163	0.686617	0.706886	0.777459	0.588611	0.42471	1.73692	-0.48799	-0.494597	-0.295382	1.13214	0.699373	0.00469261	-0.846824	-0.325229	-0.387597	0.104045	-0.755592	-0.00209519	-1.05777	0.0545055	1.47948	0.180904	-1.01232	-0.102996	-1.10238	0.770001	-0.705144	0.45498	-0.67678	0.473727	0.892531	-1.01742	-0.0448957
333	223	1	SQ	C2C12	GROWTH	Pre-myoblast	2	Pre-myoblast SQ	0.0826311	3.08624	1.8515	-3.2917	-0.777903	1.67234	1.504	-1.12319	-0.664293	-0.531895	-1.27991	-1.2117	0.677332	0.623071	-0.061962	-2.46983	-0.594135	0.808039	1.57512	0.930691	-0.511004	-1.48042	3.44097	2.85193	-0.969214	0.0147885	-0.826685	-1.26208	-0.871082	1.77084	3.20726	-0.184507	-0.578947	-1.17991	-0.928007	1.35526	0.422103	1.75168	-1.04336	2.63855	0.322127
334	223	2	SQ	C2C12	GROWTH	Pre-myoblast	2	Pre-myoblast SQ	-0.582222	-0.621697	-1.40026	-0.470456	-1.17987	-1.17883	-1.07563	-0.036888	-0.363868	-0.432905	0.00865643	-0.025988	0.904193	0.553303	-0.696718	0.73452	-0.916215	-0.446725	-1.51368	-0.870527	-1.01426	1.32463	-0.639673	-1.29626	-0.664842	-1.25958	-0.472797	1.10228	-1.06606	-1.38503	-0.892684	-0.275669	-1.09027	-0.667071	-0.598328	-0.200042	-0.13476	-0.86839	-0.963436	0.0643763	-1.14069
335	224	1	SQ	C2C12	GROWTH	Pre-myoblast	2	Pre-myoblast SQ	0.633504	1.73147	1.57005	0.529302	0.0541417	1.74815	1.69894	-0.25445	0.188288	0.418288	-0.43451	-0.371001	-2.4729	0.314865	0.476155	-1.8611	0.970998	0.971945	1.31273	3.25362	0.719686	-2.52357	2.32811	2.01067	-0.720547	-0.91077	0.808399	-0.661566	-0.00788063	0.173121	1.56139	2.08469	2.6954	0.145406	0.604846	-0.387112	-1.16499	1.61802	-0.382608	0.382585	0.812569
336	224	2	SQ	C2C12	GROWTH	Pre-myoblast	2	Pre-myoblast SQ	1.22651	-0.49425	-0.312254	0.572547	-0.46758	0.968296	0.989938	1.15808	1.15126	1.11148	1.18691	1.21269	-1.9775	1.19731	0.30394	0.561163	0.729694	-0.393328	-0.253632	1.03446	-1.04474	0.663924	-0.26712	-1.28957	0.605388	0.880278	-0.231967	-0.304677	-0.376047	0.121342	-1.0472	0.92939	0.35071	-1.2055	0.433824	0.175011	0.671233	-0.969243	-1.21934	-0.550413	0.577349
337	224	3	SQ	C2C12	GROWTH	Pre-myoblast	2	Pre-myoblast SQ	0.0907128	-0.575787	-0.688472	-0.155955	-0.199592	-0.321824	-0.344435	0.367325	0.303039	0.252506	0.365155	0.377989	-1.34177	0.105094	0.00732973	0.844818	-1.20492	-0.800163	-0.637	-0.893444	-0.727295	1.05502	0.0443803	-0.951944	-1.1226	-1.33371	-0.302687	0.92954	-0.825697	0.0941152	-1.24473	-0.777995	-0.907927	-0.890168	-0.862718	-0.575899	1.19468	-0.141052	-0.660832	-0.545715	-0.736188
338	225	1	SQ	C2C12	GROWTH	Pre-myoblast	2	Pre-myoblast SQ	0.349994	-0.691223	-2.03921	0.919556	0.540652	-0.346007	-0.179723	0.757722	0.536799	0.436114	0.810738	0.820692	1.01819	-0.250764	0.489079	1.13386	-0.129802	-1.44442	-1.95604	0.853346	-0.924747	1.07836	-0.593511	-0.876257	-0.93822	-0.811481	-1.32452	2.03316	-1.74437	-1.25146	-0.145033	0.146052	-1.17892	-1.11027	1.5276	-0.258699	-1.22431	-0.771244	-1.16681	1.14857	1.69512
339	225	2	SQ	C2C12	GROWTH	Pre-myoblast	2	Pre-myoblast SQ	0.0987747	-0.587312	-0.671397	0.428635	0.737207	-0.31178	-0.358883	0.39922	0.376387	0.418288	0.241335	0.377779	-1.30827	-0.571392	0.669426	0.921515	0.190257	-1.07703	-0.603202	0.639052	-0.602138	0.822623	0.110874	-1.08858	-0.347216	0.0349348	-0.500855	0.833675	-0.965568	-0.326347	-1.1814	0.892093	0.117237	-0.972053	-0.658444	-1.19894	0.80854	-0.411575	0.0759478	0.130308	0.48071
340	225	3	SQ	C2C12	GROWTH	Pre-myoblast	2	Pre-myoblast SQ	1.74651	-0.231872	0.342659	0.116409	-1.49655	1.79725	1.84101	1.30197	1.41214	1.36541	1.54439	1.40467	0.785315	2.72132	-0.125985	0.0133539	0.889302	0.366797	0.391242	-1.15595	0.338109	0.0883797	-1.15352	-0.296755	1.43525	1.01341	-0.548824	-1.29762	0.585109	0.575407	-0.0495127	0.0904103	-0.138679	1.46114	-0.316248	0.203778	0.0473046	-0.50666	-0.820859	-0.232723	0.840145
341	226	1	SQ	C2C12	GROWTH	Pre-myoblast	2	Pre-myoblast SQ	0.862222	-0.659418	-1.36603	0.09957	-0.487639	0.295558	0.386646	1.15808	0.877138	0.817588	1.1886	1.14897	-4.3935	0.938944	0.312577	1.07459	0.170532	-1.36478	-1.42293	0.810333	-0.934543	0.94648	-0.225167	-0.898749	-0.877845	-0.439838	-0.940222	1.56313	-1.56937	-1.37891	-1.12903	1.09851	-0.731236	-0.243537	-0.979126	-0.853713	-0.540066	-1.07824	-0.893336	-0.915986	1.80334
342	227	1	SQ	C2C12	GROWTH	Pre-myoblast	2	Pre-myoblast SQ	0.494308	-0.605012	-0.988344	-0.0575535	-0.256508	0.0108669	0.0909773	0.782193	0.610489	0.557813	0.806986	0.779244	-1.85455	0.458581	0.220713	0.878007	-1.26853	-0.835166	-1.0088	-1.06777	0.789014	1.13649	0.00422241	-0.42186	-0.991665	-0.876817	0.607549	1.14953	-1.20666	-0.894213	-0.43905	-0.722731	-0.131382	0.00543059	-0.142958	-0.68635	0.62429	-1.06882	-0.953436	-0.390798	-0.938692
343	227	2	SQ	C2C12	GROWTH	Pre-myoblast	2	Pre-myoblast SQ	0.354253	0.00699491	0.688532	1.11996	0.589331	0.573838	0.499455	0.12265	0.380871	0.418288	-0.0257312	0.086315	0.296857	-0.280338	0.680237	-0.276611	-0.414371	0.760247	0.970626	-0.681001	-0.263368	-0.241517	-0.819163	0.256911	-0.0235951	-0.679857	-1.08878	-0.449879	1.4732	1.38973	-0.318011	-0.986497	-0.0473153	0.946165	-0.94118	0.00218925	0.135905	0.223158	0.8567	-0.919934	-0.100875
344	228	1	SQ	C2C12	GROWTH	Pre-myoblast	2	Pre-myoblast SQ	-0.221824	-0.28591	0.111283	0.408987	-0.0460494	-0.324535	-0.392826	0.00444628	-0.0826686	-0.0478289	-0.126055	-0.109194	-1.45853	-0.255785	0.0598666	0.262097	0.659398	-0.0292238	0.397279	1.15908	0.521889	0.137501	-0.541125	-1.24859	-0.923265	1.19066	1.97277	-1.38299	0.405041	0.0707133	-0.486985	0.446474	1.47646	0.453627	1.78629	0.573005	0.957607	-0.949345	-0.658369	-0.983001	0.122916
345	229	1	SQ	C2C12	GROWTH	Pre-myoblast	2	Pre-myoblast SQ	-0.045858	-0.663354	-2.01616	0.0630825	-0.844951	-0.740914	-0.67812	0.417502	0.0587191	-0.0267637	0.571648	0.497404	1.06304	0.59341	-0.490288	1.17093	-1.31895	-1.54187	-1.92009	-1.04024	-1.35877	1.05151	-0.577975	-1.62765	-1.064	-1.44126	0.112849	2.13089	-1.68371	-1.71954	-0.995922	-0.872852	-1.24726	-1.0598	0.205228	0.0490749	-1.04202	-1.2202	-1.28859	-0.140497	-0.987665
346	229	2	SQ	C2C12	GROWTH	Pre-myoblast	2	Pre-myoblast SQ	0.158614	-0.328812	0.0345748	-0.238028	-1.19213	0.0270631	0.0909773	0.210485	0.0781704	0.0354886	0.296798	0.229413	0.381487	1.12988	-0.513539	0.121963	0.28032	0.37732	-0.0308632	-1.16677	-0.0586785	0.506341	-1.02843	-0.468576	1.14495	0.505821	-0.573215	-1.17067	0.479488	0.0819867	-0.936236	-0.133033	-0.382257	-0.522653	-1.04275	0.535555	0.371309	-0.139308	0.124971	-0.333963	0.995744
347	230	1	SQ	C2C12	GROWTH	Pre-myoblast	2	Pre-myoblast SQ	-0.391716	0.115226	0.666338	-2.1784	-1.29826	-0.176238	0.259331	-0.329153	-0.473265	-0.531895	-0.427658	-0.489842	-0.621235	0.84051	-1.13777	-1.30927	3.76219	0.903266	-0.790403	3.31233	1.53258	-1.46152	0.82342	-0.980721	3.86662	-0.519533	-0.915688	-1.24189	-1.2252	0.505286	0.623442	0.828903	3.0582	-0.523766	-0.734576	-1.13293	-1.31237	-0.655126	0.900048	2.21829	1.82669
348	230	2	SQ	C2C12	GROWTH	Pre-myoblast	2	Pre-myoblast SQ	-0.507313	-0.573486	-1.03465	0.0954335	-0.230573	-1.01606	-0.990923	-0.0468308	-0.298891	-0.384713	0.034866	-0.0277338	0.296237	-0.322703	-0.289229	0.824131	-0.632849	-0.773949	-1.08743	-0.463247	1.16381	1.02654	-0.316376	0.170354	-0.723748	-1.26829	-0.360376	0.885835	-0.972231	-0.553974	0.397808	0.0285445	0.51116	-0.862711	0.77533	-0.738262	0.494613	-0.687316	0.330854	-0.822537	-0.454712
349	231	1	SQ	C2C12	GROWTH	Pre-myoblast	2	Pre-myoblast SQ	0.346264	-0.460341	-0.226592	0.0872952	-0.943782	0.100463	0.149268	0.463446	0.348565	0.271421	0.536726	0.463517	-0.162006	0.994103	-0.263477	0.414884	-0.211051	0.00141163	-0.234527	-0.666487	-0.530644	0.834434	-0.557331	-1.37148	-0.0456615	0.566818	0.238877	-0.503742	0.0665451	0.279168	-0.968063	0.0600153	-0.952293	-0.931622	-1.12619	0.964546	1.16418	-0.9134	-0.755777	-0.759624	-1.33335
350	232	1	SQ	C2C12	GROWTH	Pre-myoblast	2	Pre-myoblast SQ	-0.434757	-0.509255	-0.524922	-0.462917	0.00187407	-0.79904	-0.660556	-0.0448391	-0.179998	-0.155627	-0.241624	-0.0878826	-1.65064	-0.454778	-0.0455432	0.364322	0.896486	0.0485949	-0.792104	-0.361823	-0.262285	0.810722	-1.17972	0.164756	1.26907	0.282423	0.337787	-0.255343	-0.0701083	-0.608693	-0.642865	1.74874	-0.382971	-0.84753	-0.739256	-0.164546	-0.136683	0.0678244	-0.329532	0.11478	-1.34818
351	232	2	SQ	C2C12	GROWTH	Pre-myoblast	2	Pre-myoblast SQ	0.168763	-0.318927	-0.0155478	0.56377	0.805812	0.022016	0.141249	0.242647	0.232526	0.252506	0.231874	0.261043	-0.74104	-0.562418	0.469195	0.0428364	1.39866	0.335211	-0.287218	-0.895734	0.496378	0.327248	-0.745075	0.797603	2.42974	1.49285	-0.438405	-0.877444	0.0704861	-0.192255	0.118344	0.471331	-0.261435	-0.71669	-0.653599	-0.637287	-1.27296	1.14498	0.624254	-1.05035	1.67128
352	232	3	SQ	C2C12	GROWTH	Pre-myoblast	2	Pre-myoblast SQ	0.381798	0.0940753	0.726929	0.214997	-0.628289	0.640148	0.557332	-0.0548135	0.149224	0.136237	0.108678	0.0969276	0.947454	0.704527	0.0468008	-0.327903	-0.116131	0.709753	1.07401	-0.00754085	-0.775719	-0.455954	-0.660199	0.0160245	-0.428023	0.471502	0.160881	-0.345025	1.46534	1.13529	-0.653691	-0.518651	0.118532	0.434046	0.235852	-0.506062	-0.225144	0.303174	0.443542	-0.282506	-0.555251
353	233	1	SQ	C2C12	GROWTH	Pre-myoblast	2	Pre-myoblast SQ	0.337186	-0.395119	-0.0656118	-0.475003	-0.601278	0.159574	0.344715	0.392539	0.345689	0.271421	0.436955	0.406056	-0.343609	0.645218	-0.106006	-0.00782101	0.0685982	0.74918	-0.241026	-0.366112	-0.261801	0.648866	-0.769651	-1.13693	0.285624	-0.201999	-0.249952	-1.52979	0.745935	-0.152407	-0.163231	0.349365	0.0316904	0.802438	-0.362144	1.50934	0.770911	-1.07519	-1.21945	0.907901	-0.124881
354	234	1	SQ	C2C12	GROWTH	Pre-myoblast	2	Pre-myoblast SQ	0.118271	0.299159	0.938962	-0.70772	0.129489	0.522707	0.420675	-0.117557	0.0974496	0.136237	-0.311797	-0.253549	0.755499	-0.133108	0.217099	-0.604509	-1.34074	1.00761	1.26537	-0.977751	-0.838211	-0.770564	0.0208244	0.651096	-1.03777	-1.23019	-0.263159	0.0423802	1.80146	0.931772	-0.498837	-0.999341	-1.16804	-0.857828	-0.849912	-1.18653	-1.25523	1.24677	1.92	-1.14272	-1.13378
355	234	2	SQ	C2C12	GROWTH	Pre-myoblast	2	Pre-myoblast SQ	0.164256	0.00417054	0.631826	-0.282931	-0.115071	0.351958	0.141249	-0.0289621	0.159659	0.136237	-0.213122	-0.0306256	0.857064	0.0919833	0.0762344	-0.0106239	-0.092287	0.223745	1.10746	-0.992427	-0.634824	-0.220617	-0.948934	-0.720023	0.289646	0.821233	-1.04953	-1.14197	1.25125	2.08153	-0.150248	-1.09383	-0.764835	1.05051	-1.35305	-0.713025	0.460337	-0.57279	0.112596	0.0254645	0.446893
356	237	1	SQ	C2C12	GROWTH	Pre-myoblast	2	Pre-myoblast SQ	0.0912893	-0.523121	-0.424095	0.797836	0.033352	-0.235652	-0.24648	0.372388	0.310043	0.271421	0.339315	0.309984	0.0597523	-0.080332	0.338037	0.663878	-0.667266	-0.450849	-0.366265	-0.930106	-0.130824	0.96495	0.0142452	-0.395359	-0.229211	-0.820245	-1.08348	0.259973	-0.515724	0.0657958	-0.0163862	0.0129106	-0.212572	-0.16617	-1.24429	0.292408	1.41745	-0.988009	-0.18601	-0.591652	-1.55948
357	238	1	SQ	C2C12	GROWTH	Pre-myoblast	2	Pre-myoblast SQ	1.01788	0.436741	1.04568	1.04064	-0.180799	1.53486	1.41479	0.438938	0.765904	0.817588	0.459331	0.409903	1.03644	0.792913	0.45446	-0.685756	-0.601578	0.948844	1.43547	-0.88216	0.145159	-1.13103	-0.114302	1.39821	-0.433224	-0.518723	0.0315579	0.439527	1.5328	0.613006	0.393137	-1.3528	-0.0381613	0.808155	-0.277675	-1.50252	-1.72074	1.2804	1.92005	-0.724857	-0.743694
358	239	1	SQ	C2C12	GROWTH	Pre-myoblast	2	Pre-myoblast SQ	1.37859	-0.614384	-0.964319	0.653366	-0.811604	0.920833	0.986916	1.41369	1.26055	1.18076	1.54348	1.50118	-2.18804	1.6404	0.0627657	0.969985	-0.439067	-1.1026	-0.969293	-0.105097	-0.701524	1.01058	-0.0988687	-1.1538	-0.818682	-0.723561	-0.088264	1.33105	-1.08809	-1.04727	-0.913181	0.299147	-0.515581	-1.05143	-0.372596	-1.45586	0.709116	-0.619093	-0.99311	-0.498775	0.190711
359	239	2	SQ	C2C12	GROWTH	Pre-myoblast	2	Pre-myoblast SQ	0.0231397	-0.33833	0.126361	0.804531	0.0318008	-0.0803903	0.0650357	0.0945593	0.175815	0.136237	-0.0587161	0.0751409	0.146536	-0.13081	0.354955	-0.116199	-0.166959	0.893031	0.0554737	0.530607	-0.0727689	0.46778	-1.02257	-1.20899	-1.22265	-0.194457	-1.37238	-0.89994	0.896367	1.08543	-1.42323	0.19412	-0.945848	0.633228	-0.74923	2.18241	0.313381	-1.09483	-0.736651	-0.808689	0.778474
360	240	1	SQ	C2C12	GROWTH	Pre-myoblast	2	Pre-myoblast SQ	-0.021901	-0.47721	-0.183952	0.962479	2.48941	-0.266529	-0.463363	0.255044	0.2836	0.271421	-0.0283441	0.142063	0.942346	-1.62094	0.934899	0.883769	-0.0619056	-1.14516	0.160995	-0.37703	-1.0934	0.493587	0.504892	-1.22051	0.0337889	0.0778131	-0.438717	0.211789	-0.727419	1.10007	-0.967798	0.764901	-0.337321	-1.12652	-0.483724	-1.10546	1.43194	0.192498	-0.429035	-1.2991	-1.10215
361	240	2	SQ	C2C12	GROWTH	Pre-myoblast	2	Pre-myoblast SQ	0.146166	-0.672602	-1.52543	1.38125	1.0216	-0.469895	-0.466679	0.614885	0.454629	0.418288	0.543745	0.58416	-1.72499	-0.71393	0.585057	1.28643	0.771953	-2.03621	-1.55353	1.93626	0.117413	0.494094	-0.324643	-0.945199	-1.10505	-0.271334	0.557226	1.4123	-1.07282	-1.06124	-0.189305	1.04368	-0.336572	0.223575	0.263864	0.0691739	-0.383374	-1.18342	-0.729775	0.0384986	2.61197
362	241	1	SQ	C2C12	GROWTH	Pre-myoblast	2	Pre-myoblast SQ	-0.29365	-0.616877	-1.46752	0.154162	0.410206	-0.895754	-0.904448	0.270893	-0.0444717	-0.133729	0.106257	0.223427	0.282443	-0.648889	0.262328	0.950372	-0.325664	-1.05169	-1.51323	0.0305554	-0.856101	1.02214	-0.46508	-0.550954	-0.760716	-0.909226	4.04044	1.25867	-1.22834	-0.809084	-1.18036	0.460908	-0.171794	-0.736011	3.7022	-1.411	-0.273177	-0.497667	-0.559056	2.98296	0.341434
363	241	2	SQ	C2C12	GROWTH	Pre-myoblast	2	Pre-myoblast SQ	-0.23772	-0.595132	-0.797981	0.258944	0.289116	-0.689987	-0.673721	0.185183	0.0840392	0.0354886	0.0808605	0.133411	0.308499	-0.52052	0.297494	0.813116	-0.422436	-0.718727	-0.800895	0.284172	-1.32347	1.06651	0.139974	0.086985	-0.890864	-0.377095	0.359171	0.7727	-1.23291	-0.346809	-1.07139	-0.202929	-0.34669	-1.09536	0.771316	-0.0863113	0.627744	-0.453895	0.0507288	-0.0290865	0.201685
364	242	1	SQ	C2C12	GROWTH	Pre-myoblast	2	Pre-myoblast SQ	0.110257	-0.640965	-1.17396	0.645929	0.114041	-0.431207	-0.542109	0.490937	0.335163	0.271421	0.468405	0.496325	0.996641	-0.127546	0.234795	1.31439	-1.22424	-2.02281	-1.05882	-0.84501	-0.250571	0.671204	0.361456	-1.692	-1.17197	-0.856566	-0.961507	1.80691	-1.6876	-1.00992	-0.577203	-0.994496	-0.792689	-0.612638	-0.229848	0.204375	-0.225499	-0.644975	-1.58443	-0.51622	-0.966697
365	242	2	SQ	C2C12	GROWTH	Pre-myoblast	2	Pre-myoblast SQ	0.0646645	-0.495453	-0.432506	-0.111677	0.958135	-0.258927	-0.366935	0.242647	0.266541	0.252506	0.0979088	0.295967	-0.25237	-0.736823	0.483418	0.761979	0.103433	-0.806669	-0.322446	0.199144	0.658221	0.701667	-0.348347	-0.263638	-0.17837	0.220128	0.12193	0.391695	-0.0910227	-0.318869	-1.10815	0.414696	0.34597	0.516992	0.219475	-1.27551	1.5216	-0.159095	-0.0864428	0.3067	-0.535219
366	242	3	SQ	C2C12	GROWTH	Pre-myoblast	2	Pre-myoblast SQ	-0.15154	-0.627274	-1.06935	0.279086	0.191069	-0.673057	-0.751512	0.290129	0.0779327	0.0354886	0.241335	0.261823	0.442495	-0.383596	0.273431	1.09878	-1.47629	-1.39805	-1.0256	-1.16901	-0.544636	0.991244	0.150391	-0.889279	-1.10675	-0.971591	-0.0371904	1.70167	-1.45589	-1.06084	-0.464973	-1.18991	-1.21845	-1.09329	-0.231014	-0.782182	0.429882	-0.792319	-0.494743	-0.471667	-1.40321
367	243	1	SQ	C2C12	GROWTH	Pre-myoblast	2	Pre-myoblast SQ	-0.115113	-0.632746	-1.46939	0.289173	0.378339	-0.717491	-0.629158	0.331596	0.16995	0.136237	0.348464	0.367455	0.12266	-0.491183	0.338179	1.00433	-0.2979	-1.17445	-1.45862	0.307655	0.657591	1.0187	-0.119526	0.444494	-1.04269	-1.3677	0.991346	1.4426	-1.55829	-1.48243	-0.581745	0.428627	0.418197	-0.707704	0.420705	-1.31475	-0.553788	-0.202658	-0.513161	-1.36371	1.29924
368	243	2	SQ	C2C12	GROWTH	Pre-myoblast	2	Pre-myoblast SQ	0.487165	-0.534804	-0.549829	-0.0576593	-1.09502	0.130917	0.259669	0.682851	0.469371	0.418288	0.806748	0.672254	-2.04466	1.26699	-0.291623	0.499989	1.21616	-0.266955	-0.777756	0.366959	-0.981388	0.709509	-0.843442	-0.895575	1.02602	0.66502	0.382067	-0.161039	-0.257894	-0.843905	-0.309225	2.19071	-0.71429	-0.5838	-0.438481	-0.464412	-0.0507866	-0.635827	-0.811286	-0.90979	-0.690994
369	243	3	SQ	C2C12	GROWTH	Pre-myoblast	2	Pre-myoblast SQ	0.0594298	-0.412653	-0.136908	-0.292517	-0.608861	-0.152902	-0.0973585	0.210485	0.111314	0.0354886	0.188032	0.202899	0.555113	0.441633	0.114061	0.290824	-1.25483	0.26012	-0.131234	-0.955305	0.587822	0.808246	-0.476907	-0.00407751	-0.317343	-1.25541	0.706589	-0.980732	0.138124	0.42191	0.0920737	-0.698468	-0.2164	-0.518562	-0.713326	1.75085	1.32426	-0.83989	0.149401	0.625106	-0.48124
370	244	1	SQ	C2C12	GROWTH	Pre-myoblast	2	Pre-myoblast SQ	0.671383	-0.617815	-0.909711	0.44865	0.615454	0.207574	0.229838	0.980453	0.849329	0.817588	0.877947	0.904376	0.838319	-0.0573411	0.540998	0.916442	-0.113054	-0.976722	-0.914719	0.384637	0.0284423	1.02302	0.0514549	-0.805354	-0.694988	-0.420434	-1.17018	1.16135	-1.13356	-0.719092	-0.611426	0.557636	0.468616	-0.264075	0.348864	-1.27983	0.630704	-1.16687	-1.31844	-0.226187	0.578773
371	244	2	SQ	C2C12	GROWTH	Pre-myoblast	2	Pre-myoblast SQ	0.989088	0.547074	1.09634	-0.369942	-1.07632	1.55819	1.75822	0.39922	0.592871	0.625049	0.542849	0.354865	0.484949	1.62686	-0.337573	-1.32784	-0.921808	1.7046	0.813	-0.185909	-0.8456	-1.47296	1.52639	0.907761	-0.648917	-0.877745	-0.875062	0.694912	1.39834	-1.57871	0.467008	-0.346098	-0.263204	-1.1109	-0.799095	-1.21021	-0.521555	2.14653	0.145753	0.202816	-1.05495
372	245	1	SQ	C2C12	GROWTH	Pre-myoblast	2	Pre-myoblast SQ	-0.274256	-0.689667	-2.78514	0.4314	-0.206892	-1.06448	-0.89882	0.242647	0.00462672	-0.0267637	0.339315	0.377023	0.174932	-0.165641	-0.128258	1.09838	-0.119925	-1.3455	-2.3954	0.749856	-0.781941	1.12475	-1.07787	-1.24066	-1.21061	-0.89274	0.287066	2.01279	-1.50897	-1.55206	0.337928	0.357934	-1.43361	-1.15625	0.784184	-0.382896	-1.48598	-1.15541	-1.00421	-1.21419	1.78724
373	245	2	SQ	C2C12	GROWTH	Pre-myoblast	2	Pre-myoblast SQ	0.758099	0.559978	1.12152	-0.190415	0.021396	1.33791	1.28281	0.212283	0.537667	0.625049	0.182326	0.141061	-0.885922	0.434621	0.57924	-0.950539	-1.44144	1.24383	1.33484	-0.858657	-1.02877	-1.34819	0.516684	1.77718	-0.993783	-0.842587	-0.922563	0.629571	1.62165	-0.715361	1.2687	-1.03838	-1.21462	-1.12209	-0.922459	-1.05495	-1.94489	2.07769	1.42836	0.166591	-1.27517
374	246	1	SQ	C2C12	GROWTH	Pre-myoblast	2	Pre-myoblast SQ	1.33	-0.709393	-2.60615	0.528036	-0.00883109	0.588123	0.679024	1.61404	1.36983	1.28775	1.71491	1.68204	0.468847	0.891988	0.445495	1.47381	-1.35067	-2.3897	-2.24033	-0.882828	-0.832985	0.721651	-0.741777	-1.44306	-1.15422	-0.803009	-0.110437	2.69673	-1.67673	-1.56168	-1.40233	-1.39264	-1.23583	-0.838818	-0.207332	2.46573	-1.81156	-0.870762	-1.56694	-0.137211	-1.13861
375	247	1	SQ	C2C12	GROWTH	Pre-myoblast	2	Pre-myoblast SQ	1.78144	-0.477124	-0.339798	0.734012	-0.945069	1.534	1.55258	1.63456	1.5501	1.52669	1.84532	1.68355	-1.32214	2.08478	0.070103	0.696425	-0.605896	-0.612342	-0.21102	-1.16664	0.520997	0.777422	0.0773379	0.0244708	0.0821301	-0.829281	-1.16526	0.123544	-0.525854	0.420965	0.487542	0.0738389	0.361565	-0.0410749	-1.21099	-0.146303	1.2828	-1.00319	-0.442721	-0.293202	-0.95352
376	247	2	SQ	C2C12	GROWTH	Pre-myoblast	2	Pre-myoblast SQ	1.44864	-0.366392	0.134077	0.0923296	0.461162	1.37822	1.31827	1.23824	1.42838	1.45326	1.22202	1.23947	0.820663	0.636827	0.789554	0.438298	-0.317823	-0.188418	0.432396	-0.954467	-0.903928	0.534611	-0.117956	-0.339861	0.0617182	0.290903	-0.818709	-0.852642	0.262734	1.39593	-0.279095	-0.194909	-1.20992	-0.10412	-0.728417	0.555616	1.8897	-0.884899	0.422427	-0.565523	-0.585739
377	248	1	SQ	C2C12	GROWTH	Pre-myoblast	2	Pre-myoblast SQ	0.365405	-0.632649	-1.43378	0.469911	-0.821318	-0.219697	-0.161802	0.706581	0.39673	0.400347	0.869783	0.756644	1.03072	0.881339	-0.226098	1.11683	-1.2023	-1.44671	-1.41654	-0.858925	0.680687	0.977326	-0.116279	-1.04737	-1.00929	-0.811954	-0.78879	1.75881	-1.65877	-1.2094	-0.451751	-0.799416	-0.204323	-0.616679	0.15743	-0.588056	-0.477037	-1.14206	-0.845152	1.60891	-0.927565
378	249	1	SQ	C2C12	GROWTH	Pre-myoblast	2	Pre-myoblast SQ	0.456889	0.379698	0.96713	0.813315	0.511334	0.903102	0.778351	0.0794478	0.292496	0.418288	-0.0255925	0.0132572	0.0430255	-0.149777	0.509559	-0.5953	0.789393	0.691723	1.23034	1.04197	-1.23971	-0.879023	0.0528068	0.890105	1.44039	0.582088	0.275874	-0.779572	1.08572	0.329536	-0.158079	0.470645	1.25743	1.3203	0.622383	-1.51699	-1.17659	1.10198	1.8162	-0.748078	1.68397
379	250	1	SQ	C2C12	GROWTH	Pre-myoblast	2	Pre-myoblast SQ	1.29706	-0.593563	-1.022	-0.4684	-1.67583	0.828801	1.06788	1.31244	1.06864	0.983185	1.5719	1.45089	0.227703	2.63673	-0.516497	0.62506	-0.119285	-0.282025	-1.19259	-0.130218	-0.587	1.16057	-0.528383	-0.189948	-0.122544	-0.880501	-1.06598	0.488808	-0.847545	-1.21529	-0.824079	0.916365	-0.5727	-0.950374	0.240946	0.384243	0.177248	-0.458685	-0.167167	-0.470106	-0.238494
380	250	2	SQ	C2C12	GROWTH	Pre-myoblast	2	Pre-myoblast SQ	1.36846	-0.416897	-0.0893447	0.122426	-1.00743	1.20439	1.40723	1.24778	1.19835	1.1671	1.39727	1.26097	-2.25323	1.83853	-0.0793197	0.0802959	0.950749	0.483889	-0.300497	-0.454751	-0.817203	0.513588	-0.754786	-0.34231	1.60226	0.409267	-0.288188	-1.39819	0.145673	-0.593053	0.182033	1.05599	-0.740249	0.447459	-1.09545	1.03077	0.144244	-0.608683	-0.790201	0.243966	0.988485
381	251	1	SQ	C2C12	GROWTH	Pre-myoblast	2	Pre-myoblast SQ	0.673797	0.308114	0.931396	-1.00181	-1.33363	1.09085	1.32302	0.146744	0.344742	0.418288	0.263341	0.210525	-0.289073	1.69334	-0.582663	-1.16039	-0.502232	1.71415	0.597597	-0.400572	-0.211413	-1.1245	1.10297	0.442373	-0.122917	-1.42887	-0.0362378	0.713156	1.4486	-1.64414	-0.352857	-0.746524	0.783988	-1.36883	-0.568525	-1.13466	-1.31919	1.80663	-0.335185	-0.846498	-0.550548
382	253	1	SQ	C2C12	GROWTH	Pre-myoblast	2	Pre-myoblast SQ	0.154658	-0.409042	-0.175334	-0.308046	-1.44845	-0.0672597	0.0263037	0.274401	0.0527431	-0.0267637	0.539869	0.296507	-1.98888	1.44791	-1.04765	0.19688	1.95709	0.0362568	-0.456705	0.337346	-0.835188	0.233796	-0.736641	-0.438872	2.22928	1.2008	-1.33963	-0.972847	-0.271451	-1.00986	-1.1354	1.64697	-1.23876	0.449303	-0.213444	-0.658927	-1.08798	-0.0300689	-0.201005	-0.000319582	0.766109
383	254	1	SQ	C2C12	GROWTH	Pre-myoblast	2	Pre-myoblast SQ	0.803858	-0.547384	-0.644765	0.295982	-1.18891	0.4266	0.65224	0.959179	0.639792	0.488921	1.14506	0.958145	0.534172	1.61581	-0.246539	0.372521	0.796473	0.10644	-0.93046	0.317421	0.307586	0.87108	-0.761853	-0.667333	0.824543	0.22997	-0.671971	-0.558038	-0.549115	-1.13673	-0.97338	1.80805	-0.955185	0.243102	-0.498812	1.13081	-0.123923	-0.741228	-0.936464	-0.729309	-0.418593
384	255	1	SQ	C2C12	GROWTH	Pre-myoblast	2	Pre-myoblast SQ	0.668485	0.0152061	0.630042	-0.0366516	-1.60999	0.870827	1.00227	0.270893	0.296777	0.252506	0.389044	0.386679	1.04031	2.06225	-0.72983	-0.59263	0.837104	1.10079	0.426413	0.0838747	-0.283613	-0.423776	0.0141981	-0.083491	1.59042	0.560052	-0.859947	-0.451426	0.979778	-0.708651	-0.731674	-0.812131	0.965556	0.954218	-0.440004	-0.107852	-1.45479	0.628771	-0.259046	-0.954001	2.04401
385	255	2	SQ	C2C12	GROWTH	Pre-myoblast	2	Pre-myoblast SQ	-0.129265	1.37366	1.45091	-0.170426	-0.830074	0.806902	0.876098	-0.782748	-0.541473	-0.506812	-0.688447	-0.860799	-2.86031	0.51494	-0.447208	-1.85492	0.365664	1.3714	1.01892	2.05317	1.06507	-2.54557	2.15175	1.72426	-0.12443	-0.440132	1.31051	0.119439	0.220841	-0.113053	1.88919	1.34702	1.76857	-0.808395	1.04608	-0.000769401	0.217355	1.45941	-1.30843	1.40698	-0.278461
386	256	1	SQ	C2C12	GROWTH	Pre-myoblast	2	Pre-myoblast SQ	-0.123105	-0.0887213	0.356278	0.0909356	-1.09729	-0.0831951	0.0378242	-0.152644	-0.188935	-0.22238	-0.0500572	-0.114965	1.0562	0.80646	-0.755397	-0.37906	4.4676	-0.249255	-0.607524	-0.249732	0.851625	-1.30154	0.29872	-0.246169	4.01204	1.23758	1.29754	-0.893014	-1.20662	0.165349	2.85231	-0.380377	1.25282	1.18647	1.51238	1.13896	-0.287474	-0.422631	-0.792614	2.22299	0.262554
387	257	1	SQ	C2C12	GROWTH	Pre-myoblast	2	Pre-myoblast SQ	0.741601	-0.149753	0.459146	0.597748	-0.746242	0.832223	0.944896	0.486107	0.552238	0.471429	0.524409	0.525315	-2.6899	1.09161	-0.0293285	-0.398852	0.502157	1.05395	0.30479	-0.136026	0.166934	-0.0448737	-0.392532	-0.552173	1.0953	0.526998	0.0215992	-0.537892	1.01815	0.446767	-1.04961	-0.921064	0.678678	-0.0729055	-0.467673	0.889968	-0.86636	0.185858	-0.360615	-1.39467	1.4175
388	258	1	SQ	C2C12	GROWTH	Pre-myoblast	2	Pre-myoblast SQ	0.322716	-0.155146	0.457552	0.744896	-0.492672	0.400655	0.35623	0.228404	0.308965	0.400347	0.201583	0.180995	-0.0176991	0.534184	0.143772	-0.0602726	0.00737401	0.531222	0.633689	-0.801566	-1.15777	0.119376	-1.1346	0.0450739	0.843167	0.0679713	-0.627769	-1.1689	1.0392	0.987143	-0.113508	-0.962187	-0.769403	0.280702	-1.11416	0.331584	0.712564	-0.158208	0.2359	-0.957829	1.21555
389	258	2	SQ	C2C12	GROWTH	Pre-myoblast	2	Pre-myoblast SQ	-0.762733	0.836527	1.25083	0.7574	-1.0805	-0.0851362	-0.0613185	-1.07763	-0.83636	-0.796207	-1.24806	-1.20051	0.150913	0.302244	-0.385745	-1.42573	-0.689377	1.53336	1.125	-0.44	-0.726398	-1.9131	1.64942	1.38054	-0.926242	-0.398585	-0.859699	0.68409	1.19282	-1.58127	0.747719	-0.606714	-0.860789	-0.0693383	-1.14894	-0.141124	-0.0697905	2.33883	0.347215	0.0347233	-1.08188
390	258	3	SQ	C2C12	GROWTH	Pre-myoblast	2	Pre-myoblast SQ	-0.217387	-0.33001	0.142896	0.180605	0.0357588	-0.318413	-0.23559	0.0200152	-0.00455167	0.0354886	-0.221802	-0.128359	-1.1686	-0.316235	0.0478962	-0.0293698	1.60964	0.441336	-0.0866016	-0.554872	0.618478	0.116685	-0.683287	-0.679186	2.07705	1.31422	-0.433937	-1.38892	0.302808	-0.956565	-0.423818	0.623339	0.0748154	0.996916	1.70828	0.118404	-0.370866	-0.334452	-0.795883	0.152285	1.38927
391	258	4	SQ	C2C12	GROWTH	Pre-myoblast	2	Pre-myoblast SQ	-0.369742	0.0112929	0.679573	0.665338	0.828118	-0.171092	-0.310555	-0.433907	-0.242868	-0.155627	-0.531741	-0.499969	-1.24305	-0.984716	0.437494	-0.210151	-0.611546	0.644621	1.03019	-1.15333	-0.217668	-0.254362	-0.988245	0.319389	-0.235582	-0.574304	-0.496592	-0.434819	1.39194	1.34029	-0.243009	-1.14539	-0.17822	0.0073917	-0.0911719	0.0960506	0.338681	0.00344588	1.35989	-0.552391	-0.636399
392	258	5	SQ	C2C12	GROWTH	Pre-myoblast	2	Pre-myoblast SQ	0.0154792	-0.570534	-0.736647	0.0263027	0.279594	-0.410005	-0.391608	0.358864	0.21819	0.136237	0.333939	0.330075	0.0945234	-0.321697	0.374031	0.7623	1.43348	-0.874363	-0.900001	1.26906	-0.333414	0.574663	-0.72703	0.190379	0.626967	-0.225739	-0.139828	0.279072	-0.454891	0.00589768	-1.1392	2.50646	-0.0494307	-0.5523	-0.250037	-1.53976	0.0329062	-0.650011	-0.0246861	-0.940648	0.669768
393	259	1	SQ	C2C12	GROWTH	Pre-myoblast	2	Pre-myoblast SQ	-0.523967	-0.136699	0.437336	-0.387996	-0.888862	-0.470465	-0.608812	-0.597273	-0.50213	-0.531895	-0.532183	-0.497892	-0.486031	0.276065	-0.24293	0.0520003	0.175527	0.265696	0.692482	-1.06037	0.384564	-0.0128737	-0.971045	-0.629913	0.537767	0.504631	0.0524525	-1.08719	0.782766	1.12173	-0.460644	-0.472015	-0.272167	0.658571	0.0616027	0.330367	0.443405	-1.04598	0.449219	-0.131041	-0.0261377
394	259	2	SQ	C2C12	GROWTH	Pre-myoblast	2	Pre-myoblast SQ	-0.299491	1.39619	1.4558	-1.58674	-1.52838	0.640314	0.90209	-0.856016	-0.705893	-0.60855	-0.676124	-1.00336	0.464239	1.21179	-1.49463	-2.17812	-0.558716	1.72387	0.757518	-1.00112	-1.04099	-2.10073	2.62455	1.6528	-0.297484	-0.57968	-0.795838	0.626301	-0.0135824	1.13898	1.93143	-1.08895	0.3098	-0.111381	-0.0607849	1.20672	1.5189	1.71729	-0.47421	1.55431	-1.25198
395	261	1	SQ	C2C12	GROWTH	Pre-myoblast	2	Pre-myoblast SQ	-0.408462	0.321175	0.930217	-0.283204	0.798494	-0.0166385	-0.134525	-0.594792	-0.402403	-0.31397	-0.7523	-0.673059	-0.192716	-0.995208	0.368648	-0.61978	-0.621688	0.973876	1.23677	-0.994938	-0.425738	-0.785147	0.165594	0.415981	-0.325426	0.761447	-0.812582	-0.205989	1.75741	1.03637	-0.380082	-1.1942	-0.747283	0.677439	-0.800371	-1.53546	-1.34797	1.04439	1.53666	-0.652973	-0.559683
396	261	2	SQ	C2C12	GROWTH	Pre-myoblast	2	Pre-myoblast SQ	-0.355835	0.629239	1.12762	-0.528608	-0.845317	0.213689	0.276843	-0.665222	-0.473591	-0.432905	-0.767936	-0.765687	0.923739	0.358634	-0.281387	-1.25944	0.199977	1.43996	0.930764	0.00906783	1.37014	-1.60213	1.30202	0.552562	0.37564	0.581599	0.236241	0.350573	1.24262	-1.28267	0.00575875	-0.631507	1.89476	0.283064	-0.582362	-0.465897	-0.822437	1.46338	-0.535171	-0.00338442	-0.240879
397	261	3	SQ	C2C12	GROWTH	Pre-myoblast	2	Pre-myoblast SQ	0.275651	-0.516044	-0.3787	1.35037	0.350896	-0.0318711	-0.0348029	0.471563	0.422315	0.418288	0.37432	0.448024	0.423951	-0.175517	0.305654	0.618058	-0.0831989	-0.391933	-0.31435	0.555946	-0.561196	0.881581	-0.245421	-1.15801	-0.46697	-0.0950765	-0.264004	0.0357072	-0.157301	-0.210461	-0.667243	0.0912652	-0.421782	-0.680496	0.239882	0.215881	1.70929	-0.313718	-0.543552	-0.601131	0.0112601
398	1	1	FLAT	CHONDRO	Growth	Chondrocyte	2	Chondrocyte Flat	-0.900875	0.0169059	0.49351	-0.641997	-1.05229	-0.65203	-0.624428	-0.888382	-1.23057	-1.34953	-0.929658	-0.946538	-0.376754	0.132487	-0.816817	-0.51305	-1.05547	1.3085	0.359665	-0.364737	-0.0882899	-0.876952	0.241922	0.53022	-1.03527	0.708438	-0.0113967	1.65053	0.777145	-0.863595	0.254241	0.060442	-1.19129	-0.0363796	-0.0820993	-1.25706	-0.508935	0.809192	0.33547	-0.00925996	-1.47114
399	1	2	FLAT	CHONDRO	Growth	Chondrocyte	2	Chondrocyte Flat	-1.67025	-0.314202	0.175861	-0.179147	0.512091	-1.47618	-1.59745	-1.35651	-1.44521	-1.50623	-1.2707	-1.50059	-1.18455	-1.50448	-0.282176	0.201137	0.359565	0.356358	0.419543	-0.0439765	-1.22916	-0.0810026	-0.825245	1.053	0.61007	1.40388	0.475024	0.566849	0.53601	-1.02312	-0.238562	-0.248536	-1.06986	1.55025	-0.233108	-0.231824	-0.488716	0.322554	1.17021	-1.01012	1.39437
400	2	1	FLAT	CHONDRO	Growth	Chondrocyte	2	Chondrocyte Flat	0.153778	1.50939	1.24581	0.610893	-0.0863321	0.866168	0.6861	-0.711164	-0.378022	-0.204285	-0.556096	-0.688367	0.445457	0.0466503	0.174711	-1.32422	-0.630073	0.121404	1.4801	-0.0691349	-0.708484	-0.874462	1.68027	2.15581	-0.887407	-0.631206	-0.203035	-0.900715	-0.941999	0.404117	1.89212	-0.664161	-0.025414	-0.0529998	0.333028	1.42242	0.843046	1.271	0.0395959	1.17965	0.158834
401	3	1	FLAT	CHONDRO	Growth	Chondrocyte	2	Chondrocyte Flat	-0.19127	-0.350037	-0.219768	-1.01266	-1.68795	-0.352286	-0.206952	-0.167385	-0.759731	-1.00988	0.238032	0.103423	0.623487	1.3976	-2.29547	-0.0656998	-0.171369	1.10843	-0.487075	-0.858922	-0.929297	-0.0808268	-0.552135	-0.488424	-0.18261	-0.0529278	1.62289	1.31465	0.309627	0.769684	-0.588267	-0.465713	-0.454553	0.920362	1.65041	0.359881	-0.475438	-1.17243	0.700684	0.739161	-1.0818
402	4	1	FLAT	CHONDRO	Growth	Chondrocyte	2	Chondrocyte Flat	-0.961887	-0.59244	-0.326802	0.58442	-0.317735	-1.08206	-1.21827	-0.566348	-0.72745	-0.711395	-0.618186	-0.630263	0.775188	-0.527566	0.34506	0.910253	-0.297452	-0.755774	0.043642	-0.774474	-1.54287	0.765988	-0.62877	-0.128158	0.220208	-0.320793	0.164254	-1.36273	-0.0536561	0.115179	-0.724713	-0.316507	-1.14065	0.837166	2.21623	0.826327	1.4087	-1.35761	0.664146	-0.532907	0.0978516
403	4	2	FLAT	CHONDRO	Growth	Chondrocyte	2	Chondrocyte Flat	-0.554735	-0.761852	-1.18984	0.204855	0.00672768	-0.957997	-0.952405	-0.0534776	-0.281043	-0.301776	-0.0357561	0.00287278	-1.5402	-0.478229	0.220268	1.19747	0.181844	-1.26675	-1.20299	-0.525092	1.10415	1.27203	-0.746404	0.00879295	0.438799	-0.593301	-0.24302	0.455997	-1.04165	-0.450233	-0.721148	1.19855	0.164142	0.207312	0.901816	-0.331572	0.656817	-0.482891	0.662542	-1.13029	-1.07505
404	5	1	FLAT	CHONDRO	Growth	Chondrocyte	2	Chondrocyte Flat	-0.39456	0.030738	0.592009	-0.660389	0.112796	-0.185417	-0.205988	-0.539747	-0.382173	-0.362147	-0.589856	-0.560327	0.761533	-0.439029	0.32158	-0.447897	0.521063	0.89969	0.703216	0.192531	-0.608588	-0.914423	0.427787	0.343828	0.223233	1.16015	-0.927144	0.703833	0.926474	-0.005079	-0.353391	0.52416	0.370286	1.32851	0.0107831	-0.500774	-0.6231	0.71531	0.348656	-0.603841	-0.588807
405	5	2	FLAT	CHONDRO	Growth	Chondrocyte	2	Chondrocyte Flat	-0.918475	-0.60629	-0.329224	0.826797	0.534874	-1.04917	-1.09507	-0.566348	-0.644002	-0.64207	-0.658426	-0.591795	0.406849	-1.02373	0.230482	0.660903	-0.322815	0.0339575	-0.202461	-0.891131	-0.439215	0.883494	-1.07519	-0.525932	0.127366	-0.703216	0.277008	-1.07136	0.657173	-0.0713245	-0.982492	-0.160755	-0.305449	0.457521	1.37609	0.974165	1.28778	-0.989418	0.282289	0.074118	-0.341821
406	7	1	FLAT	CHONDRO	Growth	Chondrocyte	2	Chondrocyte Flat	-0.00211799	1.39876	1.15123	-1.96759	-1.55861	0.664904	0.841869	-0.800565	-0.937311	-1.0905	-0.743365	-0.658649	-1.61292	1.32703	-1.72442	-1.91675	-0.577647	0.856853	0.196089	0.206875	0.577156	-0.604444	2.0342	0.35209	-1.05713	1.99733	0.178339	-0.677368	-1.99036	0.757424	0.971365	-0.170736	-1.24976	0.190381	0.679429	0.452881	1.98196	0.290586	0.0220393	1.92558	-0.879819
407	8	1	FLAT	CHONDRO	Growth	Chondrocyte	2	Chondrocyte Flat	-0.210891	1.39441	1.17312	-1.99022	-1.12819	0.497888	0.65661	-0.911504	-0.724376	-0.64207	-0.83109	-0.899058	0.0486407	0.663942	-1.62423	-1.93964	2.94516	-0.855358	-0.345568	4.87749	4.03423	-1.50433	1.01555	-1.31879	0.0936477	3.71257	1.81379	-1.12133	-1.43388	0.789123	-0.630335	0.74678	1.06037	0.393503	-1.10223	-0.141274	-0.616838	0.0250052	1.02101	0.238405	1.23924
408	9	1	FLAT	CHONDRO	Growth	Chondrocyte	2	Chondrocyte Flat	0.26061	-0.413245	-0.0570436	-0.167776	-1.17783	0.0605535	0.047064	0.366138	0.196703	0.20104	0.534448	0.430023	0.976424	1.02685	-0.896838	0.432029	0.474718	-0.00321859	0.0760408	-0.013496	0.832738	0.348795	-0.765289	-0.523762	1.55607	0.591415	1.12379	-0.989593	0.446688	-0.0985527	-0.848269	-0.972042	-0.381997	-0.805909	-0.152221	-0.497337	-0.463103	-0.753307	1.70821	0.049113	2.52301
409	10	1	FLAT	CHONDRO	Growth	Chondrocyte	2	Chondrocyte Flat	1.16482	4.41	1.61307	-2.93763	-0.881718	2.45908	2.35021	-0.312955	-0.100808	0.084441	-0.293343	-0.391305	0.660285	1.32468	-0.643759	-2.71621	0.0615334	-1.58099	0.762129	1.56752	0.337064	-0.417681	2.40695	2.03822	1.49636	0.1294	0.623566	-0.330276	-0.623777	3.39558	2.60422	0.538731	-0.609267	0.329828	1.27904	-1.10405	-1.13034	-1.22105	1.94025	2.62952	-1.24603
410	12	1	FLAT	CHONDRO	Growth	Chondrocyte	2	Chondrocyte Flat	-0.140214	-0.349625	0.193237	0.201442	0.113288	-0.18948	-0.221665	0.0722566	0.0552913	0.0673348	-0.0602213	-0.0858393	-0.562833	-0.272415	0.383927	0.185186	0.148494	0.522568	0.37073	-0.335032	-0.331141	0.0504047	-0.708197	0.691545	0.941577	0.108584	-0.746196	0.43385	0.872176	-0.408419	0.741893	-0.708756	-0.0615158	0.600513	0.0866403	-0.13235	-0.7424	0.178208	0.183631	-0.105111	1.81289
411	13	1	FLAT	CHONDRO	Growth	Chondrocyte	2	Chondrocyte Flat	2.2201	1.25571	1.18846	-0.740703	-0.26249	2.54502	2.50669	1.24364	1.79322	1.94639	1.40627	1.33188	-0.0592525	1.52273	0.762671	-1.24106	-1.34752	0.429988	1.37239	-0.665641	-0.744933	-1.01517	1.64139	2.0442	-1.29173	-1.05593	-1.12941	-0.465999	-0.486737	0.366622	1.9647	-1.03697	-1.04511	-0.949887	-1.30843	1.59112	1.31156	1.67409	-0.233235	1.4349	-1.32775
412	14	1	FLAT	CHONDRO	Growth	Chondrocyte	2	Chondrocyte Flat	-1.16444	0.706157	0.936585	-1.99082	-1.23712	-0.555555	-0.439781	-1.68793	-1.68964	-1.60531	-1.33345	-1.53754	0.84106	0.156702	-1.69772	-1.44238	1.67572	0.580656	-0.121474	3.15932	2.21243	-1.52771	1.08544	-0.0396622	-0.274189	2.40304	1.53898	-1.16278	-1.16066	0.629548	0.307765	2.54167	1.38617	-0.265132	0.113416	-1.57613	-0.794895	-1.17901	0.355659	0.716317	0.62916
413	15	1	FLAT	CHONDRO	Growth	Chondrocyte	2	Chondrocyte Flat	-0.120719	0.569579	0.893553	-1.24768	-0.869547	0.280009	0.376493	-0.65494	-0.550762	-0.552544	-0.61809	-0.529998	-0.810659	0.469164	-0.702547	-1.20002	-0.154579	1.21424	0.405971	0.753944	-0.0250233	-1.61936	1.59026	0.010333	-0.87196	-0.560828	0.310283	0.271127	-0.346709	-0.105048	-1.00104	0.64056	0.935131	-0.0743548	0.995326	-0.126702	1.5847	0.727886	0.311336	-0.886457	-0.253733
414	15	2	FLAT	CHONDRO	Growth	Chondrocyte	2	Chondrocyte Flat	1.09141	-0.662385	-1.22973	-0.403995	-0.211398	0.447575	0.688727	1.2228	0.969415	0.894484	1.52025	1.59415	-0.340788	0.74601	-0.218902	0.720956	0.159821	-0.0672953	-1.35229	0.093746	2.69183	0.979258	-0.796191	-0.264766	-0.391382	-0.435247	-0.592283	-1.34627	-0.965013	1.29796	-0.0729479	0.69309	0.922328	2.64147	-0.696031	1.26331	0.15599	-0.429147	-0.27855	-1.20312	0.48605
415	16	1	FLAT	CHONDRO	Growth	Chondrocyte	2	Chondrocyte Flat	-1.16019	-0.319747	0.0456265	1.25256	-0.0782571	-1.08823	-1.16721	-1.07453	-1.11059	-1.0905	-1.05946	-0.943048	-1.53776	-0.82091	0.209543	0.283668	-0.928661	0.35973	0.273794	-0.0830178	1.98404	0.232357	-0.550999	-0.082575	0.210361	1.25567	0.291902	-0.233265	0.935452	0.357441	0.447924	0.191754	-0.24651	-0.636024	0.131644	-0.247867	-0.509919	-0.582025	0.175454	0.187342	0.850096
416	16	2	FLAT	CHONDRO	Growth	Chondrocyte	2	Chondrocyte Flat	-0.958522	-0.581939	-0.970601	-0.325481	0.381001	-1.21839	-1.28857	-0.827812	-0.820675	-0.711395	-0.555848	-0.392113	-0.0579499	-0.965774	-0.00601355	1.05275	0.82775	-1.4696	-0.904413	0.230183	3.83047	0.721186	-0.824253	-0.830671	0.955471	1.25042	3.07023	0.112418	-0.489117	0.541943	-0.942416	0.0891728	0.923328	1.80786	0.129722	-1.57154	-0.33323	-0.746651	-0.226351	1.18629	1.25267
417	17	1	FLAT	CHONDRO	Growth	Chondrocyte	2	Chondrocyte Flat	-0.583156	-0.794048	-1.89735	-0.0932443	-1.31786	-1.09361	-0.9556	-0.0108184	-0.451576	-0.619384	0.208531	0.112343	1.06069	0.632069	-1.49596	1.02557	-0.373055	-0.510829	-2.02534	-0.48579	-1.0911	1.51551	-1.12578	-1.79807	-0.493834	-0.879261	-0.634635	-0.147161	-1.25564	-1.14815	-0.05318	0.263911	-1.1576	-0.704898	-0.378065	1.76671	-0.285343	-1.20656	-0.673592	-1.05649	-0.685578
418	18	1	FLAT	CHONDRO	Growth	Chondrocyte	2	Chondrocyte Flat	-0.54231	-0.732263	-0.746361	0.312532	0.690624	-0.856215	-0.858794	-0.000272882	-0.159844	-0.185234	-0.134806	-0.107223	0.0886557	-0.85851	0.3287	0.917002	1.94208	-0.93751	-0.989124	-0.225402	-0.00911697	0.739492	-1.07821	-1.03514	2.06754	1.20273	-0.599742	-0.661153	-0.416033	-1.031	-1.05419	2.13923	-1.03264	-0.360899	-0.106732	-1.34003	-0.608346	-0.504592	-1.47647	-0.681112	-0.472878
419	18	2	FLAT	CHONDRO	Growth	Chondrocyte	2	Chondrocyte Flat	-0.871987	0.51808	0.874167	-0.310832	-1.04904	-0.374071	-0.406738	-1.32858	-1.27441	-1.14575	-0.837747	-1.21959	1.11414	0.148168	-1.83041	-0.948398	-0.352764	1.0214	0.737629	0.0242519	0.102144	-1.63151	1.06272	1.10326	-0.413609	-0.538979	-0.11167	0.583364	0.166456	-0.247498	1.20526	0.0158196	0.313897	-0.645029	-0.352378	0.461904	0.833298	1.1101	-1.21557	1.42606	-1.47307
420	19	1	FLAT	CHONDRO	Growth	Chondrocyte	2	Chondrocyte Flat	1.50682	-0.424674	0.0444996	0.623061	-1.32067	1.14394	1.22949	1.49266	1.45003	1.3577	1.62016	1.54823	-3.49928	2.00844	-0.464239	0.268118	-1.15668	0.66022	0.213673	-0.623273	0.09914	0.406461	-0.540874	-0.695948	-1.16863	-0.633259	-0.55363	0.0640647	1.40479	0.447843	-0.97169	-0.470336	-0.631616	0.31357	-0.464653	0.272911	-0.155106	-0.18669	0.192992	-0.609206	-0.0677827
421	20	1	FLAT	CHONDRO	Growth	Chondrocyte	2	Chondrocyte Flat	0.673457	-0.0388266	0.505786	0.761002	0.403109	0.671962	0.673583	0.584096	0.725853	0.74134	0.475649	0.510766	-2.71869	0.0927598	0.664041	-0.232431	0.605272	0.6231	0.589528	1.2235	-0.407389	-0.530625	0.0287598	1.15311	1.03314	0.246363	-0.138892	0.146135	0.441684	-0.750612	1.07087	1.63742	0.477006	0.751693	-0.592801	-1.11343	-1.79987	1.15198	-0.157079	0.081858	1.40024
422	21	1	FLAT	CHONDRO	Growth	Chondrocyte	2	Chondrocyte Flat	-1.06671	-0.853901	-2.00155	0.390018	0.706575	-1.52582	-1.48794	-0.312955	-0.592907	-0.64207	-0.384974	-0.341372	-2.44349	-1.21059	0.136609	1.34208	0.485388	-1.52976	-2.00437	0.511721	0.0362332	1.48552	-0.675424	-1.40164	-0.514335	-0.258359	-0.206948	1.18043	-1.56797	-1.35176	-1.19772	1.2792	-0.292104	-0.601937	-1.20141	-0.180925	-0.44581	-1.39795	-1.22953	-0.506452	1.04561
423	21	2	FLAT	CHONDRO	Growth	Chondrocyte	2	Chondrocyte Flat	-0.735309	-0.84087	-1.68763	0.642052	0.47322	-1.20449	-1.25922	0.0224155	-0.286174	-0.362147	-0.166513	-0.0790402	-0.687902	-0.870297	0.476892	1.62096	-0.722282	-2.47214	-1.55834	-0.354207	0.330607	1.41258	-0.514745	-1.63465	-0.982502	-1.30933	0.594736	2.21229	-1.83072	-0.774404	-1.40844	-0.18736	-0.0512325	-0.295894	0.84165	-1.246	0.577186	-1.16784	-1.20792	-0.549191	0.166567
424	22	1	FLAT	CHONDRO	Growth	Chondrocyte	2	Chondrocyte Flat	1.45387	-0.644403	-0.36544	1.03712	-0.399051	0.938792	0.991551	1.74933	1.65579	1.58505	1.6086	1.65544	-0.541284	1.11749	0.928786	0.766545	-0.925037	-0.107734	-0.151345	-0.863382	-1.2497	1.04701	-1.01533	-0.857693	-0.519192	-0.735104	-0.758977	-1.36	0.560479	0.589102	-0.808055	-0.985395	-1.12301	-0.538635	-0.062153	1.50996	1.83837	-1.19437	-0.337927	-0.0673135	-0.513264
425	23	1	FLAT	CHONDRO	Growth	Chondrocyte	2	Chondrocyte Flat	-0.280982	-0.586056	-0.368925	0.608108	-0.727376	-0.517487	-0.401066	0.112724	-0.0683982	-0.128934	0.207538	0.0303507	0.879018	0.238391	-0.420057	0.333965	-0.162769	0.790551	-0.559261	-1.00448	0.952772	0.701182	-0.905564	-0.337972	0.497966	-0.506932	-0.234517	-0.0282386	0.5895	-0.955515	-1.17065	-0.64213	0.224507	1.01959	0.407701	1.40614	0.557654	-0.579743	-0.383178	-0.881881	0.520054
426	25	1	FLAT	CHONDRO	Growth	Chondrocyte	2	Chondrocyte Flat	-0.0500842	1.73083	1.30634	-1.26361	0.00825138	0.767517	0.662459	-0.790734	-0.478215	-0.301776	-1.01959	-0.97758	-0.00379594	-0.148003	0.263817	-1.65578	-0.974234	0.307376	1.11574	-0.366788	-0.246956	-0.686404	2.11677	1.79698	-1.23102	-0.717418	0.440709	-1.39666	-1.45702	1.65043	1.61419	-0.938117	-0.903641	-1.14404	0.744066	1.18226	1.21373	0.843553	-1.59258	0.966028	-0.312339
427	25	2	FLAT	CHONDRO	Growth	Chondrocyte	2	Chondrocyte Flat	2.00751	1.05284	1.09342	-0.0768335	-1.15175	2.27684	2.33498	1.14621	1.38627	1.51796	1.31552	1.27096	0.467072	2.14642	0.116807	-1.28369	1.32706	0.133673	0.672663	3.24391	0.845002	-1.60696	1.20947	1.46951	-1.04487	-0.374976	0.791363	-0.998865	-1.08356	1.21201	1.50313	2.34249	1.85087	-0.737703	0.303869	-1.53637	-1.82003	0.0109251	-0.847613	1.22603	1.49345
428	26	1	FLAT	CHONDRO	Growth	Chondrocyte	2	Chondrocyte Flat	0.746085	-0.518228	-0.140072	-0.43485	-1.34293	0.425439	0.565414	0.862948	0.770233	0.701571	1.0941	0.907863	-1.45759	1.53539	-1.02568	0.215696	-1.20878	1.00066	-0.212347	-0.978222	-1.02788	0.551746	-0.630769	-0.399783	-0.756956	-1.29225	-0.586788	0.473195	1.14886	-0.740178	-0.926675	-1.25489	-1.1169	-1.08491	-0.186348	1.31985	-0.162405	-0.0345231	-0.219677	-0.654074	-0.581083
429	27	1	FLAT	CHONDRO	Growth	Chondrocyte	2	Chondrocyte Flat	0.143212	-0.553565	-0.187045	0.712688	-0.0420708	-0.105205	-0.13644	0.476189	0.386195	0.343451	0.41443	0.353405	1.13523	0.0109887	0.222044	0.649609	-0.4705	-0.0632682	0.119052	-0.48315	-0.335773	0.744438	-1.16166	-0.309401	-0.151669	0.623828	-1.45267	-0.942537	0.798015	0.152983	-0.999046	-0.604631	-0.341687	-0.801293	-1.35902	0.65485	1.35715	-0.855556	1.59675	-0.131059	0.56963
430	28	1	FLAT	CHONDRO	Growth	Chondrocyte	2	Chondrocyte Flat	1.45146	-0.734586	-1.23885	-0.362759	-1.86361	0.735205	0.95789	1.77437	1.28046	1.03895	2.0849	1.92033	-0.0461296	2.78263	-1.19787	0.866693	-0.618751	-0.174813	-1.35219	-0.595502	0.674746	1.33303	-1.07917	-1.54078	-0.677476	-0.650936	0.0426398	-0.96149	-0.626999	-1.07927	-1.23034	-0.0340003	0.368884	-0.817698	0.265604	1.85633	0.504726	-1.33796	-1.12856	-0.47928	-0.80349
431	29	1	FLAT	CHONDRO	Growth	Chondrocyte	2	Chondrocyte Flat	1.16703	0.477841	0.875464	-0.285088	-1.11629	1.34572	1.45566	0.704292	0.835253	0.894484	0.859491	0.687637	-1.79108	1.55656	-0.190208	-1.01781	-0.390577	1.18097	0.707292	-0.59729	-1.32836	-1.52111	1.01695	1.35129	-0.226333	0.145382	-0.720545	1.06752	0.219688	0.161126	1.5941	-0.753194	-0.0628108	0.965874	0.141564	1.07017	1.05451	1.32242	-1.08145	1.43125	-1.02821
432	30	1	FLAT	CHONDRO	Growth	Chondrocyte	2	Chondrocyte Flat	-1.13725	-0.58551	-0.356258	0.23912	-0.393087	-1.23539	-1.20964	-0.822835	-0.953313	-1.00988	-0.741214	-0.78008	1.00549	-0.588068	-0.975601	0.434715	-0.201317	0.547915	-0.416264	-0.365228	-0.608787	0.768052	-0.862699	-0.810556	0.218132	-0.224652	-0.956927	-0.431578	0.575953	-0.0203879	-0.87899	-0.373439	-1.44288	-0.278481	-0.150857	1.40374	-0.0932785	-0.501923	-0.67749	-0.911301	0.886065
433	30	2	FLAT	CHONDRO	Growth	Chondrocyte	2	Chondrocyte Flat	0.226551	0.468695	0.878998	-0.131193	-0.515082	0.547197	0.525208	-0.135602	0.0338493	0.20104	0.0489315	-0.206478	0.513037	0.399191	-0.398819	-0.82819	-0.835001	0.994906	0.97093	-0.661716	-0.352699	-1.59484	0.930088	1.36481	-1.08951	-0.206267	0.176983	0.921948	0.609203	-0.459505	0.993785	-0.723521	-0.950132	0.496626	-0.0382343	0.869968	0.84409	1.37785	0.114392	0.510288	-0.995542
434	30	3	FLAT	CHONDRO	Growth	Chondrocyte	2	Chondrocyte Flat	-0.54231	-0.577063	-0.288658	0.896946	0.802672	-0.715672	-0.710793	-0.111582	-0.179909	-0.185234	-0.341654	-0.249529	0.235647	-0.91502	0.260651	0.527014	0.655825	0.122436	-0.326795	-0.281265	0.313988	0.718863	-0.841942	-0.584971	1.80949	0.62657	0.391317	-1.34663	0.40538	-0.496031	-1.45926	-0.745723	-0.910866	-0.568836	0.56268	0.0981125	-0.180917	-0.192915	0.56588	-0.662027	2.62762
435	30	4	FLAT	CHONDRO	Growth	Chondrocyte	2	Chondrocyte Flat	-0.673362	-0.511169	-0.0951371	-0.385368	0.047015	-0.760041	-0.737075	-0.461699	-0.423689	-0.44498	-0.516208	-0.452857	-0.0958779	-0.581382	0.114257	0.296039	-0.759899	0.769893	-0.0679251	-0.788494	-0.386251	0.60373	-0.601027	-0.736487	-0.142625	-0.5664	-0.657719	-0.0904381	1.24682	0.0781555	-0.385589	-1.21246	-0.775901	-1.05097	-0.397563	0.891975	-0.088844	-0.200199	-0.333896	-0.111083	0.135691
436	30	5	FLAT	CHONDRO	Growth	Chondrocyte	2	Chondrocyte Flat	-1.09907	-0.839647	-2.41181	0.375425	-0.408932	-1.59342	-1.54359	-0.489585	-0.803727	-0.906333	-0.305155	-0.313148	0.605267	-0.551329	-0.744348	1.418	-1.06355	-1.65699	-2.30261	-0.674141	-1.07056	1.64246	-0.96672	-1.24907	-1.23162	-1.06958	-0.966352	1.81611	-1.92278	-1.39723	-0.859744	-0.659931	-0.759919	-0.466402	1.97424	-0.448545	-0.712592	-1.27834	-0.871944	0.122166	-0.484849
437	31	1	FLAT	CHONDRO	Growth	Chondrocyte	2	Chondrocyte Flat	1.0122	0.43386	0.835308	-0.288232	-1.0376	1.18793	1.42113	0.704292	0.762223	0.728152	0.788884	0.584407	0.408382	1.37415	-0.433726	-1.24535	-0.0767774	1.4297	0.316156	-0.305662	-0.791043	-1.29764	1.08611	1.01463	0.183494	-0.128526	0.210173	1.25279	-0.181776	0.53978	1.54263	-0.56359	0.367411	1.41519	1.26833	1.39057	1.28479	1.00526	0.174549	1.83031	-0.0329071
438	31	2	FLAT	CHONDRO	Growth	Chondrocyte	2	Chondrocyte Flat	1.90933	-0.30862	0.246896	-0.363254	-1.23656	1.57432	1.66144	1.72741	1.68535	1.61328	1.95606	1.82552	0.751556	2.17524	-0.205364	0.0868196	-1.16193	0.810293	0.46033	-0.876626	-1.27395	0.0470372	-0.370247	-0.0304208	-0.746178	-0.728624	-0.157714	0.672442	1.45346	0.0901163	-0.420901	-1.20827	-1.4003	-0.482463	-0.387082	-0.311778	-1.07923	0.483766	0.23083	-1.05452	-0.410594
439	31	3	FLAT	CHONDRO	Growth	Chondrocyte	2	Chondrocyte Flat	0.939854	0.468293	0.840629	-0.397448	-0.764525	1.13585	1.11378	0.527251	0.611516	0.633875	0.693897	0.517058	0.639058	1.07209	0.0292386	-0.709064	-0.456872	0.762542	1.01495	-0.249136	1.14961	-1.39998	0.965879	0.861134	0.0884669	0.725044	1.4456	0.270119	0.613583	-0.408334	0.681646	-0.927241	0.661817	-0.499028	0.420153	0.548075	0.471075	1.34492	0.117551	0.460472	-0.293094
440	32	1	FLAT	CHONDRO	Growth	Chondrocyte	2	Chondrocyte Flat	-0.425351	-0.773396	-1.39266	0.00859649	-1.26323	-0.88516	-0.681488	0.0224155	-0.321367	-0.50896	0.215938	0.169939	0.952332	0.671793	-0.929622	0.749156	1.31183	-0.126375	-1.81679	-0.30081	-0.836669	1.06487	-0.935505	-1.50024	1.58093	-0.0439204	-1.0484	-1.17958	-0.991776	-0.971501	-0.867089	1.7166	-1.14998	-0.218408	0.0440993	0.901545	-1.68137	-1.05751	-1.18397	-0.662936	-0.46579
441	33	1	FLAT	CHONDRO	Growth	Chondrocyte	2	Chondrocyte Flat	1.39668	-0.0846102	0.48219	-0.487581	-0.966497	1.26749	1.19796	0.961948	1.14439	1.18676	1.14808	1.2053	-0.100908	1.55687	0.192622	0.0430748	-0.441607	0.345097	0.994998	-0.827752	0.548559	-0.351219	-0.0318512	-0.322346	-0.394971	-0.207354	-0.439149	0.0604855	1.4795	0.995962	-0.951422	-1.27042	0.507718	0.0158702	-0.766321	-1.11817	-1.43626	0.611922	1.00005	-0.923927	-0.992873
442	33	2	FLAT	CHONDRO	Growth	Chondrocyte	2	Chondrocyte Flat	-0.103782	1.72147	1.27123	-1.1451	-1.2954	0.701748	0.768715	-0.850343	-0.824463	-0.711395	-0.655363	-0.943866	0.531999	0.920364	-1.32577	-1.9513	-0.535582	0.523477	0.565972	0.0855005	-1.24605	-0.491329	2.0698	1.48719	-0.666873	-0.169865	-1.10061	-1.13948	-2.03788	2.34653	1.97778	-0.691915	0.873962	0.238912	-0.822055	0.901209	0.957306	0.171209	1.28469	2.15067	-0.299524
443	34	1	FLAT	CHONDRO	Growth	Chondrocyte	2	Chondrocyte Flat	-0.346845	-0.285751	0.235435	0.00590209	-0.894938	-0.336801	-0.261624	-0.355377	-0.343091	-0.362147	-0.174239	-0.294107	0.696678	0.344064	-0.588676	-0.198297	0.947782	0.957918	-0.067704	0.541194	0.486043	-0.181193	0.073185	-0.438816	1.43093	-0.118965	0.26845	0.212878	0.302234	-0.655483	-0.457866	0.160058	2.03626	-0.254877	0.172248	-0.224434	-1.41822	0.318577	-1.14601	-0.469234	1.36663
444	34	2	FLAT	CHONDRO	Growth	Chondrocyte	2	Chondrocyte Flat	-0.173863	1.45885	1.22933	-1.89332	-0.957651	0.570064	0.517873	-0.992936	-0.733579	-0.64207	-0.707677	-0.969497	-0.538704	0.516763	-0.820827	-1.58443	-0.462308	0.490272	0.92038	0.500319	0.13195	-0.703569	1.65614	1.89202	-0.76697	-0.693355	1.44869	-0.387463	-1.47307	1.29133	2.26514	-0.150361	-0.0735734	-0.464606	2.29084	1.18214	0.972876	0.776431	-0.123845	1.85264	0.587945
445	35	1	FLAT	CHONDRO	Growth	Chondrocyte	2	Chondrocyte Flat	-0.220968	0.45063	0.885108	-0.422967	0.14897	0.16712	0.155877	-0.593254	-0.313636	-0.204285	-0.666892	-0.639608	0.873112	-0.347058	0.329953	-0.908405	-0.895892	1.14999	0.853596	-0.892612	-0.601329	-1.57529	1.1704	1.10175	-0.991815	-0.247874	-0.624065	0.809753	0.576669	-0.35392	0.90944	-1.02413	-0.881041	-0.119802	-0.828668	0.844942	1.11907	1.84245	-0.742586	0.39628	-0.94903
446	36	1	FLAT	CHONDRO	Growth	Chondrocyte	2	Chondrocyte Flat	1.04839	-0.770611	-1.10666	0.103841	-1.21495	0.408771	0.554176	1.38855	1.11392	0.979747	1.55636	1.49482	-0.364704	1.58526	-0.595046	0.990652	-0.837287	-0.426956	-1.16163	-0.794575	-0.74715	1.50696	-0.986896	-1.66541	-0.739741	-0.854856	-0.664062	-0.141677	-0.453095	-0.369206	-1.12936	-0.274071	-1.03517	-1.22165	-1.2151	1.49395	1.16572	-1.26653	-1.55022	-0.996528	-0.751458
447	37	1	FLAT	CHONDRO	Growth	Chondrocyte	2	Chondrocyte Flat	-1.5567	-0.77094	-3.24203	-0.250934	-1.28838	-2.02378	-1.85603	-0.888382	-1.43158	-1.60531	-0.640746	-0.651476	0.979078	-0.0420024	-2.08025	0.98499	-1.15801	-0.386915	-2.7944	-0.724733	-0.597697	1.5036	-1.22389	-1.18108	-0.591997	-1.34636	1.17548	-0.412195	-2.07158	-1.0754	-0.827711	-0.505729	-0.878061	-1.28015	0.745943	2.19122	-1.6677	-1.40597	-1.09177	-0.573962	-0.463882
448	37	2	FLAT	CHONDRO	Growth	Chondrocyte	2	Chondrocyte Flat	-0.747672	-0.777461	-3.09598	-0.18928	-1.45197	-1.33824	-1.07816	-0.19579	-0.772315	-1.00988	0.221067	0.0977757	-1.11098	0.691552	-2.18433	1.02307	0.441336	-0.689031	-2.68861	0.0192937	-0.73802	1.28838	-0.814787	-1.62821	-0.0957793	-0.911071	-1.57395	-0.453956	-1.73444	-0.898336	-0.414392	1.0032	-1.00947	-0.68002	-0.571927	1.26843	-1.45284	-1.38813	-0.503056	0.177685	-0.588882
449	38	1	FLAT	CHONDRO	Growth	Chondrocyte	2	Chondrocyte Flat	0.0411731	0.312612	0.778801	-0.687271	-0.437018	0.315703	0.268802	-0.386154	-0.195952	-0.128934	-0.221029	-0.288546	0.78923	0.218016	0.107311	-0.619968	0.750894	0.603092	0.790065	1.45951	0.250819	-1.02123	0.836089	0.627094	0.132291	-0.48412	-0.282706	-0.302365	0.203426	-1.02498	0.265475	1.55243	2.37447	0.180536	-1.08492	-1.19854	-1.05345	1.15011	0.0665451	-0.0144976	-0.907991
450	39	1	FLAT	CHONDRO	Growth	Chondrocyte	2	Chondrocyte Flat	-0.54231	0.360367	0.796201	-1.12066	-1.39268	-0.160824	-0.145067	-0.827812	-0.831911	-0.88111	-0.538536	-0.846752	-0.0416042	0.75038	-1.69494	-0.875114	-1.13416	1.26374	0.660717	-0.701014	-0.799021	-1.54344	0.884657	1.11023	-1.32852	-1.28984	-1.10868	1.3556	0.502612	-0.111966	0.927133	-1.12265	-1.38823	-0.0753083	-0.326519	0.506735	0.964674	1.32276	-1.29407	0.167017	-1.10636
451	39	2	FLAT	CHONDRO	Growth	Chondrocyte	2	Chondrocyte Flat	-0.0793794	-0.0258428	0.479356	-0.148007	-0.838252	0.0276204	0.0820874	-0.19579	-0.243093	-0.281972	-0.119772	-0.172488	0.716052	0.467904	-0.679671	-0.436217	0.614077	0.963395	0.270201	0.795984	-0.0591248	-0.700263	0.358184	0.264476	0.977232	-0.545089	0.298082	0.417743	0.415556	-0.630155	1.84316	0.743373	1.2425	2.29976	0.69566	-1.52395	-0.262953	0.214051	0.691183	2.42492	0.603707
452	43	1	FLAT	CHONDRO	Growth	Chondrocyte	2	Chondrocyte Flat	1.82344	-0.464863	-0.0426117	1.12697	0.0471934	1.37867	1.39444	1.86719	2.00196	2.00332	1.81725	1.88975	0.507446	1.05764	1.02313	0.590601	-0.119635	-0.18189	0.420458	-0.407031	0.59244	0.485703	-0.959006	-1.00878	-0.405791	1.6747	0.168027	-0.990097	1.19741	1.10246	-0.774314	0.0820177	0.596214	-0.870558	-0.870363	-0.771261	0.822131	-1.02286	-0.884806	-0.497892	-0.717008
453	44	1	FLAT	CHONDRO	Growth	Chondrocyte	2	Chondrocyte Flat	-0.483864	-0.401012	0.0375371	-1.19529	-0.716672	-0.53832	-0.428714	-0.36969	-0.443526	-0.552544	-0.287123	-0.322814	-0.64842	0.0960875	-0.9479	-0.0651576	0.129671	1.1579	-0.216147	-0.128626	-0.80136	0.126156	-0.0994043	-0.768112	0.823459	-0.549514	-1.21558	0.498916	0.852352	-0.820871	-0.646957	-0.595398	0.498566	-0.0779625	-0.903331	0.238332	-1.56475	0.12789	-0.926557	-1.48563	1.2325
454	44	2	FLAT	CHONDRO	Growth	Chondrocyte	2	Chondrocyte Flat	-0.300868	-0.854215	-1.74937	0.474492	0.393553	-0.850217	-0.909433	0.41372	0.151833	0.084441	0.352003	0.338402	-0.473282	-0.541349	0.241063	1.68918	-0.936895	-2.68953	-1.6062	-0.282982	-1.36019	1.41104	-0.431603	-1.37721	-0.911993	-1.02915	1.13429	2.43661	-2.05435	-0.809536	-1.20298	-1.2879	-0.852576	-1.36082	-0.833433	-1.09779	0.458725	-1.48584	-1.09142	-1.01916	-0.519789
455	44	3	FLAT	CHONDRO	Growth	Chondrocyte	2	Chondrocyte Flat	-0.609447	0.0879585	0.591862	-0.596884	-1.02635	-0.354955	-0.192141	-0.807965	-0.98131	-1.00988	-0.467274	-0.748536	0.381723	0.297829	-1.42015	-0.902165	-0.72852	1.69256	0.0846194	-0.155198	-0.863036	-1.25221	0.803772	0.603895	-0.745408	-1.36176	-0.584076	1.71752	0.46611	0.514534	0.560239	-0.0352035	-0.24982	-0.842575	-0.414716	-0.716028	0.881273	0.622829	-0.795258	0.216032	-1.45958
456	45	1	FLAT	CHONDRO	Growth	Chondrocyte	2	Chondrocyte Flat	1.11828	-0.725319	-0.737785	1.08206	-0.390603	0.550412	0.516743	1.49546	1.3254	1.26295	1.41234	1.46112	1.07651	0.890849	0.502857	1.24174	-0.201662	-1.47796	-0.447415	-0.381789	-0.668914	1.12699	-0.535615	-1.53165	0.0386254	-0.617553	0.473666	0.108743	-0.459717	-0.25736	-0.617831	0.516218	-0.781168	-0.345107	0.727542	-0.228617	2.12826	-1.24106	-0.620252	0.978587	-0.515
457	45	2	FLAT	CHONDRO	Growth	Chondrocyte	2	Chondrocyte Flat	1.24905	0.132755	0.66452	-0.457983	-0.861416	1.25674	1.51714	1.02649	1.04	0.979747	1.07059	0.939241	-0.618413	1.36141	0.045431	-0.990416	-0.925257	1.7441	0.168374	-0.711289	-1.13518	-1.46571	0.935357	0.702166	-0.344952	-0.662631	-0.242003	1.90945	0.419684	0.250577	1.2058	-0.883517	-1.00016	0.627453	-0.070464	0.128449	1.35269	1.11546	-0.240842	1.78051	-0.068864
458	46	1	FLAT	CHONDRO	Growth	Chondrocyte	2	Chondrocyte Flat	-0.587519	-0.238157	0.335038	-0.770953	-0.0403214	-0.496984	-0.542723	-0.493905	-0.461072	-0.50896	-0.581699	-0.582023	-0.806313	-0.469727	-0.130316	-0.0110352	-0.0494805	0.737923	0.50028	0.0323715	-0.639567	-0.162632	-0.214114	0.247241	0.501885	-0.435256	-0.691397	0.45291	1.17933	-0.39143	0.13665	-0.225854	0.106956	0.602028	-0.868172	-0.892201	-1.61893	0.399178	0.647604	0.121488	0.940091
459	46	2	FLAT	CHONDRO	Growth	Chondrocyte	2	Chondrocyte Flat	-0.069445	-0.484218	-0.00070966	0.251611	-0.0471755	-0.217701	-0.238035	0.214168	0.169839	0.20104	0.0479044	0.0696276	-1.07606	-0.125308	0.469846	0.404404	-1.43611	0.485513	0.240708	-0.888318	-0.348498	0.557934	-0.901762	-0.328295	-1.17758	-1.05162	-0.0326561	-0.0248895	1.32412	0.292205	-0.679592	-1.04886	-0.867183	-1.36331	0.104615	0.797937	0.755498	-0.0104599	-0.613269	-0.376776	-0.919095
460	46	3	FLAT	CHONDRO	Growth	Chondrocyte	2	Chondrocyte Flat	2.76506	2.3174	1.35176	-1.4374	-1.32054	3.29975	3.12755	1.781	1.88236	2.07473	1.81275	1.6819	0.0225413	2.83523	-0.674631	-1.50484	-0.677949	-0.705705	1.78379	-0.595746	-0.653557	-1.11479	2.59286	1.43451	-0.787825	0.0357562	0.361027	-0.0773394	-1.94749	-0.352641	0.342605	-1.37798	-0.0993942	0.919886	0.616214	-0.422524	-1.13659	2.38505	1.25318	-0.74168	-1.12317
461	47	1	FLAT	CHONDRO	Growth	Chondrocyte	2	Chondrocyte Flat	2.91299	-0.392488	0.098451	0.902243	-1.4534	2.36361	2.49173	2.66651	2.80723	2.73454	2.86921	2.86	0.535999	3.09886	0.359126	0.246943	1.13432	0.220159	0.107697	0.257889	-1.14562	0.255638	-0.324981	-0.223494	1.99377	1.28688	-1.01126	-1.24877	0.474403	-0.303906	-0.788437	-0.654783	0.620849	0.0154929	-0.391196	-0.806936	-0.835919	0.452721	0.228675	-0.367839	2.3485
462	48	1	FLAT	CHONDRO	Growth	Chondrocyte	2	Chondrocyte Flat	1.22088	-0.807716	-1.13867	0.932882	-0.00109559	0.540902	0.615797	1.63063	1.50909	1.42905	1.66712	1.65769	1.111	0.692331	0.502042	1.14479	-1.36629	-0.78643	-1.11372	-0.962712	-0.718791	1.65315	-0.783407	-1.59027	-1.36033	-1.25014	-1.39156	0.700672	-0.542095	-0.344836	-1.19996	-1.21453	-0.590704	-0.969552	-0.46781	0.929667	2.05364	-1.44514	-1.45287	-0.395989	-1.28245
463	49	1	FLAT	CHONDRO	Growth	Chondrocyte	2	Chondrocyte Flat	1.73734	-0.413491	0.0987177	0.418165	-0.955284	1.35857	1.45528	1.72233	1.71796	1.65965	1.87755	1.73632	0.998185	1.76992	0.294109	0.191029	-0.556639	0.762294	0.267654	-0.806576	-0.52772	0.274946	-0.519764	-0.421228	-0.573354	0.52071	0.487807	0.353812	1.52315	-0.409831	-0.880829	-0.483408	-0.95407	-1.07461	0.588418	-0.0673318	-0.17341	0.0895779	0.472343	0.0904694	-1.28338
464	50	1	FLAT	CHONDRO	Growth	Chondrocyte	2	Chondrocyte Flat	0.665425	-0.879118	-3.16873	0.749794	-0.743789	-0.174438	-0.0392829	1.31418	0.939544	0.793417	1.36025	1.41371	0.896017	0.873925	-0.0367767	1.60459	-1.2614	-2.23961	-2.71916	-0.862447	-0.468934	1.68406	-0.994771	-1.33141	-1.27491	-1.09162	-0.240415	2.84003	-2.25188	-1.2337	-1.03422	-0.829464	-1.16125	-1.02084	-0.0265817	-1.25469	-1.36554	-1.22056	-1.4689	-0.64136	-0.624645
465	50	2	FLAT	CHONDRO	Growth	Chondrocyte	2	Chondrocyte Flat	0.345351	-0.638353	-0.551462	0.0298506	-1.46779	-0.0435089	0.0207956	0.584096	0.332035	0.217266	0.646794	0.683409	-1.35924	1.43044	-0.560488	0.649001	-0.712327	0.189855	-0.552402	-0.64816	-0.509743	1.00116	-1.09494	-1.50138	-0.710861	-1.05461	0.428544	-0.9626	0.327938	0.112634	-0.450142	-0.404798	-0.52168	-0.582663	1.13306	1.82992	0.721788	-1.43548	-1.44923	-0.0409722	-0.804722
466	50	3	FLAT	CHONDRO	Growth	Chondrocyte	2	Chondrocyte Flat	0.919152	-0.857704	-1.88538	0.66592	1.18086	0.16149	0.230115	1.51406	1.32448	1.26295	1.44654	1.51529	0.341271	-0.13522	1.24297	1.58643	0.162247	-2.38451	-1.85967	0.1579	1.15871	1.39907	-0.848456	-0.82547	-0.462901	-0.99366	-0.26728	2.18641	-1.47545	-0.173677	-0.358206	1.4076	-0.286249	-1.29707	0.179582	-0.949917	0.220107	-1.49249	-0.617385	-0.532287	1.20045
467	51	1	FLAT	CHONDRO	Growth	Chondrocyte	2	Chondrocyte Flat	0.68472	-0.632252	-0.448436	0.357825	-1.20925	0.269166	0.377394	0.918324	0.734251	0.592374	1.00541	0.964831	0.219364	1.34	-0.628795	0.527146	0.395261	0.323532	-0.587551	-1.04223	-0.393604	0.846788	-0.930902	-1.19614	1.09748	0.179736	-0.487344	-0.969338	0.403407	-0.593114	-1.31926	-0.249671	-0.414998	-0.5879	0.0496035	0.990492	0.145445	-0.754976	-0.682216	-1.07511	1.06625
468	52	1	FLAT	CHONDRO	Growth	Chondrocyte	2	Chondrocyte Flat	0.0848676	-0.741417	-1.08847	-0.0705826	-1.24023	-0.396279	-0.225747	0.508939	0.101323	-0.0378174	0.585483	0.584998	0.432844	0.98069	-1.2623	0.718885	0.282796	0.133798	-1.33121	-0.470162	-0.149655	1.21419	-1.04983	-1.74676	0.553807	-0.56718	-1.51719	-1.42029	-0.564617	-0.688113	-1.1291	0.62405	-0.587139	-0.9681	-0.88708	1.8809	0.00971068	-1.01427	-0.590966	-1.15346	-0.0144327
469	52	2	FLAT	CHONDRO	Growth	Chondrocyte	2	Chondrocyte Flat	1.01896	-0.621665	-0.296935	0.758452	-0.332695	0.592285	0.640585	1.32924	1.26761	1.26295	1.29097	1.21771	0.665847	0.783531	0.330056	0.643573	1.16064	-0.204537	-0.31749	-1.12037	0.313386	0.679425	-1.10203	-0.574707	1.9761	0.759583	-0.302603	-1.46514	0.161468	-0.78858	-0.962423	0.376123	-0.129188	0.521376	-0.496687	-0.300327	0.32901	-0.5848	-0.798421	-0.87305	1.55781
470	52	3	FLAT	CHONDRO	Growth	Chondrocyte	2	Chondrocyte Flat	-0.64691	-0.508415	-0.045742	0.354751	0.425791	-0.723242	-0.74777	-0.355377	-0.376965	-0.362147	-0.413379	-0.454232	0.472612	-0.786283	-0.0354051	0.387975	-0.649204	0.531496	0.113477	-0.850286	-0.979674	0.589408	-0.863012	-0.304128	-0.0819822	-1.03702	-1.55219	-0.148816	1.17847	0.209981	-0.172467	-1.15183	-0.594677	-0.638866	-0.753156	0.824169	0.522721	-0.130551	-0.530811	-0.253043	0.315174
471	53	1	FLAT	CHONDRO	Growth	Chondrocyte	2	Chondrocyte Flat	-0.680396	-0.768113	-1.48601	-0.570193	-1.15112	-1.1131	-0.995375	-0.150506	-0.528117	-0.64207	0.0902411	-0.0489752	-3.85821	0.380001	-1.55403	0.995267	0.191234	-0.585556	-1.66803	-0.255039	-0.293586	1.29942	-1.05842	-1.08205	-0.0216148	-0.77857	1.15378	-0.604173	-1.03326	-0.687675	-1.03054	0.829401	-1.03587	-0.888594	-0.460936	1.51849	-0.151273	-1.21023	-0.446257	1.11354	-0.917908
472	53	2	FLAT	CHONDRO	Growth	Chondrocyte	2	Chondrocyte Flat	-1.21473	-0.768805	-1.59748	0.299338	-0.633714	-1.57856	-1.55565	-0.666543	-1.05613	-1.14575	-0.455453	-0.529212	0.724722	-0.452652	-1.04211	1.1298	0.073155	-0.996831	-1.71488	-0.0731988	0.0617738	1.29843	-1.03692	-0.759051	-0.390576	-0.569337	-1.02355	-0.114932	-1.09738	-0.96618	-0.72873	0.492544	-1.30177	-0.211372	0.785527	0.979305	0.141732	-1.21242	0.339819	0.149589	-0.656697
473	54	1	FLAT	CHONDRO	Growth	Chondrocyte	2	Chondrocyte Flat	-0.307821	-0.453331	0.0585934	1.74203	0.688768	-0.394843	-0.555021	-0.156119	-0.0735002	-0.128934	-0.324542	-0.182444	1.12186	-0.703735	0.642746	0.6857	-0.108815	-0.484588	0.639468	-0.922405	0.271709	0.3997	-1.11441	-0.754242	0.168813	0.270596	-0.797665	-0.742064	0.806208	1.51188	-1.03504	-0.886397	-0.269719	0.659991	-1.1628	-0.132192	0.935403	-0.971591	-0.740979	-0.462358	0.0933477
474	54	2	FLAT	CHONDRO	Growth	Chondrocyte	2	Chondrocyte Flat	0.557409	-0.160007	0.432716	0.39871	0.148885	0.521592	0.544839	0.527251	0.659054	0.701571	0.436981	0.436289	0.917543	0.163889	0.776965	-0.171901	0.464226	0.78695	0.559154	-0.400445	1.93993	-0.559041	0.00138745	-0.333556	0.361981	0.33807	1.31931	0.902343	1.19477	-0.408055	-1.00076	-0.743257	1.36019	0.671801	-1.29301	-1.09959	-1.10273	0.36297	-0.192289	-0.598822	-0.195778
475	55	1	FLAT	CHONDRO	Growth	Chondrocyte	2	Chondrocyte Flat	0.293534	0.364336	0.613421	-0.881728	-0.757266	0.474609	0.432118	-0.167385	-0.0121459	0.0673348	0.118668	0.143413	-1.37969	0.641311	-1.18363	-0.472465	-0.0889352	0.459409	0.750293	1.57427	0.761043	-0.630963	1.03652	-0.782073	-0.602295	2.15466	2.0571	-0.840494	0.228255	0.0521883	-0.66102	2.11299	0.362493	0.355665	1.41549	-0.854522	-1.14431	1.10844	1.74718	-0.614453	0.284301
476	55	2	FLAT	CHONDRO	Growth	Chondrocyte	2	Chondrocyte Flat	1.43451	1.05514	1.09749	-1.5807	-0.958219	1.79136	1.75678	0.620799	0.870291	0.979747	0.653194	0.721574	-0.0828723	1.57376	-0.411583	-1.14917	0.0831374	0.387631	1.12281	0.942502	0.731721	-1.55461	1.83769	0.725778	-0.869726	-0.0780135	0.254269	-1.11824	-0.51962	-0.373952	0.13534	0.168437	1.34349	-0.326779	-0.524357	0.0969329	0.173239	1.93632	-0.42746	-0.345857	0.278406
477	56	1	FLAT	CHONDRO	Growth	Chondrocyte	2	Chondrocyte Flat	0.0289875	0.50637	0.860272	-0.992535	-1.30516	0.379515	0.341402	-0.539747	-0.392144	-0.362147	-0.196007	-0.358622	0.910054	1.01908	-1.64066	-0.813648	-1.35335	0.946483	0.940786	-0.8362	-1.04409	-1.49525	1.07275	1.02236	-1.05108	-1.15976	-0.69191	0.619368	0.410249	-0.741902	1.27272	-1.08733	-0.959251	-1.37499	-0.351243	0.577774	0.643433	2.16643	-0.980478	0.446673	-1.22301
478	57	1	FLAT	CHONDRO	Growth	Chondrocyte	2	Chondrocyte Flat	-0.00791982	-0.608074	-0.420119	-0.126428	-1.18228	-0.304367	-0.195211	0.111052	-0.0404693	-0.128934	0.505449	0.30437	-1.71533	0.855319	-0.882327	0.411474	0.360831	0.558738	-0.630313	-0.860069	-0.86215	0.743592	-0.883583	-0.431112	1.2498	-0.466813	-0.576893	-0.540504	0.252542	-0.886832	0.0590915	-0.372822	-0.536294	-0.324539	-0.809664	1.141	-0.407944	-0.289241	-0.875709	-0.215016	1.46534
479	58	1	FLAT	CHONDRO	Growth	Chondrocyte	2	Chondrocyte Flat	0.993647	4.23303	1.62657	-0.217993	-0.965929	2.29154	2.14912	-0.800565	-0.218355	0.0673348	-0.565898	-0.654776	1.07318	1.29155	-0.501594	-2.64067	-1.37798	-1.21296	0.899196	-1.08663	-0.853206	-0.152207	2.69621	2.21989	-1.14721	-0.657574	-0.33227	0.711706	-0.668885	3.93051	2.90768	-1.22713	-1.40059	-0.458457	0.114473	-1.53485	-1.45207	-1.16768	2.25934	3.19888	-1.35493
480	59	1	FLAT	CHONDRO	Growth	Chondrocyte	2	Chondrocyte Flat	1.21319	-0.345139	0.245002	0.895992	-0.118983	0.974355	0.941817	1.15914	1.31535	1.3055	1.26491	1.15771	0.407431	0.763723	0.711604	0.320987	-1.24115	0.347214	0.717906	-0.94029	-1.28109	0.18942	-0.765294	0.161614	-0.831254	-1.33693	-1.45335	0.219436	1.56202	0.583994	-0.667072	-1.23401	-1.1629	-0.825954	-1.50848	-0.384417	0.270427	0.153651	1.54892	-1.33539	-0.749818
481	59	2	FLAT	CHONDRO	Growth	Chondrocyte	2	Chondrocyte Flat	-1.55317	-0.749383	-1.76993	-0.0601751	-0.948161	-1.88168	-1.67792	-0.992936	-1.45111	-1.60531	-0.854697	-0.81019	0.739131	-0.397861	-1.7139	0.699578	1.502	-0.122614	-2.14598	-0.0451173	-0.369344	0.880437	-0.917809	-1.29682	1.52284	-1.33802	-1.25843	-1.36242	-1.61881	-0.886609	-0.627614	1.77777	-0.712372	-1.23029	-0.624196	0.889823	-1.40068	-0.863705	-1.10626	-0.854872	-0.200917
482	60	1	FLAT	CHONDRO	Growth	Chondrocyte	2	Chondrocyte Flat	0.00675278	0.0763767	0.616496	-0.462515	-1.17365	0.172855	0.167239	-0.291034	-0.126595	-0.128934	-0.0184113	-0.19671	-0.0677576	0.855567	-0.937868	-0.452032	-0.214477	0.984041	0.707657	-0.383166	0.915485	-0.878117	0.551694	0.123639	-0.254871	-0.431208	0.412153	0.82709	0.985649	-0.528673	-0.41809	-0.742225	0.562624	0.835693	-0.214291	-0.738036	-0.148992	1.14113	-0.185599	-1.10459	-0.726236
483	60	2	FLAT	CHONDRO	Growth	Chondrocyte	2	Chondrocyte Flat	1.46088	-0.517531	-0.65951	-0.104002	-1.15466	0.903703	1.27808	1.39246	1.13024	0.979747	1.8375	1.81024	0.447479	1.79034	-0.0364203	-0.0911559	1.70411	0.972677	-1.17976	-0.415793	1.38117	-0.12546	-0.182901	0.285845	2.23354	0.625928	0.283164	0.551986	-0.374019	0.599107	0.99863	0.846101	0.443926	0.492616	2.00643	-0.751986	-0.362413	-0.174394	-0.9496	-0.757936	1.2221
484	60	3	FLAT	CHONDRO	Growth	Chondrocyte	2	Chondrocyte Flat	-1.70674	-0.670794	-1.84685	-1.26919	-1.38449	-2.00297	-1.71313	-1.1648	-1.71028	-1.85355	-0.658874	-0.921734	0.526233	-0.024558	-2.78	0.348559	0.475437	0.839677	-2.04622	-0.243002	0.571372	0.736989	-0.988412	-1.17304	0.288824	-0.439024	0.475014	0.31515	-1.19437	-0.913369	-0.43253	1.00951	-0.500718	-0.609131	-1.2559	2.23109	-0.975726	-1.19362	-0.772024	0.179681	-0.76276
485	61	1	FLAT	CHONDRO	Growth	Chondrocyte	2	Chondrocyte Flat	0.0324206	0.181736	0.726903	-0.314027	0.145744	0.259933	0.217932	-0.173039	0.0266665	0.0673348	-0.20575	-0.266309	-0.162996	-0.178816	0.17044	-0.543888	-1.29193	1.06575	0.895227	-0.427539	-0.132447	-1.04513	0.699911	0.769578	-0.747859	-1.32344	0.430303	1.02262	1.15144	-1.1399	0.216661	-1.08668	-0.897365	-1.31326	0.128545	-0.232524	0.224582	1.64059	0.752982	-0.481961	-0.455776
486	62	1	FLAT	CHONDRO	Growth	Chondrocyte	2	Chondrocyte Flat	0.880257	-0.195884	0.245548	-0.414994	-1.51892	0.724259	0.793565	0.584096	0.505788	0.448925	1.1177	0.878036	-0.377109	1.85112	-1.21918	-0.0649286	-0.666907	0.852802	0.343111	-0.702039	-0.253073	-0.244374	-0.191513	0.477557	-0.362446	1.02384	-0.530572	0.81205	0.953007	0.117862	1.3269	-0.339226	-0.526089	0.397308	0.500281	-0.953935	-1.32418	0.78731	-0.440932	-0.673883	-0.858659
487	63	1	HEX	CHONDRO	Growth	Chondrocyte	2	Chondrocyte Hex	0.733058	0.44291	0.839415	-0.987733	-0.198359	0.954534	0.946991	0.470447	0.59753	0.701571	0.306598	0.317552	-0.679405	0.501779	0.541208	-0.751616	0.951329	0.518544	0.912605	1.35416	-0.145867	-1.3657	0.85289	0.973988	-0.238115	1.77819	-0.668714	-0.108747	0.244416	-0.694566	0.716711	1.50267	1.53726	1.98511	-0.480648	-0.55048	-0.52424	0.832475	-0.688321	0.241474	-0.330511
488	63	2	HEX	CHONDRO	Growth	Chondrocyte	2	Chondrocyte Hex	0.645383	-0.285646	0.27979	0.0817518	0.217662	0.51705	0.419331	0.549597	0.748708	0.74134	0.409594	0.609651	-0.19393	0.180607	0.948885	0.362285	-0.481451	0.0343941	0.873258	-0.485294	-0.699582	0.106699	-0.557226	-0.841943	-0.66068	0.590162	0.566134	-0.393799	1.49124	1.87205	-0.947838	-0.662237	-0.435614	-0.637543	0.840754	-1.12562	-0.295924	-0.106579	0.668106	-0.484691	-0.678631
489	64	1	HEX	CHONDRO	Growth	Chondrocyte	2	Chondrocyte Hex	0.39912	-0.215864	0.374771	0.855142	-0.0861113	0.355381	0.261084	0.437158	0.533993	0.578389	0.360473	0.321107	-1.61397	0.207565	0.378052	0.174374	0.738431	0.0942957	0.793875	0.0143995	0.039111	-0.253513	-0.482893	0.147353	1.10121	0.964414	-0.65324	-0.110661	0.896963	0.243557	-0.305599	-0.317436	1.01317	0.711241	0.125005	-1.5395	-0.690054	0.115558	0.518218	-0.495018	1.05783
490	64	2	HEX	CHONDRO	Growth	Chondrocyte	2	Chondrocyte Hex	0.252225	0.525063	0.912532	-0.490717	-0.161376	0.595111	0.64968	-0.0214112	0.115525	0.217266	-0.181626	-0.215948	-0.35217	0.161044	0.610883	-1.05659	0.919984	0.807612	0.562125	1.77825	1.2985	-1.53364	0.828988	1.11721	-0.130862	-0.870833	1.74736	0.622263	-0.720015	-0.117213	1.16361	2.28134	1.82335	-0.69774	2.04845	-0.4616	-0.119824	0.449381	0.0621696	1.0902	-0.114302
491	64	3	HEX	CHONDRO	Growth	Chondrocyte	2	Chondrocyte Hex	-0.748705	-0.817988	-1.76025	0.412465	-0.373309	-1.2205	-1.24378	-0.0914471	-0.425117	-0.552544	-0.138963	-0.0728398	-1.37599	-0.347573	-0.163548	1.4023	-1.2828	-1.66571	-1.72042	-1.00929	0.986081	1.55001	-0.753055	-1.56175	-1.07797	-0.862909	-1.32307	1.49497	-1.50464	-1.07481	-1.35786	-0.841407	-0.405284	-0.164028	-1.0259	-0.296498	0.55049	-1.24285	-1.13854	-0.322443	-1.12128
492	65	1	HEX	CHONDRO	Growth	Chondrocyte	2	Chondrocyte Hex	-0.158625	-0.478049	-0.11103	0.648969	1.81082	-0.323008	-0.390808	0.0569009	0.131337	0.209159	-0.0314819	0.0480466	0.494769	-1.10734	0.987146	0.603298	0.679426	-0.342908	0.123641	-0.280662	0.870684	0.534135	-0.641461	-0.600129	1.8376	0.936564	1.79091	-1.20337	0.555132	0.246384	-0.0949479	-0.48803	-0.750541	-0.158613	-0.216863	-1.14296	0.779879	-0.402189	0.648649	0.320447	2.22333
493	65	2	HEX	CHONDRO	Growth	Chondrocyte	2	Chondrocyte Hex	-0.485729	-0.897367	-3.56321	0.693009	0.650978	-1.16926	-1.12125	0.393021	0.0411376	-0.0378174	0.249947	0.343603	-0.00552511	-0.800979	0.49907	1.74897	-0.833599	-2.78852	-2.85151	-0.276497	-0.783741	1.58615	-1.06582	-1.16324	-1.18341	-1.09949	-0.506024	3.35722	-2.27678	-1.17904	-0.777868	-0.662828	-1.3668	-1.35176	-0.813445	0.00782938	-1.57139	-1.246	-1.48024	-0.45198	0.293843
494	66	1	HEX	CHONDRO	Growth	Chondrocyte	2	Chondrocyte Hex	-0.117888	0.0273454	0.609733	-0.156713	0.2915	0.0544921	-0.0251428	-0.226469	-0.123301	-0.0738683	-0.29292	-0.318665	-0.764299	-0.363415	0.561499	-0.255082	-0.501416	0.75739	0.946287	-0.71988	0.332959	-0.71281	0.25879	0.437646	-0.442882	-0.0915891	0.45388	0.730417	1.4039	-0.429337	-0.477872	-0.960889	0.216037	-0.17462	-0.00891774	-0.625098	-0.994616	1.15656	0.890904	-1.3267	-0.948551
495	67	1	HEX	CHONDRO	Growth	Chondrocyte	2	Chondrocyte Hex	-0.0905517	-0.668587	-1.01087	0.0474888	1.7686	-0.513926	-0.518763	0.457477	0.336595	0.281146	0.426432	0.4159	0.949136	-1.04605	1.02104	0.930274	0.234732	-0.67732	-1.0185	-0.210204	3.84845	1.04395	-1.14036	-0.895261	0.914639	0.590807	0.502042	-0.560017	-0.50232	0.0946598	0.471538	0.81793	1.97207	0.11384	-0.439554	-0.114987	0.314951	-0.722382	-1.56857	-1.42798	1.55032
496	67	2	HEX	CHONDRO	Growth	Chondrocyte	2	Chondrocyte Hex	-0.0426161	-0.370193	-0.0995787	0.282809	1.32274	-0.198444	-0.21953	0.222163	0.154525	0.217266	0.106873	0.17742	0.721882	-0.829273	0.741873	0.414307	-0.244743	0.0776421	0.142116	0.0353753	2.77105	0.300547	-0.773143	0.0639415	0.430189	2.60764	0.455041	-0.557587	0.722699	-0.083375	0.589537	0.753191	0.408273	-0.241066	-0.918131	-0.514561	0.63499	-0.707498	-0.421418	-0.119259	1.10174
497	68	1	HEX	CHONDRO	Growth	Chondrocyte	2	Chondrocyte Hex	-0.198767	0.227604	0.770393	0.662056	1.50209	0.0914968	0.0214953	-0.327011	-0.0624407	0.0673348	-0.658838	-0.523671	0.484095	-1.00842	0.875606	-0.544132	-0.894623	0.956933	1.01009	-0.45694	-1.04014	-1.09503	0.728969	0.935774	-0.867154	-0.656522	-1.32004	0.836785	1.12604	-0.982911	0.635822	-0.604143	-0.235612	-1.20886	-0.859431	0.00919712	0.0695064	1.92443	0.477159	0.150557	-1.41139
498	68	2	HEX	CHONDRO	Growth	Chondrocyte	2	Chondrocyte Hex	-0.11264	1.13289	1.14155	-1.58054	0.193799	0.514242	0.327798	-0.730208	-0.314402	-0.128934	-0.989565	-0.801354	-0.627583	-0.302805	0.475053	-1.07493	0.449771	0.0650128	1.38166	1.55684	0.583009	-1.37431	1.42066	1.48797	-1.28736	0.131126	-0.340177	-1.03268	-0.469029	-0.382072	0.860758	1.11857	0.999602	1.18438	-1.19973	0.321831	-0.122142	1.09296	0.350731	-0.210226	1.20938
499	69	1	HEX	CHONDRO	Growth	Chondrocyte	2	Chondrocyte Hex	-0.867654	0.0918175	0.627258	0.200262	2.65027	-0.558624	-0.691929	-0.742189	-0.621246	-0.552544	-1.15121	-1.02504	-0.764903	-1.87626	1.40501	-0.266212	0.759663	0.380338	0.942926	0.872044	-0.620958	-0.831502	0.0617427	1.16558	0.687034	1.6909	0.122547	0.127181	0.639505	-0.619579	0.699058	1.41924	0.786315	1.35668	-0.090067	-1.00365	-1.30454	0.577734	1.20198	0.297521	-0.135317
500	69	2	HEX	CHONDRO	Growth	Chondrocyte	2	Chondrocyte Hex	-0.494137	-0.657034	-0.463144	0.50095	0.912751	-0.735678	-0.742902	-0.0108184	-0.115643	-0.128934	-0.21147	-0.148082	0.79152	-0.937316	0.507417	0.739187	0.561669	-0.212583	-0.333732	0.0563496	-0.645694	0.857549	-0.991612	-0.455657	0.466073	1.01788	-0.546827	-1.23738	0.17699	0.019749	0.152333	0.618005	0.342939	-0.65015	-1.42785	0.845394	1.00076	-0.541131	-0.420051	-0.124242	0.466519
501	70	1	HEX	CHONDRO	Growth	Chondrocyte	2	Chondrocyte Hex	-0.712795	-0.807762	-1.55026	0.297742	-0.270249	-1.15869	-1.11811	-0.0481029	-0.382525	-0.50896	-0.132112	-0.0761211	-0.13634	-0.397667	-0.240873	1.27039	-1.28653	-1.22247	-1.5525	-0.80598	-0.545014	1.58016	-0.787308	-0.645949	-1.06404	-0.555063	0.47121	0.964914	-1.21671	-0.877508	0.665957	-1.0776	-1.39634	-1.05482	0.657415	0.558419	0.772575	-0.714104	-0.889321	1.29695	-1.3692
502	70	2	HEX	CHONDRO	Growth	Chondrocyte	2	Chondrocyte Hex	0.990498	-0.0364865	0.572032	0.250419	-0.0571144	0.96591	0.97826	0.822409	0.994354	1.00359	0.732055	0.74888	0.943896	0.576972	0.777198	-0.275063	-0.580746	0.93349	0.795073	-0.725378	0.408384	-0.660409	0.178461	0.618006	-0.258063	-0.659882	-0.2078	0.970865	1.48665	-0.893347	0.0871522	-1.06493	0.214212	0.061064	-0.882235	-0.705995	-1.34147	1.13768	0.295565	-0.23572	-0.347567
503	71	1	HEX	CHONDRO	Growth	Chondrocyte	2	Chondrocyte Hex	1.16752	-0.67051	-0.449453	0.905833	-0.270548	0.669523	0.695804	1.44547	1.40328	1.34734	1.38784	1.4132	-1.1241	0.836994	0.916271	0.892034	-0.995288	-0.402067	-0.189902	-0.799021	-0.501233	1.13824	-0.818288	-0.566288	-0.825265	-0.391227	-1.45321	-1.15624	0.311699	0.463616	-0.693888	-0.827509	-0.202639	-1.13129	-0.208795	1.28694	2.25037	-1.18452	0.119726	-0.738877	-0.640558
504	72	1	HEX	CHONDRO	Growth	Chondrocyte	2	Chondrocyte Hex	0.450167	-0.45984	0.0786873	0.976122	1.04724	0.250562	0.182955	0.656942	0.747584	0.74134	0.490813	0.51844	0.959107	-0.381633	1.23031	0.526864	-0.776265	0.0624071	0.541677	-0.801386	0.0369482	0.448717	-1.11774	-0.218757	-0.53125	-0.412778	0.349912	-0.13031	1.20187	0.816297	-0.982707	-1.0142	-0.519285	-0.351878	-0.978249	0.474864	0.997642	-0.461842	0.439847	-0.758141	-0.831185
505	73	1	HEX	CHONDRO	Growth	Chondrocyte	2	Chondrocyte Hex	1.26278	0.729692	0.866375	-1.71226	-0.4442	1.47474	1.31919	0.597756	0.772356	0.90684	0.981779	0.847838	-0.388942	1.02561	-0.447427	-0.507602	-0.860195	-0.0452663	1.52938	-0.298235	0.660905	-1.08632	1.44148	-0.202551	-0.1612	0.726162	1.83535	-1.37002	0.285864	1.76528	-0.308139	-0.809746	-0.879316	-0.210113	-0.0781619	-0.128301	-0.291028	2.57024	1.30251	-0.60987	-0.496021
506	73	2	HEX	CHONDRO	Growth	Chondrocyte	2	Chondrocyte Hex	0.707098	-0.389854	0.181904	0.814515	0.061064	0.515235	0.506545	0.871458	0.906819	0.90684	0.864575	0.711662	0.54938	0.315932	0.347911	0.278512	-1.23004	0.556574	0.514963	-1.04979	-1.00393	0.235717	-0.820051	0.36028	-0.941333	-1.13047	-0.597663	0.603765	1.40209	0.0535351	-0.390481	-1.31818	-0.976642	-1.1372	-0.278761	0.324856	0.170279	0.289713	0.851345	-1.10189	-1.01987
507	74	1	HEX	CHONDRO	Growth	Chondrocyte	2	Chondrocyte Hex	0.175503	0.836774	1.04274	-1.08478	-0.302496	0.652244	0.699987	-0.36969	-0.113167	-0.0378174	-0.267144	-0.418453	-0.483817	0.208138	0.0987598	-1.31233	0.924787	0.633145	0.560219	1.91622	1.75196	-1.4146	1.46441	0.55501	-0.582012	1.13903	1.80796	-0.683146	-0.757362	0.657229	0.154709	1.408	1.90996	-0.553349	1.06675	-0.206704	0.00729465	0.299719	-0.0137966	-0.403177	0.890248
508	75	1	HEX	CHONDRO	Growth	Chondrocyte	2	Chondrocyte Hex	0.198118	-0.888327	-2.64623	0.855349	0.70563	-0.533754	-0.462074	1.01395	0.659427	0.578389	0.826702	0.924247	0.383217	-0.380401	0.68	1.67398	-1.2661	-2.48633	-2.41015	-0.823121	0.169723	1.66535	-0.851099	-1.82636	-1.218	-0.550673	0.364962	3.18876	-2.27923	-1.10959	-0.792438	-0.897629	-1.0986	-1.22482	0.110822	-0.539298	-0.755094	-1.37816	-1.15915	-0.289724	-0.678015
509	76	1	HEX	CHONDRO	Growth	Chondrocyte	2	Chondrocyte Hex	-0.537547	-0.668673	-0.550896	-0.567319	-0.287232	-0.795292	-0.800997	-0.128185	-0.258777	-0.301776	-0.236112	-0.157148	-0.553087	-0.270719	-0.336098	0.722848	-0.404366	0.0324685	-0.527313	-0.68659	-0.544784	1.11456	-1.16815	-1.43185	0.233226	-0.545183	-0.137472	-1.43783	0.444766	-0.0913813	-1.40495	-0.394092	-1.15796	-0.627782	-0.459852	1.34915	1.16828	-1.28498	-0.602899	-1.38488	0.908388
510	76	2	HEX	CHONDRO	Growth	Chondrocyte	2	Chondrocyte Hex	-0.142661	0.529988	0.897047	-0.659233	-0.395732	0.254853	0.29258	-0.489585	-0.339084	-0.281972	-0.570924	-0.564425	0.656791	0.0666619	0.256363	-1.04978	-0.372583	1.13855	0.654476	0.147048	0.839553	-1.65015	1.35206	0.622572	-0.34913	0.30901	1.78899	0.469636	0.0856281	-0.368827	0.40357	-0.160901	0.965648	-0.204756	1.39386	0.389593	1.38787	1.27233	-0.954212	0.170691	-0.277245
511	77	1	HEX	CHONDRO	Growth	Chondrocyte	2	Chondrocyte Hex	0.255023	-0.620957	-0.305504	0.553311	0.389836	-0.0564791	-0.0683693	0.656942	0.584634	0.578389	0.527182	0.499124	-0.884515	-0.174482	0.697316	0.739024	0.717883	-0.352279	-0.182865	-0.689328	0.518328	0.751507	-1.02323	-0.853574	1.39499	0.610397	0.194504	-1.42094	0.251008	-0.194276	-0.889511	0.277568	-0.601775	0.997566	0.157379	0.222093	0.660469	-1.1632	-0.163585	-0.0890059	1.09748
512	79	1	HEX	CHONDRO	Growth	Chondrocyte	2	Chondrocyte Hex	-0.268523	-0.745768	-1.14064	0.522515	-0.485504	-0.704714	-0.681725	0.260164	0.0117421	-0.101332	0.130709	0.264086	-0.0525133	0.0513954	-0.17367	1.01451	-0.898863	-0.569169	-1.17551	-0.520952	1.69863	1.39359	-0.870055	-1.31578	-0.749691	-0.542035	-0.209189	-0.383419	-0.728856	-0.315918	-0.948918	-0.588089	0.660694	0.724582	-0.100297	1.52306	1.03954	-0.934106	-0.941215	-0.982824	0.177828
513	79	2	HEX	CHONDRO	Growth	Chondrocyte	2	Chondrocyte Hex	-0.893212	-0.666303	-0.439663	0.922537	1.50857	-1.06818	-1.06443	-0.35334	-0.408024	-0.362147	-0.589856	-0.535258	0.415523	-1.46648	0.855081	0.652438	0.869562	-0.029298	-0.529285	-0.953649	-0.550746	0.862096	-1.15457	0.0248694	1.82402	0.561942	0.0179604	-1.40752	-0.0415725	-0.586204	0.0070483	0.488106	-0.76875	-0.280862	0.871631	0.586049	0.16616	-0.263299	-0.263729	-0.167556	1.60419
514	80	1	HEX	CHONDRO	Growth	Chondrocyte	2	Chondrocyte Hex	0.98682	0.725948	1.01228	-0.790107	0.118245	1.30435	1.32269	0.4357	0.790112	0.90684	0.16651	0.3712	0.766754	0.464392	0.885769	-1.0822	0.844139	0.562705	0.812204	1.86868	1.20372	-1.64146	1.32507	0.849047	-0.669315	-0.067298	0.611388	-0.563954	-0.367412	-0.136219	0.610937	1.65279	2.10954	0.466614	-0.385658	-0.302852	-0.19603	0.699679	-0.549449	0.665505	0.74896
515	81	1	HEX	CHONDRO	Growth	Chondrocyte	2	Chondrocyte Hex	0.40671	0.973442	1.07063	1.70765	1.32992	0.888859	0.66206	-0.289052	0.240476	0.404259	-0.513128	-0.218283	0.304421	-0.537644	1.02766	-0.771324	-0.530464	0.00996831	1.72082	0.700663	-1.30852	-1.59513	1.2864	1.54456	-1.27777	-1.21246	-0.885804	-0.76256	0.0910123	-0.71437	0.842239	0.622522	0.0387632	0.342516	-0.701003	0.650195	0.430868	1.78458	2.83314	-0.0790189	0.440056
516	82	1	HEX	CHONDRO	Growth	Chondrocyte	2	Chondrocyte Hex	0.317527	-0.423495	0.107344	0.398123	0.47137	0.154899	0.160494	0.620799	0.627473	0.592374	0.295092	0.384117	0.113768	-0.178481	0.798951	0.24972	0.975861	0.336957	0.1617	-0.248495	0.633982	0.177572	-0.476543	-0.112735	1.70479	1.00354	0.538064	-0.378594	0.624498	-0.498343	-0.150442	-1.07485	0.847392	0.69132	0.353213	-0.411372	-0.027017	-0.098877	-0.653465	-0.2243	2.07727
517	83	1	HEX	CHONDRO	Growth	Chondrocyte	2	Chondrocyte Hex	1.56563	1.7725	1.28018	-1.24971	-0.12029	2.13514	2.20528	0.837231	0.906909	0.979747	0.708482	0.617028	0.976953	0.996052	0.422255	-1.82348	-0.0300331	0.250806	0.758105	0.898225	0.75092	-0.533607	1.79811	1.59743	-1.07163	2.25889	0.345731	-1.49336	-1.2222	1.43829	2.23075	0.0822906	0.268252	0.184659	0.113058	0.608337	1.28741	0.433722	-0.679741	3.19042	0.640697
518	83	2	HEX	CHONDRO	Growth	Chondrocyte	2	Chondrocyte Hex	0.378214	-0.78152	-0.924941	0.782641	0.759027	-0.126583	-0.157313	0.889593	0.7707	0.728152	0.787458	0.805911	0.616789	-0.289266	0.813623	1.30981	-1.14664	-1.45228	-0.699919	-0.806148	-0.485533	1.42918	-0.398025	-1.35939	-1.19008	-0.40118	0.912174	0.802098	-0.870703	0.254877	-1.26701	-0.997234	-1.40976	-1.26036	-0.550613	0.214612	2.24766	-0.969889	-1.15393	-1.28214	-1.21173
519	84	1	HEX	CHONDRO	Growth	Chondrocyte	2	Chondrocyte Hex	0.534624	0.547625	0.929814	1.02144	2.00995	0.846826	0.817408	0.23013	0.534262	0.633875	0.0489487	0.0304028	0.295178	-0.729315	1.06052	-0.867551	-0.549078	0.889606	1.02592	0.37345	-1.33011	-1.60185	1.05646	1.49956	-0.631697	-0.733008	-0.285379	0.550603	0.429153	-0.455295	1.44803	0.593602	0.0677538	0.102072	0.3147	0.651504	0.55376	1.66427	-0.10086	1.29185	-0.358469
520	85	1	HEX	CHONDRO	Growth	Chondrocyte	2	Chondrocyte Hex	-1.45815	-0.473761	0.0166041	0.256065	1.08198	-1.3804	-1.4395	-1.13054	-1.10029	-1.0905	-1.34912	-1.24183	0.5448	-1.64931	0.11467	0.289893	-0.714098	0.691393	0.149263	-1.08434	0.0638987	0.455497	-0.704972	-0.499013	-0.363792	-0.946678	-0.436177	0.226393	1.3506	-0.152574	-1.19975	-1.03816	-0.210296	0.0488052	-0.485522	0.668393	0.0936373	-0.169113	-0.125756	-0.404276	-0.455472
521	85	2	HEX	CHONDRO	Growth	Chondrocyte	2	Chondrocyte Hex	0.783637	-0.786674	-1.03607	0.831895	-0.733092	0.193976	0.313497	1.2228	1.02672	0.943554	1.18109	1.22055	0.140491	0.942393	0.425474	0.997516	2.37317	-1.19023	-1.43118	0.35149	-0.628917	0.708654	-0.876174	-1.12218	2.02683	0.998328	-0.831019	-0.495214	-0.766352	-1.18139	-1.23492	2.94833	-1.46019	-0.505342	-0.824757	-1.48422	-1.53998	-0.636861	-1.26352	0.180223	-0.815741
522	85	3	HEX	CHONDRO	Growth	Chondrocyte	2	Chondrocyte Hex	-0.261676	-0.825864	-1.44833	0.8795	-0.184269	-0.767593	-0.731988	0.406348	0.111038	-0.0378174	0.225802	0.323457	0.461318	-0.160835	0.316586	1.32048	-1.3362	-1.34076	-1.41215	-0.885253	-0.510287	1.64618	-0.649486	-1.33648	-1.31024	-1.36762	-0.213973	1.39333	-1.25152	-0.706528	-1.23308	-0.983538	-0.586714	-1.21798	-0.127762	0.0676628	1.31721	-1.22547	-1.45239	-0.307559	-0.625199
523	86	1	HEX	CHONDRO	Growth	Chondrocyte	2	Chondrocyte Hex	0.848822	-0.650567	-0.649344	-0.662854	-0.176635	0.357812	0.342621	0.961948	1.01058	0.979747	0.978392	1.19328	-0.219698	0.563039	0.512542	1.02867	-0.925765	-0.902184	-0.430997	-1.05761	0.225696	1.13193	-1.11711	0.236445	-0.296337	-1.14255	0.487162	-0.0242067	0.61252	0.981604	-0.130595	-0.743922	-0.507842	-0.513338	0.496339	-0.717675	1.56391	-0.293096	0.140141	-0.855492	-0.426887
524	87	1	HEX	CHONDRO	Growth	Chondrocyte	2	Chondrocyte Hex	0.0491386	-0.790925	-1.03132	1.33541	2.50448	-0.42691	-0.52783	0.616749	0.598134	0.578389	0.421239	0.523294	0.661572	-1.22585	1.28416	1.50336	1.22261	-2.52468	-0.913495	0.478796	-0.217264	0.869956	-0.700057	-1.32792	0.540362	0.549397	2.29029	0.936549	-0.903364	-0.0677904	-0.572815	2.36456	-0.122543	-0.645211	-0.134983	-0.60692	0.627586	-1.36511	-0.360315	-0.887982	0.469994
525	87	2	HEX	CHONDRO	Growth	Chondrocyte	2	Chondrocyte Hex	-0.320909	1.0921	1.13006	-1.17063	-0.145784	0.324143	0.25049	-0.862954	-0.619301	-0.50896	-0.913857	-0.983559	0.97882	-0.225618	-0.0868495	-1.30451	0.571326	0.395976	0.9038	1.62523	1.49699	-1.11493	1.2762	1.50321	-0.657669	1.13529	1.64347	-0.681799	-0.643505	0.710462	1.57364	1.43488	0.738908	-0.852238	1.2165	0.848099	0.00339484	0.459985	-0.567241	1.31714	0.962142
526	87	3	HEX	CHONDRO	Growth	Chondrocyte	2	Chondrocyte Hex	-0.615816	2.01168	1.34354	-1.16852	1.95803	0.36127	0.210044	-1.07453	-0.876776	-0.64207	-1.52639	-1.54481	0.0295213	-1.46402	1.16584	-1.76284	0.495942	-0.250979	0.997134	2.2789	1.12354	-0.688754	1.65838	2.04134	-0.433873	1.88597	1.14903	-1.33782	-1.77685	1.63653	2.67793	0.605437	0.610215	-0.246367	0.624114	0.091224	-0.277396	0.276413	0.725245	2.6655	1.7653
527	88	1	HEX	CHONDRO	Growth	Chondrocyte	2	Chondrocyte Hex	1.8872	0.0547911	0.565837	0.48647	1.16011	1.74497	1.65634	1.58612	1.87424	2.00332	1.56665	1.62602	0.593369	0.50964	1.28965	0.0491552	0.82748	-0.248806	1.14015	0.50725	1.49483	-0.485854	0.107545	-0.355579	0.915877	1.16532	0.107044	-1.14893	0.65744	1.36775	-0.766291	0.0787853	2.09937	1.90225	-0.465205	-0.832185	-1.04108	0.79541	0.953006	-0.995054	-0.547897
528	89	1	HEX	CHONDRO	Growth	Chondrocyte	2	Chondrocyte Hex	-0.357915	-0.825644	-1.17684	1.23003	2.68934	-0.80411	-0.904996	0.334385	0.20882	0.217266	0.0577845	0.169274	0.88221	-1.55528	1.50815	1.55188	-1.14692	-2.22283	-0.928105	-0.70628	-0.189594	1.42658	-0.135242	-1.04171	-1.10499	-1.25997	-0.921156	1.77437	-1.72073	0.0641479	-0.692138	-0.761173	-0.69949	-0.277892	0.566854	-0.963454	1.66135	-1.02013	-0.459015	0.012781	-0.468407
529	90	1	HEX	CHONDRO	Growth	Chondrocyte	2	Chondrocyte Hex	0.901817	-0.596133	-0.245887	0.60553	1.41611	0.511883	0.535184	1.24779	1.25156	1.26295	1.03453	1.089	0.668922	-0.249998	1.20194	0.674352	-0.905707	0.0232337	0.00613262	-0.945959	-0.185797	0.897484	-0.966667	-0.0436866	-0.276272	-0.0921318	-0.555301	-0.994172	0.739868	0.355946	-0.402466	-0.856656	-0.531579	-0.878876	0.449491	1.23322	1.94802	-0.625336	0.187574	0.0185626	-0.145535
530	91	1	HEX	CHONDRO	Growth	Chondrocyte	2	Chondrocyte Hex	-1.57231	1.43297	1.23672	-1.51514	1.83303	-0.613725	-0.886043	-2.09566	-1.56652	-1.34953	-2.51191	-2.29572	-0.688616	-2.04263	0.739726	-1.27069	-0.468279	0.12566	1.4815	0.120831	0.733258	-0.961069	1.69508	1.87633	-1.23468	-0.272564	1.3517	-1.00492	-0.829774	-0.0115991	1.42724	-0.455812	0.311622	-0.685611	0.658831	1.38367	0.848035	1.39084	0.248411	0.706908	0.00453969
531	91	2	HEX	CHONDRO	Growth	Chondrocyte	2	Chondrocyte Hex	-1.19007	-0.544823	-0.248385	0.977984	2.30439	-1.24352	-1.28857	-0.675867	-0.684505	-0.64207	-1.02289	-0.868888	1.10797	-1.96795	0.905812	0.509457	4.40326	-1.67395	-1.10401	-0.711425	0.110951	-0.497226	0.239794	-0.147158	3.39449	1.40083	-1.25563	0.117021	-1.38908	-0.391808	0.184548	0.174901	1.28294	0.658925	-0.575164	1.6021	0.0550421	0.115373	-0.9819	0.715224	-1.06284
532	92	1	HEX	CHONDRO	Growth	Chondrocyte	2	Chondrocyte Hex	-0.689467	0.664739	0.975998	-0.748803	1.24825	-0.145313	-0.279673	-0.860427	-0.690473	-0.619384	-1.24864	-1.16149	-0.353303	-1.22069	1.20697	-0.874722	-1.01328	0.762433	1.19726	-0.937609	0.70459	-1.47895	1.00758	1.56789	-0.793098	-0.299925	1.99916	0.734283	0.34588	-0.689612	1.07864	-1.07613	-0.759297	-0.422663	2.07887	1.3056	1.30815	1.34706	0.478231	0.276682	-0.941027
533	92	2	HEX	CHONDRO	Growth	Chondrocyte	2	Chondrocyte Hex	0.0171274	-0.852414	-1.83111	1.57983	1.34126	-0.592513	-0.575061	0.688614	0.509884	0.448925	0.470514	0.653405	0.704923	-0.798155	1.01585	1.58206	-0.574747	-2.2868	-1.76644	-0.460096	-0.134631	1.51613	-0.695502	0.0396769	-0.625391	-0.912729	-0.887976	2.41189	-1.63799	-0.630407	-0.069347	0.470971	-0.708188	-0.418009	0.098543	-1.08929	0.425903	-0.313299	-0.236137	-0.909214	0.25697
534	92	3	HEX	CHONDRO	Growth	Chondrocyte	2	Chondrocyte Hex	-0.199601	0.398745	0.832631	-0.16217	1.87914	0.152127	0.028655	-0.513442	-0.164623	-0.0738683	-0.682275	-0.562001	0.122019	-1.16084	0.811199	-0.562911	0.499764	0.424773	1.10094	1.23088	-0.1869	-1.10754	0.816826	0.787886	-0.122833	-0.0918458	-0.0315769	-0.404293	0.447152	-0.483232	0.408087	1.56528	1.74457	1.31614	-0.540541	-0.661437	-0.844535	1.19772	1.07618	0.421643	-0.29558
535	93	1	HEX	CHONDRO	Growth	Chondrocyte	2	Chondrocyte Hex	-1.42366	-0.689397	-0.605711	0.518107	0.652685	-1.55734	-1.61722	-0.888382	-1.00467	-1.0905	-1.02738	-0.973834	0.314024	-1.41698	-0.0857043	0.868408	-1.27609	-0.261114	-0.487261	-0.705857	-0.0910183	1.2455	-0.979112	-1.32636	-0.887832	-1.39729	-0.950112	-0.98816	0.229438	0.487953	-1.27922	-1.12765	-0.613615	-0.967258	-0.65467	1.47259	1.7146	-1.44363	-1.027	-0.215961	0.004972
536	93	2	HEX	CHONDRO	Growth	Chondrocyte	2	Chondrocyte Hex	-1.17783	-0.366307	0.129456	0.200076	-0.0938195	-1.08786	-1.02045	-0.9743	-0.952748	-1.00988	-1.13035	-1.02242	0.542652	-0.822314	-0.539766	-0.137752	0.560677	1.12046	-0.145585	-0.261141	1.76594	-0.141027	-0.116513	-1.08579	1.11113	-1.04372	-0.146486	0.827745	0.776456	-0.466594	-0.998219	-0.46668	1.82079	0.646872	-0.806113	-0.514514	-1.56713	-0.665463	-1.42428	-0.306008	1.20823
537	93	3	HEX	CHONDRO	Growth	Chondrocyte	2	Chondrocyte Hex	0.0320393	-0.0358104	0.560936	1.36418	1.23947	0.149607	0.0046441	-0.0108184	0.224425	0.265327	-0.177488	-0.144705	0.473962	-0.743583	1.0081	0.00742374	0.220588	0.205578	1.1033	-0.407641	1.54463	-0.594305	-0.223565	0.243846	0.377898	0.452765	1.67404	0.334989	1.16713	0.37486	-0.966737	-0.525174	0.927726	1.57481	0.572097	-0.867502	-1.6239	0.404122	1.02458	-1.16277	-0.127765
538	93	4	HEX	CHONDRO	Growth	Chondrocyte	2	Chondrocyte Hex	-0.0726198	0.273046	0.360557	-1.19758	0.37013	0.0544525	-0.206952	-0.582006	-0.342322	-0.204285	-0.120685	0.00252132	-0.198919	-0.378456	-0.477979	0.307685	4.29268	-3.1764	0.278127	2.29566	-0.735482	-0.538106	0.524969	-0.878359	1.70631	2.72675	3.18275	2.38516	-1.75525	-0.504565	0.464719	-0.941129	1.47648	2.46875	4.35285	0.148191	-0.56106	-0.408337	0.423221	2.27228	0.141875
539	94	1	HEX	CHONDRO	Growth	Chondrocyte	2	Chondrocyte Hex	-0.752324	-0.515809	-0.1176	0.933146	0.389641	-0.833806	-0.891738	-0.427824	-0.432698	-0.44498	-0.597669	-0.516284	0.386538	-0.83535	0.221444	0.507547	1.3928	-0.19746	-0.108244	-0.246477	-1.06134	0.484696	-0.721609	-0.546086	2.30659	1.57083	-1.1999	-1.26015	0.0715941	0.262946	-0.539179	-0.65107	0.167297	0.286488	0.330132	-0.779704	-0.892701	-0.311926	0.132386	-1.13508	2.09346
540	94	2	HEX	CHONDRO	Growth	Chondrocyte	2	Chondrocyte Hex	0.581227	-0.774946	-0.89468	0.93281	-0.00399933	0.052483	0.0726967	1.09374	0.965778	0.931375	0.886314	0.99048	0.72441	0.274179	0.798849	1.17245	-0.528242	-1.03906	-0.764959	-0.762254	-0.891248	1.42979	-0.63853	-1.16154	-0.301558	-0.225371	-0.73349	0.406485	-0.478128	-0.202969	-0.341042	0.064715	-0.90883	-0.6353	-0.719316	0.482317	2.12509	-1.50752	-0.926672	-0.406302	-1.28922
541	95	1	HEX	CHONDRO	Growth	Chondrocyte	2	Chondrocyte Hex	-0.385126	-0.895693	-2.35108	1.38198	2.08776	-1.00002	-1.09394	0.470447	0.192299	0.20104	0.260042	0.338208	-1.59751	-1.3616	1.0856	1.99743	-0.626109	-3.92445	-2.1282	-0.024488	-0.606246	1.12214	-0.644168	-1.6435	-1.05616	-1.03337	-0.719661	3.29663	-2.34067	-1.1558	-0.679278	-0.541548	-1.09638	-1.20314	0.0680873	1.43477	-0.379302	-1.2542	-1.21592	-0.274255	0.554143
542	95	2	HEX	CHONDRO	Growth	Chondrocyte	2	Chondrocyte Hex	-0.0575741	-0.359022	0.210689	0.751751	0.458928	-0.116127	-0.000823633	0.0722566	0.144289	0.20104	-0.0630314	-0.0221836	-0.609132	-0.417842	0.76091	-0.181102	-0.364455	1.37359	0.11334	-0.647872	-1.00002	-0.144921	-0.087537	0.0319413	-0.413216	-0.0778584	-0.668547	1.50623	1.29794	-0.886225	0.215716	-0.16832	-1.08502	0.394113	-0.180468	-0.243042	-1.4201	0.679536	-0.801157	0.397021	-1.04977
543	95	3	HEX	CHONDRO	Growth	Chondrocyte	2	Chondrocyte Hex	0.681761	0.953439	1.05976	0.321032	-0.220434	1.11321	0.976753	0.0824386	0.373088	0.578389	0.0898283	0.0551774	-1.80216	0.483212	0.128439	-0.931905	-0.607225	0.342426	1.43719	-0.220703	-0.811368	-1.62899	1.65657	0.985685	-0.77041	0.356664	-0.793815	-0.919447	-0.053897	-0.649984	0.478758	-0.613865	-0.0546302	0.220827	-0.455086	0.635965	0.455646	2.66116	0.701984	-0.114244	-0.996232
544	96	1	HEX	CHONDRO	Growth	Chondrocyte	2	Chondrocyte Hex	0.752718	0.517263	0.912994	-0.26205	0.089681	1.01827	0.954028	0.188403	0.599733	0.728152	0.14317	0.253247	-0.920443	0.328186	0.58022	-0.727082	-1.10984	0.77565	1.21234	-0.85283	-0.995387	-1.43236	1.13216	1.06174	-0.68114	-0.958763	-0.137981	0.219861	0.807301	-1.07957	0.598693	-1.01989	-1.13458	0.17209	-0.193537	0.895149	0.58433	2.22271	0.608618	-0.0519757	-1.10611
545	96	2	HEX	CHONDRO	Growth	Chondrocyte	2	Chondrocyte Hex	1.19191	-0.279489	0.29681	0.531567	-0.380421	0.987529	1.02734	1.20599	1.25836	1.26295	1.09518	1.1156	0.0239101	0.931735	0.465025	0.0499706	0.856845	0.484136	0.388373	0.00717619	0.970709	-0.163625	-0.202237	-0.0712258	1.30375	0.442565	1.31718	0.0172392	0.876545	-0.919103	-0.886378	-0.265529	1.20943	0.962606	0.229391	-1.06383	-0.276129	0.00893975	-0.422304	-1.05768	1.38348
546	96	3	HEX	CHONDRO	Growth	Chondrocyte	2	Chondrocyte Hex	-1.01635	-0.305358	0.220889	0.595552	0.27243	-0.910253	-0.977284	-0.822835	-0.806519	-0.711395	-0.887745	-0.917288	1.07166	-0.941871	-0.481807	0.121484	-0.102952	0.607215	0.402226	-0.792925	0.824645	0.0104477	-0.340997	-0.278504	0.246414	0.464728	0.0772335	0.315471	1.15495	0.33357	-0.756457	-1.36131	0.567129	0.132504	-0.248919	-0.601566	-0.345554	0.355173	-1.12553	-1.13044	-0.0418692
547	97	1	HEX	CHONDRO	Growth	Chondrocyte	2	Chondrocyte Hex	1.03346	-0.770073	-0.946009	0.273282	-0.266485	0.426318	0.489305	1.42344	1.26569	1.18676	1.44918	1.4356	-1.40715	0.746105	0.134337	1.1229	-1.05258	-0.84486	-0.853098	-0.803188	-0.303736	1.47976	-0.725515	-1.08368	-0.909613	-0.719206	-0.206931	0.26555	-0.396819	-0.0785739	-1.17688	-0.812552	-1.05598	-0.569178	-1.23854	0.908792	2.00192	-1.08959	-0.748303	-0.101234	-0.934743
548	98	1	HEX	CHONDRO	Growth	Chondrocyte	2	Chondrocyte Hex	-0.477348	-0.606764	-0.390498	0.736669	1.43476	-0.692951	-0.791295	-0.0108184	-0.0665982	-0.0738683	-0.174101	-0.150324	0.830986	-1.16268	1.07082	0.917177	0.363577	-0.847592	-0.0328557	-0.286164	1.05772	0.736513	-0.828146	-0.0404037	0.441278	1.17495	-0.453938	-1.30952	0.0544866	0.296707	-0.0650154	0.480711	1.13165	-0.576103	-1.3234	-0.131925	1.34614	-0.631447	1.20357	-0.66635	0.082548
549	98	2	HEX	CHONDRO	Growth	Chondrocyte	2	Chondrocyte Hex	-0.238698	-0.272481	0.339013	0.678443	2.70984	-0.208472	-0.324912	-0.0481029	0.122898	0.217266	-0.324934	-0.265388	0.965069	-1.48396	1.38996	0.230945	-0.383189	0.324216	0.831426	-0.514084	-0.785008	-0.0495013	-0.705393	0.610909	-0.0166091	0.595608	-0.644181	0.435401	1.31547	0.428518	-0.00153889	-0.553028	-0.522423	-0.515287	-0.547675	-0.687907	-0.29311	0.313472	1.67195	-0.640814	0.336035
550	99	1	HEX	CHONDRO	Growth	Chondrocyte	2	Chondrocyte Hex	-0.64691	-0.443641	0.0528084	0.435124	-0.0303187	-0.680531	-0.654186	-0.37585	-0.45105	-0.50896	-0.576773	-0.495492	1.07705	-0.515122	0.219752	0.134365	0.851854	0.67175	-0.0813442	-0.250115	0.558996	0.160627	-0.502752	-0.396625	1.74893	-0.577838	-1.01026	0.0239193	0.620145	-0.743574	-0.0403886	-1.05075	1.11172	1.05778	-0.595258	-0.219415	-1.15388	-0.369033	-0.800515	0.272672	2.3467
551	99	2	HEX	CHONDRO	Growth	Chondrocyte	2	Chondrocyte Hex	-0.621218	-0.509803	-0.0861853	0.0510434	-0.126073	-0.713296	-0.655824	-0.355377	-0.434399	-0.50896	-0.529213	-0.408314	-0.0524917	-0.435828	-0.0123705	0.204379	-1.14938	1.00355	-0.122212	-0.739819	-0.578771	0.528544	-0.573981	-0.592882	-0.94676	-1.20334	-1.42246	0.462303	1.28117	-0.388308	-0.771346	-0.92583	-1.09744	-0.134492	-0.0699437	1.17843	-0.260713	-0.0267507	-0.786808	-1.4094	-0.346024
552	100	1	HEX	CHONDRO	Growth	Chondrocyte	2	Chondrocyte Hex	0.345351	0.35658	0.71052	0.394822	-0.280168	0.554827	0.342925	-0.24196	0.0777165	0.217266	-0.0495159	0.0873308	0.241946	0.303874	-0.221793	-0.139003	-0.795382	-0.138899	1.50516	0.351952	-0.634335	-0.697796	0.699061	-0.0920916	-1.14458	-0.200467	-0.239182	-1.0637	0.832595	2.36326	-0.16563	0.280591	0.341987	-1.35433	-0.777831	-0.751359	-0.817831	1.70968	2.17577	-0.185262	-0.515953
553	100	2	HEX	CHONDRO	Growth	Chondrocyte	2	Chondrocyte Hex	-1.21101	0.699376	0.965856	1.59466	0.536879	-0.58322	-0.787079	-1.49804	-1.20475	-1.0905	-1.81767	-1.62566	-3.46677	-1.21665	0.363454	-0.792662	-0.397987	0.506015	1.33327	-1.07475	0.612077	-1.62508	1.17838	0.913949	-0.37049	0.549418	1.7643	-0.107274	0.428	-0.96681	0.148459	-1.17286	0.126849	1.04516	0.77001	1.37086	0.793713	1.65596	1.08898	-0.155741	-1.24142
554	101	1	HEX	CHONDRO	Growth	Chondrocyte	2	Chondrocyte Hex	0.952143	0.95316	1.09109	-1.01655	-0.507981	1.3577	1.41191	0.364636	0.577405	0.701571	0.297166	0.25489	-0.159692	0.870184	0.255023	-1.3402	0.891319	0.514383	0.623203	2.409	1.2264	-1.34155	1.2943	1.23239	-0.91689	0.547207	1.64586	-0.514531	-0.951146	0.818451	1.35929	2.02089	1.59795	-1.43961	1.61152	-0.407872	-0.563901	0.32924	-0.417148	1.18574	1.35425
555	102	1	HEX	CHONDRO	Growth	Chondrocyte	2	Chondrocyte Hex	0.0710111	-0.874642	-2.12808	0.736323	-0.216309	-0.587617	-0.500077	0.786204	0.426446	0.281146	0.693897	0.744917	0.428085	0.0793982	0.385818	1.51741	-0.159171	-2.00695	-2.08252	0.0272479	-1.10292	1.60902	-0.809709	-1.35449	-0.749088	-1.16612	-1.5589	2.27288	-1.88767	-0.904452	-1.05962	0.942308	-1.14585	-1.47802	0.241632	-1.44255	-0.16733	-1.50443	-1.44222	-0.620813	1.14144
556	102	2	HEX	CHONDRO	Growth	Chondrocyte	2	Chondrocyte Hex	0.365856	-0.570411	-0.353312	0.230209	-0.41368	0.0362623	0.166746	0.688614	0.510288	0.478271	0.631607	0.637749	0.676206	0.41379	0.46643	0.36765	3.04026	-0.441634	-0.988285	-0.199696	-0.898507	0.0804813	-0.0823176	0.303144	3.57543	0.780949	-1.13757	-0.684411	-0.890378	-1.04571	-0.0823919	0.0245534	0.281874	0.209213	-1.33546	-0.363993	-0.180634	0.555537	-0.852242	-0.618492	1.38325
557	102	3	HEX	CHONDRO	Growth	Chondrocyte	2	Chondrocyte Hex	0.399781	-0.764138	-0.85804	1.23563	0.712425	-0.0912352	-0.0897375	0.865382	0.802192	0.74134	0.622013	0.810157	1.11195	-0.251527	0.902821	1.15677	-0.397675	-1.03214	-0.714266	-0.451256	-0.989179	1.39757	-0.766696	-1.79539	-0.19608	-0.0061637	-0.569232	0.44388	-0.267684	0.278794	-1.21001	-0.0385138	-1.06002	-1.19549	0.434806	0.110951	2.04187	-0.876825	-1.47714	-0.675964	-0.558999
558	102	4	HEX	CHONDRO	Growth	Chondrocyte	2	Chondrocyte Hex	0.786196	0.402744	0.838298	0.518196	-0.0654168	0.990864	1.09611	0.493333	0.625694	0.633875	0.478485	0.359928	0.52153	0.448209	0.466143	-0.980755	0.56813	1.02222	0.557431	1.04667	0.189727	-1.62592	0.932514	1.00635	0.105038	0.256839	-0.0646176	0.523095	0.121551	0.0366982	1.37675	1.40149	0.900369	1.61675	-0.00952079	0.257542	0.430321	0.775908	-0.941951	1.82516	-0.67041
559	102	5	HEX	CHONDRO	Growth	Chondrocyte	2	Chondrocyte Hex	-0.338024	-0.445254	0.050912	0.0501	-0.0853168	-0.420872	-0.411791	-0.218762	-0.151632	-0.128934	-0.227817	-0.204284	-0.873925	-0.276817	0.011262	0.221991	1.40906	0.308782	-0.0702398	-0.180572	1.1886	0.161058	-0.446497	-1.08694	2.09823	0.615131	-0.0349381	-0.716338	0.440717	-0.679289	-0.843514	-1.32535	1.74932	0.622778	-1.15621	-0.858696	-1.0865	-0.6495	-0.341169	0.176669	1.93399
560	103	1	HEX	CHONDRO	Growth	Chondrocyte	2	Chondrocyte Hex	-0.657857	0.904519	1.06853	-1.26514	0.349499	-0.0277292	-0.160148	-1.08007	-0.776625	-0.64207	-1.27325	-1.22887	0.823759	-0.750814	0.55509	-1.07025	-1.13208	0.690205	1.20287	-0.113394	-0.673445	-1.36185	1.46782	1.51166	-0.898421	-0.992213	-0.158758	-0.0325178	-0.0213016	-0.275773	1.21575	-0.42212	-0.586052	-0.852652	-0.356445	1.15833	1.38059	1.63604	0.295705	0.83199	-0.372989
561	103	2	HEX	CHONDRO	Growth	Chondrocyte	2	Chondrocyte Hex	-0.760096	0.153507	0.69288	0.392448	2.72967	-0.429467	-0.562432	-0.742189	-0.497558	-0.362147	-1.11178	-0.979065	0.0894426	-1.83223	1.0849	-0.356993	-0.22458	0.668028	1.12374	-0.868451	-0.922749	-0.95352	0.470281	0.539384	-0.336198	1.34011	-0.225659	0.583403	1.16463	0.323741	0.182337	-0.652871	-0.922094	0.802099	0.0914706	-0.0992411	-0.336448	1.33563	1.24329	0.260025	-1.03462
562	104	1	HEX	CHONDRO	Growth	Chondrocyte	2	Chondrocyte Hex	-0.795626	0.0825657	0.634548	0.211585	0.381731	-0.496999	-0.514353	-0.822835	-0.709876	-0.64207	-0.88638	-0.96716	1.01412	-0.859331	0.253289	-0.557876	-0.592181	1.21426	0.62839	-1.05475	0.677909	-1.02138	0.528775	0.669844	-0.471353	0.242073	1.56129	1.3419	1.08568	-1.11551	0.239874	-1.29605	0.259819	0.0212205	0.558578	-0.282804	0.0770158	1.0625	-0.106641	0.22214	-1.12353
563	104	2	HEX	CHONDRO	Growth	Chondrocyte	2	Chondrocyte Hex	-0.805642	1.39195	1.2137	-1.91023	-0.0610574	0.0141978	-0.0976404	-1.49804	-1.08387	-0.906333	-1.73353	-1.54064	0.847906	-0.599469	0.0447857	-1.48529	-1.11458	0.548305	1.06312	-0.604163	-0.826281	-0.99266	2.10336	1.38667	-1.17897	-0.404342	-1.28359	-1.05376	-1.0256	0.779234	1.27576	-0.908909	-0.754588	-0.792604	-1.25524	1.02976	1.31587	1.63804	-1.31642	1.12915	-1.27876
564	104	3	HEX	CHONDRO	Growth	Chondrocyte	2	Chondrocyte Hex	-0.232774	-0.51032	-0.249423	-1.26582	-0.450932	-0.429865	-0.472436	0.00148014	-0.121877	-0.185234	-0.0119903	0.0397917	-0.0772402	0.0486245	-0.58186	0.611624	-1.48436	-0.00352332	-0.0316708	-0.756368	0.77179	0.694408	-1.01324	-0.729306	-0.908967	-0.777699	-0.476006	-0.814438	0.82437	0.970541	-0.0573643	-0.927987	-0.230644	-0.435068	-0.237268	0.636033	0.369321	-0.919351	-1.11675	-0.512293	-0.246878
565	105	1	HEX	CHONDRO	Growth	Chondrocyte	2	Chondrocyte Hex	2.0274	-0.211415	0.18186	-0.0347839	0.310201	1.67484	1.5587	1.51499	1.87145	2.00332	1.90558	2.00645	0.914921	1.03427	0.55632	0.631798	-0.137266	-0.975043	0.987435	-0.45181	0.294435	0.120708	-0.331635	-0.726729	-0.583382	0.482309	0.0414902	-0.726429	1.13705	3.78259	-1.22343	-0.803897	-0.141396	0.850796	-0.794269	-0.244101	-0.396778	-0.51696	0.321395	-0.995927	-0.618973
566	105	2	HEX	CHONDRO	Growth	Chondrocyte	2	Chondrocyte Hex	1.53968	0.104943	0.377162	-0.764389	0.941078	1.39215	1.32718	0.92901	1.09005	1.26295	1.51355	1.47451	-0.221065	0.3837	0.176956	0.0699181	0.884126	-0.428978	0.708445	-0.183498	1.8191	-0.413332	0.60508	0.529578	0.926614	-0.343054	2.38969	-1.21947	0.147333	2.38687	-0.202758	-0.842148	2.26231	2.84906	1.08615	-0.782054	-0.852686	0.577757	0.662447	1.22379	-0.171408
567	106	1	HEX	CHONDRO	Growth	Chondrocyte	2	Chondrocyte Hex	0.380212	-0.648024	-0.336642	1.30566	1.30409	0.0355304	0.0146642	0.79374	0.77359	0.74134	0.470353	0.624837	0.380268	-0.543731	1.06381	0.82102	-0.468252	-0.301089	-0.0530399	-0.634915	-0.636027	1.01709	-0.898417	-0.833312	-0.326261	0.291679	-0.390328	-1.46117	0.614929	0.418981	-0.844766	-0.653929	-0.715952	-0.562233	-0.988799	1.06734	2.16142	-1.03884	-0.480886	0.17653	-0.367956
568	107	1	HEX	CHONDRO	Growth	Chondrocyte	2	Chondrocyte Hex	-0.310433	-0.75091	-0.781125	0.723564	0.608772	-0.672189	-0.762433	0.245985	0.100036	0.0673348	0.150464	0.118157	-0.677581	-0.663996	0.543073	1.26848	-0.426539	-1.4596	-0.510581	-0.438436	-0.839587	1.23849	-0.338036	-0.688467	-0.379491	-0.57783	-0.610166	0.251628	-0.800456	-0.101023	-1.2923	0.208306	-1.24303	-0.431671	-0.278898	0.214343	2.21144	-1.48518	-0.0452858	-0.934777	-0.902325
569	107	2	HEX	CHONDRO	Growth	Chondrocyte	2	Chondrocyte Hex	0.315479	0.119253	0.53304	-0.22929	-0.536255	0.411953	0.635353	0.406348	0.24774	0.217266	0.281628	0.185058	-3.8443	0.474056	0.0501712	-0.905716	1.29504	1.12197	0.157779	0.470569	-0.209177	-1.53389	0.562025	0.152303	1.40169	1.86899	1.31195	0.755963	0.365271	-0.177619	0.775002	0.405649	1.18592	2.79223	1.43918	0.579453	0.138909	-0.319436	0.0583533	2.1779	-0.19103
570	108	1	HEX	CHONDRO	Growth	Chondrocyte	2	Chondrocyte Hex	0.453729	-0.8763	-2.24831	1.01837	0.0955778	-0.277912	-0.281466	1.15914	0.830745	0.728152	1.08334	1.12307	-1.59721	0.128275	0.715085	1.75885	-0.614843	-2.92775	-2.09361	-0.107683	0.174647	1.40743	-0.656744	-1.27452	-1.2341	-0.727257	-1.28711	2.81203	-2.01148	-1.0853	-0.498129	-0.378109	-0.830472	-0.82592	0.536703	-0.432539	-0.245875	-1.43408	-1.22677	-0.0641014	0.341707
571	108	2	HEX	CHONDRO	Growth	Chondrocyte	2	Chondrocyte Hex	-0.286155	0.275483	0.800264	-0.217899	1.59653	0.0398511	-0.106679	-0.413155	-0.139903	-0.0378174	-0.637748	-0.63091	0.712954	-1.10493	0.857982	-0.424598	1.05134	0.231918	1.08805	1.01492	1.90713	-1.19075	0.273983	0.874606	0.60209	-0.857177	1.99853	0.0686987	0.229602	-0.497933	0.244152	1.30205	2.59526	1.38412	0.920135	-0.47938	-1.15472	0.32842	0.615027	-0.250624	-1.00808
572	109	1	HEX	CHONDRO	Growth	Chondrocyte	2	Chondrocyte Hex	0.621853	0.129966	0.666378	0.841592	0.227701	0.72451	0.695542	0.320645	0.574949	0.592374	0.273989	0.343788	-1.80727	0.159247	0.441816	-0.393935	1.88802	0.122671	0.579268	1.94021	1.20896	-0.732873	0.449326	0.247216	1.28882	0.25474	1.39356	-1.22014	-0.344683	-0.994683	-0.663134	1.61987	3.60695	0.853028	0.353243	-1.39184	-1.36576	0.306977	-0.0659105	-0.936341	-0.522712
573	110	1	HEX	CHONDRO	Growth	Chondrocyte	2	Chondrocyte Hex	-0.536596	-0.309093	0.276163	0.501228	2.92264	-0.488764	-0.615206	-0.35334	-0.126391	-0.0738683	-0.790094	-0.507179	-0.00839923	-1.74861	1.36116	0.296232	1.79165	-0.327141	0.470174	0.0850944	1.4371	-0.115076	-0.412993	-0.786503	2.27344	1.40822	-1.28418	-1.43778	0.377694	-0.099309	-0.80141	-0.918535	1.99419	2.7268	-1.42411	-0.912468	-0.870654	-0.56711	0.358984	-0.60187	1.44697
574	110	2	HEX	CHONDRO	Growth	Chondrocyte	2	Chondrocyte Hex	0.601162	-0.161278	0.352036	0.475938	2.96145	0.530466	0.472944	0.626188	0.810361	0.90684	0.427002	0.54289	0.919895	-1.01519	1.46444	0.117425	0.695399	0.114512	0.703877	0.73233	0.20085	-0.160051	-0.251201	0.296465	1.2425	1.87901	1.4281	-0.763259	0.704491	0.16232	0.0765481	1.04311	0.0432929	0.289632	0.717478	-1.34132	-0.443495	0.737432	0.554518	-0.650501	1.34405
575	111	1	HEX	CHONDRO	Growth	Chondrocyte	2	Chondrocyte Hex	0.944135	-0.409824	-0.228783	-0.0800657	-0.106923	0.593001	0.730483	1.24882	1.01163	0.979747	1.21869	1.16636	0.634578	0.579074	-0.0233734	0.212398	1.25641	0.302827	-0.13591	-0.322454	1.59843	-0.0205563	-0.805406	-0.0317409	1.06128	4.4447	0.300771	-0.132604	0.409415	0.702211	0.114812	0.967618	0.373656	-0.548108	1.09781	-1.46191	-0.615307	-0.741835	-0.195143	-1.2844	-0.598548
576	112	1	HEX	CHONDRO	Growth	Chondrocyte	2	Chondrocyte Hex	-0.254846	-0.770607	-0.999704	0.568552	2.07451	-0.672921	-0.723776	0.334385	0.253565	0.217266	0.119617	0.232495	-0.203483	-1.27126	1.04625	1.24397	0.364063	-1.43451	-0.889726	-0.0766105	0.67406	1.25028	-0.779701	-1.20996	0.633897	0.00557421	1.13085	0.67619	-0.739225	0.0571429	-1.45732	1.28778	0.539966	-0.288336	0.11984	-0.810327	0.932561	-1.42551	-0.685048	-0.783694	0.761605
577	112	2	HEX	CHONDRO	Growth	Chondrocyte	2	Chondrocyte Hex	-0.149608	-0.709269	-0.61466	0.993563	1.85107	-0.491528	-0.564006	0.41372	0.339653	0.281146	0.104011	0.22231	0.91954	-1.11716	1.04048	1.12024	-0.545459	-1.0643	-0.305356	-0.624864	0.201392	1.20029	-0.620345	-0.952161	-0.116991	0.0372627	-1.44015	-0.0926333	-0.188373	0.597514	-0.848526	-0.255392	0.271524	0.00634452	-0.983949	0.157195	2.23576	-1.46022	-0.0205454	-1.33255	0.0365545
578	113	1	HEX	CHONDRO	Growth	Chondrocyte	2	Chondrocyte Hex	0.702403	0.588783	0.93328	1.06011	1.48273	0.99917	0.782119	0.177041	0.658331	0.793417	0.0448875	0.192915	0.480418	-0.409131	1.10717	-0.452574	0.754077	-0.214109	1.58006	1.36264	0.576342	-1.3215	0.611868	1.06939	-0.230753	-0.384725	-0.157905	-0.763107	0.191742	-0.316138	-0.213688	1.59963	1.97203	2.14856	-0.214896	-0.163568	-1.42378	1.13316	1.53388	-0.353643	-0.479836
579	113	2	HEX	CHONDRO	Growth	Chondrocyte	2	Chondrocyte Hex	0.0320393	-0.859595	-1.63313	1.4099	2.35413	-0.554773	-0.603502	0.76218	0.578628	0.578389	0.446662	0.629934	-3.62553	-1.18462	1.32071	1.67572	0.584063	-2.81807	-1.58966	0.63688	-0.114674	1.17608	-0.667122	-1.35281	-0.591472	-0.604242	1.4698	1.96622	-1.53017	-0.684668	-0.715124	1.84852	-0.213367	-1.09505	-0.656082	-0.58164	0.505254	-1.62138	-0.263725	0.052749	2.07764
580	113	3	HEX	CHONDRO	Growth	Chondrocyte	2	Chondrocyte Hex	-0.586549	0.576821	0.945433	-0.110116	0.185873	-0.0898508	-0.152784	-0.888382	-0.665678	-0.619384	-1.03529	-1.03917	0.63099	-0.609067	0.221773	-0.950855	-0.960546	1.01238	0.957842	-0.491949	-0.842825	-1.61225	1.21496	1.30308	-1.0431	-0.649096	-0.677953	0.641988	0.361726	-0.303577	1.09469	-0.632734	-0.3092	-1.5085	-0.442194	0.902877	1.23158	1.71212	-0.566182	0.459978	-1.13199
581	114	1	HEX	CHONDRO	Growth	Chondrocyte	2	Chondrocyte Hex	1.0856	0.0319089	0.498858	-0.031779	-0.87421	1.0341	0.922904	0.705594	0.926868	0.979747	0.944668	0.923421	1.046	1.26573	-0.302282	0.0787113	0.32058	-0.136502	1.05484	0.76418	-0.34625	-0.381923	0.0639073	0.595775	0.613684	0.893292	-0.300986	-0.892365	0.6316	1.13048	-0.268987	0.798548	0.835171	0.598596	-1.44954	-1.49	-0.711467	0.877071	1.43914	-1.49732	0.347139
582	115	1	HEX	CHONDRO	Growth	Chondrocyte	2	Chondrocyte Hex	0.125259	-0.86951	-2.23814	0.748415	0.470176	-0.552604	-0.543616	0.865382	0.588386	0.578389	0.820337	0.812557	1.0404	-0.30401	0.628661	1.55492	-0.45216	-2.13493	-2.15704	-0.310127	0.562376	1.61408	-0.951105	-1.22828	-0.780762	-1.34945	0.500437	2.55761	-1.58766	-0.847276	-0.195666	0.505036	-0.241353	-1.1076	0.321417	-1.16234	-0.00193579	-1.14571	-1.38208	-0.811104	0.382003
583	116	1	HEX	CHONDRO	Growth	Chondrocyte	2	Chondrocyte Hex	0.643581	-0.847241	-1.74419	0.891352	0.204378	-0.0508786	-0.0814956	1.25915	0.975762	0.90684	1.10589	1.23234	-0.0695964	0.187279	0.893331	1.61021	0.481224	-2.57576	-1.71235	0.433538	0.857586	1.23802	-0.839363	-1.63787	-0.416004	-1.37019	-0.526959	1.94136	-1.19939	-0.33876	-1.32857	1.5356	0.0163364	-0.621806	0.106491	-0.706519	0.467272	-1.27028	-1.20772	0.49048	1.19638
584	117	1	HEX	CHONDRO	Growth	Chondrocyte	2	Chondrocyte Hex	-0.497883	-0.861792	-2.46261	0.633281	0.00462101	-1.09803	-1.04054	0.278939	-0.108982	-0.185234	0.191611	0.253498	-0.957896	-0.439589	0.225411	1.41685	0.0411685	-1.69493	-2.4041	0.14684	0.62831	1.58573	-1.072	-1.21665	-0.735533	-1.05924	1.15156	1.71908	-1.56865	-1.08062	-1.00932	0.967526	-0.202145	-1.11039	-0.14837	-0.622715	-0.576468	-1.19708	-1.24167	-0.656065	0.824454
585	117	2	HEX	CHONDRO	Growth	Chondrocyte	2	Chondrocyte Hex	-0.477348	-0.601292	-0.297603	0.833065	0.803636	-0.668496	-0.77497	-0.135602	-0.146321	-0.157011	-0.301077	-0.190199	-1.70677	-0.872888	0.642445	0.883299	0.348089	-0.754303	0.0231066	-0.839544	-1.32987	0.820145	-0.961121	-1.17003	0.960315	0.790652	0.0443551	-0.920179	0.226608	1.25511	-0.809541	-0.166016	-0.823137	-1.11671	1.35077	-0.199058	0.971603	-1.57502	-1.18621	-0.861529	0.500938
586	118	1	HEX	CHONDRO	Growth	Chondrocyte	2	Chondrocyte Hex	-0.179652	-0.466823	-0.000928608	0.571407	0.647803	-0.307073	-0.386634	0.111052	0.129882	0.20104	-0.0585759	-0.0298662	0.420857	-0.598535	0.662513	0.497396	-0.20265	0.0920272	0.40104	-0.478903	-0.404834	0.388773	-1.13169	0.0190606	-0.479089	1.01769	1.02322	-0.0178391	0.993609	0.124016	-0.94418	-0.100613	-0.248615	-0.603776	1.07751	0.298887	1.08002	-0.515916	0.130333	-0.995733	-1.33858
587	118	2	HEX	CHONDRO	Growth	Chondrocyte	2	Chondrocyte Hex	-0.318723	-0.391472	0.188614	1.22941	1.65753	-0.350765	-0.489156	-0.0969215	0.054074	0.084441	-0.392191	-0.260817	1.06805	-1.15117	0.886199	0.468012	-1.01686	0.0687958	0.75278	-0.859979	-0.856861	0.291467	-1.06526	0.0432828	-0.893784	-0.711389	-1.5623	0.0167382	1.34478	1.27724	-0.418073	-1.16639	-0.765906	-0.647265	-0.984804	-0.0658212	0.738057	-0.235481	0.889087	-1.10889	-1.07225
588	119	1	HEX	CHONDRO	Growth	Chondrocyte	2	Chondrocyte Hex	-0.589946	0.543097	0.915869	-1.27032	-0.499755	-0.112631	-0.131017	-1.01712	-0.81873	-0.711395	-0.887657	-1.00737	0.711922	-0.148669	-0.387293	-1.00003	-0.11495	1.00588	0.755525	0.501962	0.223067	-1.61686	1.29128	0.827754	-0.735294	-0.904273	0.604516	0.458693	-0.0443129	-0.470906	0.657954	0.494783	1.00673	-0.858454	0.569301	-0.0279307	1.03575	1.42942	-0.421268	0.402105	-0.40572
589	119	2	HEX	CHONDRO	Growth	Chondrocyte	2	Chondrocyte Hex	-0.448229	0.0283848	0.566947	0.171746	0.505922	-0.240658	-0.320854	-0.470244	-0.322521	-0.204285	-0.58079	-0.586967	0.536873	-0.699703	0.453941	-0.255759	-0.55327	0.763487	0.892332	-0.320106	0.279679	-0.647376	0.323697	0.255291	-0.417561	1.16798	0.798766	0.475687	1.37956	-0.231035	-0.356087	0.156446	-1.13572	-0.221513	-0.0267592	-0.677379	-1.19029	1.18739	1.02056	-0.535614	-1.0536
590	120	1	HEX	CHONDRO	Growth	Chondrocyte	2	Chondrocyte Hex	1.02466	-0.291006	0.333981	0.817115	2.60982	0.85557	0.825467	1.11574	1.31588	1.34734	0.879314	0.926279	-0.125801	-0.622005	1.61874	0.189601	-0.201868	0.436324	0.742462	-0.526704	-0.365589	-0.0759582	-0.712192	0.70955	0.279866	-0.362723	-0.35445	0.66065	1.22952	0.30229	0.576999	-0.746745	-0.190784	1.26799	0.217514	-0.540032	-0.554465	0.27982	0.925913	0.0541033	0.856079
591	121	1	HEX	CHONDRO	Growth	Chondrocyte	2	Chondrocyte Hex	0.643882	0.0026219	0.486192	0.00767281	-0.0674813	0.648571	0.586357	0.487632	0.655703	0.728152	0.382385	0.510205	-0.0661269	0.35611	0.647999	-0.0909858	2.42182	-0.447485	0.425511	2.01138	-0.25489	-0.444084	0.141242	0.530012	2.37724	0.776208	0.475093	-0.60482	-0.82427	-0.923003	1.40179	1.09566	2.39264	2.43043	-0.538895	-1.54575	-1.11319	-0.0155901	-0.338555	1.0248	0.765696
592	122	1	HEX	CHONDRO	Growth	Chondrocyte	2	Chondrocyte Hex	0.421824	-0.670206	-0.411571	1.02334	2.80138	0.0472571	0.0820874	0.92901	0.922573	0.90684	0.609552	0.691356	-2.66567	-1.0811	1.59994	0.73646	-0.930123	0.0497857	-0.249201	-0.878784	-0.783717	1.11886	-0.97043	-0.231618	-0.766909	-0.276286	-0.354666	-1.28334	0.560521	0.150455	0.0208458	-0.435379	-0.708851	-0.983101	-0.421398	1.88376	1.99565	-0.920356	0.421933	0.535394	-0.973417
593	122	2	HEX	CHONDRO	Growth	Chondrocyte	2	Chondrocyte Hex	0.853257	0.00241614	0.525354	0.731448	0.520016	0.840365	0.8293	0.695159	0.875848	0.943554	0.671769	0.672508	0.357905	0.146809	0.605912	-0.211934	1.51966	0.194743	0.531953	1.69244	-0.803871	-0.525771	0.0321506	1.25176	1.63331	0.915055	-0.54462	-0.812989	-0.217437	-0.529796	0.6088	1.68591	1.79138	0.331439	-1.05297	-0.865655	-1.30505	0.855035	0.4155	-0.284443	1.22731
594	123	1	HEX	CHONDRO	Growth	Chondrocyte	2	Chondrocyte Hex	0.471141	0.707115	0.944748	1.13194	0.457464	0.83213	0.652214	-0.111582	0.280217	0.404259	-0.102298	-0.0151122	1.06642	-0.0700575	0.615925	-0.616244	0.836347	-0.133228	1.3739	2.25369	-0.930835	-1.31621	0.723494	1.42342	-0.271618	-1.03408	0.494046	-0.825721	-0.263549	-0.738169	1.11553	2.24692	1.95338	1.5071	1.42245	-1.2667	-1.28424	0.651162	1.75939	0.83816	-0.185724
595	124	1	HEX	CHONDRO	Growth	Chondrocyte	2	Chondrocyte Hex	-1.01176	-0.324584	0.213803	1.0151	1.81434	-0.912778	-0.993478	-0.761487	-0.648653	-0.64207	-1.10776	-0.912704	1.09525	-1.66801	0.915205	0.157784	1.8405	0.0140713	0.142367	0.600282	0.0427287	-0.0419715	-0.191358	-0.357486	2.65572	0.837349	1.88743	-1.46991	0.195581	-0.968913	-0.919736	-0.346606	1.47219	1.91232	1.2826	-1.30747	-0.906789	-0.161004	-0.657096	-1.07364	2.56263
596	124	2	HEX	CHONDRO	Growth	Chondrocyte	2	Chondrocyte Hex	-0.147971	0.567221	0.885357	0.59278	0.849541	0.252908	0.201967	-0.470244	-0.212005	-0.128934	-0.490252	-0.544882	0.344828	-0.679481	0.310945	-0.857677	-0.217448	0.787413	1.02016	-0.683573	0.0557857	-1.49653	1.37198	0.471106	0.0459585	1.2996	0.610379	-0.0895922	0.254103	-0.672549	0.375	-0.454296	0.0376386	0.789172	0.84717	0.488562	0.840631	2.07667	0.682656	0.338318	-0.156501
597	124	3	HEX	CHONDRO	Growth	Chondrocyte	2	Chondrocyte Hex	-0.253994	-0.780219	-2.68976	0.431521	2.25051	-0.894405	-0.925684	0.292923	0.182037	0.217266	0.362635	0.528131	0.997922	-1.33517	1.05376	1.44953	-0.276838	-2.05596	-2.4702	-0.292194	5.66579	1.24053	-0.924493	-1.73267	-0.719944	-0.261687	0.245152	1.22634	-1.13597	-0.310713	-0.721961	0.0815408	2.05292	0.179148	0.319085	-1.34698	-0.712376	-1.09462	1.54854	-0.63263	-0.681072
598	125	1	HEX	CHONDRO	Growth	Chondrocyte	2	Chondrocyte Hex	-1.27425	-0.398704	0.1015	1.26237	1.62853	-1.18444	-1.3484	-0.921854	-0.853655	-0.88111	-1.20449	-1.10282	0.240155	-1.76576	0.549678	0.321506	-0.822002	0.453855	0.407994	-0.813744	0.383054	0.342925	-0.6664	-0.500338	-0.350285	0.442253	0.77297	-0.0513389	1.42039	0.625498	-0.666103	-0.515147	-0.741044	-0.764494	0.482933	-0.110255	0.0307046	0.0158549	-0.53634	-0.55218	-0.591626
599	126	1	HEX	CHONDRO	Growth	Chondrocyte	2	Chondrocyte Hex	1.45256	0.23422	0.652499	-1.45128	1.22865	1.44628	1.63886	1.20704	1.36844	1.33695	1.06224	1.16845	0.875537	0.193413	0.440536	-0.852412	0.944244	1.00644	0.402665	0.419	0.561397	-1.60968	0.68092	0.640616	0.684449	0.578368	-0.762105	1.06324	0.0475873	-0.705515	1.39575	0.86488	0.388789	3.061	0.766904	0.290572	1.30514	0.529942	-0.655279	1.83175	-0.924487
600	127	1	HEX	CHONDRO	Growth	Chondrocyte	2	Chondrocyte Hex	1.35054	0.779691	1.03764	-0.363254	0.302804	1.6362	1.58537	0.740477	1.12079	1.21969	0.641512	0.685205	0.938283	0.59401	1.42675	-0.9388	-0.50622	0.617971	1.26945	0.339548	-0.740731	-1.4415	1.14464	1.7672	-0.944273	-0.670102	-1.42838	0.1751	0.21446	-0.403293	1.5019	0.474495	-0.320269	-0.179027	-0.397722	1.33021	0.656727	1.67722	-0.150528	0.588575	-0.609952
601	127	2	HEX	CHONDRO	Growth	Chondrocyte	2	Chondrocyte Hex	-0.228973	0.869687	1.07673	1.49794	2.1871	0.33209	0.220503	-0.566348	-0.256914	-0.128934	-0.942435	-0.849223	0.39628	-1.29578	1.32141	-1.06163	-1.12848	0.730514	1.22405	-0.354138	-1.08054	-1.29231	1.3351	1.86309	-1.14504	-1.34721	-1.12893	0.269007	-0.00490575	-0.142644	1.93903	-0.507277	-0.789967	-1.09558	-1.07532	1.50028	1.28175	1.82141	-0.418129	1.55489	-0.831771
602	128	1	NSQ	CHONDRO	Growth	Chondrocyte	2	Chondrocyte NSQ	2.5949	0.996412	1.00923	0.0601954	-1.31414	2.72666	2.62093	1.68556	1.94952	2.0669	1.91809	1.9603	-1.58286	2.71575	-0.157039	-0.746519	0.941624	-0.440743	1.46231	2.54142	-0.477339	-1.26987	1.19035	1.02317	-0.887979	-0.0179132	0.533794	-1.46922	-0.481944	-0.624172	0.422338	1.58383	2.09781	2.38762	0.572608	-1.50791	-1.34122	1.17436	1.06994	-0.0648886	0.933668
603	128	2	NSQ	CHONDRO	Growth	Chondrocyte	2	Chondrocyte NSQ	1.17975	-0.286353	0.245605	0.720908	-1.20996	0.958887	0.972691	0.942004	1.01221	0.979747	1.23594	1.13979	0.346448	1.66602	-0.35854	0.169653	-0.693185	0.535251	0.557089	-0.263642	-0.63762	0.0369957	-0.521099	0.189289	-0.343934	0.0842221	-0.622947	0.431881	1.11644	0.558747	-0.0280716	-0.347527	-1.07115	-1.248	-1.04464	-0.123485	-0.964112	0.276074	1.00204	0.0933772	0.239984
604	129	1	NSQ	CHONDRO	Growth	Chondrocyte	2	Chondrocyte NSQ	1.81603	0.0419205	0.559338	0.149452	-1.29809	1.67926	1.8926	1.59509	1.54648	1.45903	1.72234	1.5617	-0.0933707	2.18487	-0.110182	-0.683244	0.118401	1.34002	0.390495	-0.679936	-0.379964	-1.22366	0.395776	0.701277	0.394512	1.03291	0.659477	1.78251	0.553738	-0.878269	0.899149	-0.227276	0.233018	0.680892	1.51182	-0.327593	0.148883	0.635389	-0.09814	1.43666	-0.729421
605	130	1	NSQ	CHONDRO	Growth	Chondrocyte	2	Chondrocyte NSQ	1.22975	0.0185021	0.598375	0.808119	-1.10404	1.19067	1.26889	0.95727	1.08838	1.07383	1.01708	0.962344	1.04866	1.58496	-0.00705933	-0.461195	-0.954899	1.20272	0.642609	-0.259066	-0.802293	-0.75207	0.578227	0.484741	-0.63048	-0.996588	-0.249666	1.02689	1.27887	-1.0548	0.130234	-0.148906	-0.717457	-0.616147	-0.663379	-0.99149	-0.357386	1.54733	-0.0801107	-0.524627	-0.653739
606	130	2	NSQ	CHONDRO	Growth	Chondrocyte	2	Chondrocyte NSQ	0.544325	-0.50317	-0.123341	0.203305	-0.992906	0.262482	0.27618	0.539847	0.489302	0.404259	0.809698	0.711963	0.0248386	1.02257	-0.450827	0.501164	-0.927409	0.254241	0.095778	-0.696212	-0.638866	0.650778	-0.931688	-0.785522	-0.490121	-0.381783	-1.24295	-0.546055	0.990237	0.626384	-1.37689	-0.830942	-1.15457	-0.372442	-0.33016	0.758221	0.496964	-0.620855	0.469637	-1.28508	0.194969
607	130	3	NSQ	CHONDRO	Growth	Chondrocyte	2	Chondrocyte NSQ	1.20402	-0.58386	-0.255706	0.264533	-0.459705	0.768213	0.821875	1.40412	1.378	1.3055	1.33185	1.38308	0.563441	0.998708	-0.0387376	0.608665	1.106	-0.19651	-0.255871	-0.868554	-0.131918	0.638017	-0.88274	-1.20089	1.98829	0.882961	0.0211396	-1.41123	0.38212	-0.397015	-0.510828	-0.0520428	0.143254	0.481278	0.156485	-0.652041	-0.0349584	-0.906266	-1.20205	-0.0122232	1.64006
608	130	4	NSQ	CHONDRO	Growth	Chondrocyte	2	Chondrocyte NSQ	-0.300434	-0.185434	0.383143	-0.411063	-0.0968314	-0.226968	-0.223413	-0.19579	-0.172758	-0.128934	-0.221607	-0.3374	-0.139732	-0.244603	-0.347929	-0.168724	-1.05905	1.07321	0.480596	-1.00321	0.946901	-0.371403	-0.0896185	0.258016	-0.875947	-0.500721	1.46591	1.32156	1.34274	-0.697215	-0.245735	-0.715867	0.176504	-1.09316	0.732723	-1.13857	-1.67025	0.629508	0.63292	-0.214686	-1.10111
609	131	1	NSQ	CHONDRO	Growth	Chondrocyte	2	Chondrocyte NSQ	3.88983	0.57968	0.655172	-1.09138	-1.22309	3.59668	3.95356	3.47316	3.32738	3.37704	3.60105	3.56461	0.638513	3.46184	0.60109	-1.10344	3.14426	-0.423458	-0.632139	4.55507	-1.27364	-1.15193	0.335212	2.22629	0.715444	-0.62359	-0.522143	-0.527104	-1.53382	3.21577	3.24548	2.45081	-0.681896	-0.8383	0.701552	0.581375	-0.311346	-0.519256	3.50762	1.96312	-1.39367
610	131	2	NSQ	CHONDRO	Growth	Chondrocyte	2	Chondrocyte NSQ	0.432938	0.384798	0.842796	0.135343	-0.611588	0.689361	0.632935	0.0841314	0.213177	0.233388	0.0843277	0.0167832	-1.26487	0.611061	0.101643	-0.661629	0.246218	0.684908	0.979992	0.751281	0.45929	-1.34408	0.700307	1.107	-0.0184938	-0.423192	-0.426755	0.301935	0.589185	-0.895753	0.667009	0.947687	1.45156	-0.249186	-1.12294	0.244016	-0.409859	0.992093	-0.0986843	0.0207177	-1.26104
611	131	3	NSQ	CHONDRO	Growth	Chondrocyte	2	Chondrocyte NSQ	0.763352	-0.56875	-0.205098	0.316533	-0.544908	0.411388	0.416824	0.853184	0.878091	0.793417	1.01546	0.944779	0.885465	0.774945	0.279712	0.657807	-1.01213	0.00378615	0.0691566	-0.963946	-0.767796	0.860035	-1.14995	-1.08606	-0.586819	-0.508322	-0.223319	-1.16711	1.00934	0.848246	-1.05945	-1.00318	-1.34773	-1.2825	-0.223948	0.704133	1.37756	-0.939476	-0.561674	-0.147661	-0.73547
612	132	1	NSQ	CHONDRO	Growth	Chondrocyte	2	Chondrocyte NSQ	1.60747	-0.482775	-0.131624	0.226526	-1.55956	1.16618	1.24504	1.56899	1.38407	1.26295	1.90353	1.72861	-1.7865	2.38608	-0.49258	0.372703	1.74655	-0.0718175	-0.324872	-0.286224	0.474311	0.225017	-0.499544	-0.570091	2.61199	0.999949	1.05278	-1.26513	-0.137915	-1.20376	-0.456581	-1.03744	0.0420647	0.896768	0.0332815	-1.05669	-0.847801	-0.105012	-0.718576	-0.983641	2.52745
613	133	1	NSQ	CHONDRO	Growth	Chondrocyte	2	Chondrocyte NSQ	-0.59919	-0.813279	-1.95103	-0.172831	-0.794903	-1.11795	-1.04054	0.00148014	-0.409619	-0.552544	0.185014	0.101048	0.224056	0.0879926	-0.734665	1.3204	-0.921791	-1.40098	-1.9439	-0.727298	-0.834756	1.56347	-0.816652	-0.926562	-0.882562	-0.874919	-0.554783	1.22206	-1.73401	-0.667131	0.0888771	-0.265071	-0.578147	-1.02307	0.0217697	0.0464251	-0.218588	-1.25971	-0.517969	0.943327	-0.681654
614	133	2	NSQ	CHONDRO	Growth	Chondrocyte	2	Chondrocyte NSQ	-0.419436	-0.80145	-2.19886	-0.121606	-1.37233	-0.992316	-0.853433	0.122734	-0.432239	-0.64207	0.336782	0.309701	-0.301123	0.805735	-1.26653	1.25418	0.284104	-1.35592	-2.19815	0.263748	-0.95849	1.33464	-1.00924	-1.64681	-0.553816	-0.765579	-0.500139	0.443143	-1.76608	-1.01232	-1.08298	0.839116	-0.749721	-0.268415	-1.39736	0.373353	-0.821122	-1.38602	-1.3045	0.793986	0.414866
615	135	1	NSQ	CHONDRO	Growth	Chondrocyte	2	Chondrocyte NSQ	-0.399516	1.18894	1.15501	-0.948593	-1.2477	0.288901	0.256821	-1.12488	-0.852863	-0.711395	-0.916873	-1.08419	-0.0381587	0.67101	-1.12804	-1.46515	-0.406347	0.698802	0.834077	0.406804	0.413835	-0.950468	1.66894	1.48207	-1.34833	-0.263089	1.21281	-0.219711	-1.13215	0.726284	1.75472	0.0020004	0.00785628	-0.616301	1.64942	0.924326	1.1516	1.18849	-0.54924	1.48796	0.106222
616	136	1	NSQ	CHONDRO	Growth	Chondrocyte	2	Chondrocyte NSQ	-0.285723	-0.729235	-1.51731	-0.118688	-1.56855	-0.776922	-0.592311	0.23013	-0.359396	-0.619384	0.358687	0.339225	-0.98658	1.15494	-1.49766	0.723884	-1.4576	0.268167	-1.73925	-0.838425	0.174426	1.36265	-1.22548	-1.08176	-0.821007	-1.13574	0.964325	-1.41142	-0.820622	-0.769041	-1.1123	-1.30051	-0.543676	-1.0798	-1.21229	2.55544	-0.0196012	-1.06387	-1.60115	-0.189649	-0.109458
617	136	2	NSQ	CHONDRO	Growth	Chondrocyte	2	Chondrocyte NSQ	2.35511	0.436956	0.833924	-1.46216	-0.897074	2.33053	2.29028	1.72741	2.06352	2.12127	1.88214	1.85941	0.905331	2.12094	0.368526	-0.498333	0.673157	0.186081	1.24321	1.2995	-0.597453	-1.18345	0.727319	0.57436	0.0433049	0.145971	0.414087	-0.648058	0.548299	-0.212968	-0.24199	1.54319	1.367	1.78485	2.2316	0.00953592	-0.898356	0.750796	1.43897	0.0842335	-0.91149
618	136	3	NSQ	CHONDRO	Growth	Chondrocyte	2	Chondrocyte NSQ	-0.867654	-0.719907	-0.866064	-0.177629	0.351588	-1.15184	-1.20637	-0.419431	-0.586862	-0.64207	-0.20506	-0.371735	-1.19447	-0.889623	-0.885628	1.04194	-0.466634	-0.777109	-0.806708	-1.02925	-1.37078	1.28007	-0.802352	-0.685543	0.160065	-0.461517	-0.454334	-0.191779	-0.52841	-0.277645	-1.02871	-0.140749	-1.36195	-1.2135	0.315707	0.675148	1.23938	-0.930244	-0.680783	0.0296594	-0.321974
619	137	1	NSQ	CHONDRO	Growth	Chondrocyte	2	Chondrocyte NSQ	0.655872	-0.45549	-0.0504576	0.479778	-0.641471	0.387807	0.433876	0.837231	0.744593	0.728152	0.902018	0.789632	0.921986	0.781784	-0.00177324	0.289697	0.431824	0.460464	0.0428769	0.0297609	-0.290489	0.352394	-0.610011	-0.421792	0.870796	1.51921	0.299027	-0.342174	0.8473	-0.341255	-1.05067	0.219246	-0.422833	-0.0314426	0.413345	-0.0751124	-0.502749	-0.0428691	0.0986842	-1.10668	1.51468
620	138	1	NSQ	CHONDRO	Growth	Chondrocyte	2	Chondrocyte NSQ	-1.22279	-0.798424	-1.5766	0.580752	0.270138	-1.58885	-1.6197	-0.566348	-0.874378	-1.00988	-0.507179	-0.548196	0.676837	-1.07595	-0.254716	1.35194	-0.840684	-1.5705	-1.55361	-0.697457	1.2671	1.46658	-0.751276	-0.884319	-0.722263	-1.36711	-0.618063	1.16945	-1.35567	-0.479577	-0.76978	-0.345322	0.533265	-0.7139	-1.10559	-0.307482	0.630304	-1.48471	-1.24119	-0.120978	-0.996987
621	138	2	NSQ	CHONDRO	Growth	Chondrocyte	2	Chondrocyte NSQ	-1.09434	-0.712244	-1.00103	0.595686	-0.51779	-1.36681	-1.26744	-0.504739	-0.820641	-0.906333	-0.522527	-0.54293	-1.30459	-0.465798	-0.754678	0.718222	-0.763746	0.201831	-1.17518	-0.790713	0.67058	1.24811	-1.23157	-0.409661	-0.60135	-0.870847	-0.406168	-1.39883	-0.236285	-0.764034	-0.165881	-0.524105	-0.155947	-0.451897	-0.756146	2.35561	0.422586	-0.65022	-0.735592	-1.18193	-0.703093
622	139	1	NSQ	CHONDRO	Growth	Chondrocyte	2	Chondrocyte NSQ	-0.235735	0.0817012	0.625507	-0.264415	0.415654	-0.027703	-0.0822271	-0.236139	-0.154769	-0.128934	-0.320885	-0.432685	-0.580565	-0.510906	0.448507	-0.377545	1.87499	0.199689	0.493332	1.96591	0.580556	-0.816165	0.118375	1.0534	1.85756	-0.625902	-0.115798	-0.909392	-0.335488	-0.584234	1.27331	1.98066	2.30098	1.04395	-0.599002	-1.57209	-1.35042	-0.148171	-0.539845	1.74644	0.771115
623	140	1	NSQ	CHONDRO	Growth	Chondrocyte	2	Chondrocyte NSQ	-0.859011	-0.833542	-1.74511	0.639245	-0.243553	-1.31464	-1.26927	-0.226469	-0.505493	-0.619384	-0.163638	-0.183234	0.906939	-0.512219	0.0823398	1.24896	0.774823	-1.33581	-1.81716	0.680525	-1.24862	1.33881	-0.88923	-1.05361	-0.231428	-0.596803	-0.699056	0.464231	-1.26835	-0.807732	-1.14789	1.77863	-0.978499	-0.333019	1.31034	0.170891	-0.0325197	-1.22878	-0.871762	-0.0867094	1.44443
624	140	2	NSQ	CHONDRO	Growth	Chondrocyte	2	Chondrocyte NSQ	-0.44731	-0.723106	-0.865921	0.347917	-0.463455	-0.798671	-0.840973	-0.111582	-0.282561	-0.362147	0.0347989	0.0230649	1.01362	-0.0827456	-0.344111	1.08944	-0.797375	-0.888583	-0.748374	-0.796445	-1.01461	1.30553	-0.788717	-1.79028	-0.569457	-0.320419	0.48131	-0.0687928	-0.361603	-0.237775	-1.09647	-0.666228	-0.564842	-1.16818	0.40184	0.646899	1.68259	-1.30709	-0.978408	0.349147	-0.783238
625	140	3	NSQ	CHONDRO	Growth	Chondrocyte	2	Chondrocyte NSQ	0.82709	-0.47083	-0.025371	0.00103297	-1.10233	0.536719	0.687808	1.00364	0.783858	0.701571	1.15096	0.933771	-0.172743	1.31864	-0.680069	0.0866104	-0.0140769	1.03512	-0.172313	-0.432461	0.105424	0.256982	-0.532957	-0.284633	0.593943	-0.944475	-0.659424	0.763422	0.910539	-1.08709	-0.729732	-0.952363	0.110882	-0.012089	-1.16191	0.689142	-0.850318	-0.0760321	-0.374869	-0.955545	1.34779
626	141	1	NSQ	CHONDRO	Growth	Chondrocyte	2	Chondrocyte NSQ	-1.67247	-0.695846	-0.967999	-0.117574	-0.519275	-1.84194	-1.83685	-1.13054	-1.48379	-1.60531	-1.07308	-1.09045	0.699816	-0.844006	-0.99902	0.839859	0.139888	-0.308261	-1.12389	-0.671164	-0.733976	1.10196	-1.19134	-1.49261	0.388986	-0.574899	0.668977	-1.19659	-0.361077	-0.0548482	-0.510464	0.429152	-0.990806	-1.40289	0.269572	1.25904	-0.0985721	-1.26537	-0.689992	-0.756562	-0.708485
627	141	2	NSQ	CHONDRO	Growth	Chondrocyte	2	Chondrocyte NSQ	0.290088	-0.28811	0.321101	0.512698	0.569664	0.229336	0.170686	0.406348	0.520471	0.578389	0.266041	0.242745	0.0835533	-0.249342	0.717794	0.162478	-0.802003	0.571549	0.711386	-0.576897	-1.33706	-0.0493756	-0.654349	0.688947	-0.479947	-0.711188	-1.09706	0.85042	1.41737	-0.0415367	0.0291508	-0.969307	-0.762655	-0.675227	-0.0695881	-0.464976	-0.368571	0.66918	0.683734	-1.18872	-0.0932369
628	142	1	NSQ	CHONDRO	Growth	Chondrocyte	2	Chondrocyte NSQ	1.13695	0.748471	0.999324	-1.15177	-1.15429	1.43057	1.51042	0.609983	0.626737	0.633875	0.802527	0.538825	-0.769726	1.57711	-0.705019	-1.19603	-0.175029	0.955245	0.738005	0.564165	0.000583297	-1.27148	1.23264	1.51489	-0.80274	-0.226273	0.198844	0.426899	-0.194042	0.985191	1.64227	0.683805	0.136546	-0.533313	0.356335	1.14267	1.11026	0.712396	0.157664	1.25761	-0.254994
629	143	1	NSQ	CHONDRO	Growth	Chondrocyte	2	Chondrocyte NSQ	-0.820474	0.793708	0.970707	-1.85787	-0.407987	-0.232348	-0.307113	-1.35339	-1.09267	-1.00988	-1.29088	-1.24717	-0.399205	-0.369196	-0.817561	-1.06741	1.71559	0.0743537	0.560164	3.24254	1.30665	-1.45417	1.03139	0.508954	-0.317957	0.584983	-0.205587	-1.48694	-0.741202	0.420607	-0.0519453	2.53814	2.3535	-0.0619526	0.148912	-1.56772	-1.58523	-0.301025	-0.655311	-0.535224	0.0702035
630	143	2	NSQ	CHONDRO	Growth	Chondrocyte	2	Chondrocyte NSQ	-0.795626	-0.815299	-1.62309	0.635217	-0.198459	-1.24051	-1.21589	-0.0481029	-0.415683	-0.50896	-0.18576	-0.141653	0.671207	-0.501615	-0.14866	1.22355	0.189054	-1.18392	-1.6341	0.272601	-0.594683	1.44563	-0.828587	-1.50348	-0.548325	-0.78627	0.617278	0.612682	-1.10518	-0.672241	-0.938072	0.724399	-0.533658	-1.01475	-0.0106239	0.344308	0.648973	-1.12453	-0.168483	1.28346	0.614644
631	144	1	NSQ	CHONDRO	Growth	Chondrocyte	2	Chondrocyte NSQ	0.0335639	-0.659627	-0.639885	0.865951	-0.555607	-0.331559	-0.294054	0.334385	0.209395	0.20104	0.444413	0.416579	1.06533	0.30414	-0.0276575	0.815689	-0.635521	-0.234451	-0.548534	-0.335533	0.870787	1.12166	-1.07713	-0.912072	-0.720207	0.289063	-1.62909	-1.14573	0.0662368	0.544275	-0.548569	-0.210386	0.359303	0.975737	0.33016	1.11151	1.07456	-0.994826	-0.790275	-0.316975	0.342885
632	144	2	NSQ	CHONDRO	Growth	Chondrocyte	2	Chondrocyte NSQ	-0.636009	-0.731838	-1.00509	-0.209742	-0.645058	-0.986472	-0.797012	-0.0481029	-0.326507	-0.44498	-0.114237	-0.115592	-0.770394	-0.0635226	-0.563024	0.522779	0.350533	0.596919	-1.38234	-0.912495	0.0175303	1.12195	-0.951402	-0.354337	1.34126	0.0625989	-0.593369	-1.05152	-0.493548	-1.00448	-0.436625	0.225682	-0.638883	-1.25687	-0.584114	2.12577	-0.827381	-0.119823	-1.42541	-1.13139	1.22611
633	145	1	NSQ	CHONDRO	Growth	Chondrocyte	2	Chondrocyte NSQ	0.173339	0.264115	0.701976	0.245285	1.00674	0.386487	0.228676	0.0620305	0.117558	0.217266	-0.081788	-0.0865832	0.0981264	-0.544277	0.528975	-0.262069	-0.0576798	0.223446	1.29698	-0.703739	0.668821	-0.871678	0.729461	-0.386397	-0.730978	1.9234	1.00335	-0.567678	1.26809	0.532595	-1.09925	-0.911385	-0.0320732	0.642773	0.253415	0.220313	-0.436844	1.19135	1.62728	-0.37583	-0.753189
634	145	2	NSQ	CHONDRO	Growth	Chondrocyte	2	Chondrocyte NSQ	-0.78303	2.61212	1.44524	1.19966	0.0239165	0.387352	0.199214	-1.68793	-1.31271	-1.0905	-1.90532	-1.88075	1.13683	-0.63887	0.0630937	-2.02736	-0.574758	-0.364993	1.15171	-0.21445	-1.189	-0.381958	2.39261	2.06426	-0.595407	-0.518909	-0.683551	-0.234167	-2.28288	2.62665	2.11502	-1.21177	-0.0375093	1.0087	0.296763	0.485809	-0.292399	0.168698	-0.164098	1.76506	-0.795919
635	146	1	NSQ	CHONDRO	Growth	Chondrocyte	2	Chondrocyte NSQ	0.257468	0.482015	0.854467	-1.34665	-0.720187	0.56562	0.731128	-0.27325	-0.231059	-0.281972	-0.222207	-0.141507	0.72068	0.585831	0.0926403	-1.22187	1.03778	0.997111	0.222559	1.80361	1.10548	-1.52565	1.10074	0.466785	-0.249204	0.204531	0.149467	0.172547	-0.390977	0.35381	0.313466	2.18707	0.711003	1.50956	0.784633	-0.425024	0.581269	0.202869	-0.101828	-0.651464	0.306889
636	146	2	NSQ	CHONDRO	Growth	Chondrocyte	2	Chondrocyte NSQ	0.412306	-0.262571	0.308148	-0.17797	-0.713936	0.333978	0.363698	0.329813	0.42626	0.404259	0.298671	0.373993	-0.438933	0.682208	0.135965	-0.037411	-1.46797	0.986668	0.461318	-0.870173	-0.247278	-0.0707513	-0.0636274	-0.242549	-1.04235	-1.22768	0.311109	0.77472	1.57692	0.0572461	-0.727304	-0.900001	-0.73701	-0.7489	-0.806378	-0.655985	-1.63856	0.731468	0.242222	-1.03549	-0.769657
637	146	3	NSQ	CHONDRO	Growth	Chondrocyte	2	Chondrocyte NSQ	-0.79037	-0.692074	-0.597432	0.505282	0.74461	-1.02388	-1.0494	-0.236139	-0.351727	-0.362147	-0.365138	-0.383208	-0.285313	-1.04865	0.251032	0.863752	0.123703	-0.388541	-0.551087	-0.803	0.197339	1.10001	-1.03076	-1.63583	0.491372	-0.0800021	0.87632	-1.0075	0.260742	-0.485921	-0.485516	0.3246	-0.738773	0.209884	1.64066	0.727061	1.44055	-1.19972	-0.83707	0.317553	-0.279678
638	147	1	NSQ	CHONDRO	Growth	Chondrocyte	2	Chondrocyte NSQ	-1.26539	-0.524458	-0.195398	0.600119	0.98157	-1.28846	-1.31082	-0.742189	-0.829144	-0.88111	-0.954831	-0.960154	0.0103474	-1.47597	0.382814	0.417376	-0.320662	0.457603	-0.137854	-0.48459	0.545981	0.611214	-1.01901	0.277447	0.547938	0.734546	0.647754	-0.239557	0.601014	-0.761019	-0.323999	-0.646474	-0.145224	0.239892	-0.133298	1.05346	0.302684	0.102832	0.456144	-0.250979	1.69011
639	147	2	NSQ	CHONDRO	Growth	Chondrocyte	2	Chondrocyte NSQ	0.311037	0.22638	0.676491	0.606064	0.485421	0.485199	0.412098	0.122734	0.203909	0.233388	0.125899	0.062246	1.06507	-0.190389	0.337868	-0.383604	0.199728	0.49075	1.10828	-0.41654	-0.503377	-0.948823	0.722121	0.0299006	-0.0620729	2.61299	0.911092	-0.255778	1.01929	0.290216	-0.401599	-0.354805	-0.909349	1.30471	-0.0252803	0.182382	-0.359004	1.26363	0.472259	-0.606148	-1.19322
640	148	1	NSQ	CHONDRO	Growth	Chondrocyte	2	Chondrocyte NSQ	-4.7407	1.49357	0.0244929	-4.56583	-1.11703	-3.7165	-3.30937	-5.08912	-5.21181	-5.25565	-3.72028	-3.84301	0.0283025	-2.32045	-8.17605	-2.25813	4.06171	-2.104	-1.91272	5.31814	-0.367213	-1.47639	-0.27666	-1.05833	0.988907	-0.064968	3.98437	-0.651649	-0.150695	1.15533	1.19476	-0.205732	0.356732	2.03032	6.98448	-0.100335	-0.0568481	0.975769	1.70523	-0.352793	-0.814431
641	148	2	NSQ	CHONDRO	Growth	Chondrocyte	2	Chondrocyte NSQ	0.052923	0.224274	0.694953	-0.988947	0.321447	0.273432	0.349769	0.0500439	0.0828404	0.0673348	-0.194054	-0.201438	-0.459143	-0.268491	0.537921	-0.788515	0.961413	0.937405	0.574685	0.349829	0.261241	-1.54024	0.48154	0.877091	0.688307	1.64291	0.341126	0.910434	0.426765	0.0142489	1.12139	0.589427	0.583643	2.45733	0.711419	0.606873	0.0815247	0.387444	0.29135	1.36656	-0.819316
642	149	1	NSQ	CHONDRO	Growth	Chondrocyte	2	Chondrocyte NSQ	-0.430367	-0.298024	0.189224	-0.378117	-0.33999	-0.42468	-0.384134	-0.35334	-0.369826	-0.362147	-0.313109	-0.343795	0.470197	-0.162783	-0.611563	-0.0631367	-0.182372	0.995766	0.139163	-0.642571	0.940316	-0.101496	-0.0921699	-0.624103	0.234873	-0.613994	1.65117	0.775473	1.2463	-0.934339	0.576388	-0.871488	0.284059	0.415544	-1.11446	-0.561955	-1.04395	0.0967656	-0.80228	1.30017	-0.028721
643	150	1	NSQ	CHONDRO	Growth	Chondrocyte	2	Chondrocyte NSQ	0.165388	0.0723375	0.642139	-0.152506	0.561943	0.316146	0.285098	-0.0125806	0.238216	0.265327	-0.131552	-0.0745596	0.883618	-0.327079	0.900883	-0.426504	-1.36508	1.07045	0.814689	-0.377446	-0.0997686	-0.837088	0.484767	0.74821	-0.636929	-0.498295	0.157982	1.14293	1.21512	-0.576227	0.761523	-0.663451	-1.24816	-0.860883	-0.94586	-0.899795	-0.0579861	1.4223	0.653252	0.732414	-0.0224974
644	150	2	NSQ	CHONDRO	Growth	Chondrocyte	2	Chondrocyte NSQ	-0.267666	-0.574359	-0.691072	0.316663	-0.0373711	-0.57825	-0.515895	0.112724	-0.0794122	-0.128934	0.173228	0.17144	0.324779	-0.261719	0.316698	0.65417	1.2975	-0.403555	-0.57078	0.334956	2.78354	0.44131	-0.828772	-0.672002	0.48753	2.17668	0.416119	-1.06028	0.158015	-0.902169	-0.079211	1.7292	1.1468	1.52886	0.389939	-0.739065	-0.410812	-0.56977	-0.501356	-0.251608	0.0540782
645	151	1	NSQ	CHONDRO	Growth	Chondrocyte	2	Chondrocyte NSQ	0.166835	-0.349108	0.198773	0.779718	-0.10868	0.0719804	0.0249906	0.297565	0.356089	0.343451	0.273772	0.199895	-2.17073	0.0698995	0.531776	0.245273	0.343837	0.336351	0.469307	-0.0648142	-1.16893	0.101104	-0.646531	0.364038	0.962127	1.09083	-1.01465	-0.0894365	0.97788	-0.327522	-0.348898	-0.468579	-0.216047	-0.121258	-0.39427	-0.576565	-0.249642	0.40798	0.691384	-1.09686	1.77232
646	152	1	NSQ	CHONDRO	Growth	Chondrocyte	2	Chondrocyte NSQ	0.148319	0.0288841	0.619489	1.39663	1.09715	0.283819	0.160494	0.00323186	0.253242	0.281146	-0.18909	-0.0775868	0.326196	-0.602829	0.753691	-0.164349	-1.35974	0.641418	1.11293	-0.753542	-0.0613611	-0.655863	0.121108	0.617529	-1.15962	-1.24551	0.216188	0.797758	1.48155	0.346231	-0.00513791	-0.916757	-0.989263	-0.356707	0.0839536	-0.879573	-1.18425	1.21318	1.90094	-0.338939	-1.41076
647	153	1	NSQ	CHONDRO	Growth	Chondrocyte	2	Chondrocyte NSQ	2.48984	-0.699156	-0.573786	0.266405	-1.2192	1.75717	1.89651	2.67791	2.62766	2.5261	2.77139	2.71235	-0.507716	2.53724	0.221589	0.863812	1.30905	-0.659425	-0.644635	-0.654806	-0.0704858	0.885187	-1.20429	-1.24046	1.84259	1.01877	-1.24754	-0.65631	-0.124457	-0.514149	-1.07368	1.38678	-0.839555	0.493246	-0.503495	-0.781319	0.161133	-1.08257	-0.930823	-0.769661	0.150406
648	154	1	NSQ	CHONDRO	Growth	Chondrocyte	2	Chondrocyte NSQ	1.09394	-0.799834	-1.26809	0.786975	-0.273537	0.412698	0.437388	1.63063	1.35089	1.26295	1.64388	1.57174	-1.60633	0.790764	0.717481	1.36934	-0.161116	-1.70058	-1.16964	-0.184955	1.10143	1.36061	-0.51566	-0.959071	-0.560872	-0.995843	0.436869	1.03154	-1.10841	-0.94679	-1.28572	0.704525	0.403099	-0.671409	0.586061	-0.596992	1.57867	-1.21138	-0.270803	-0.781506	0.0815203
649	154	2	NSQ	CHONDRO	Growth	Chondrocyte	2	Chondrocyte NSQ	1.20306	-0.651116	-0.389901	0.787067	-0.355954	0.718457	0.728032	1.46162	1.40437	1.33695	1.36873	1.4265	-1.49564	0.921224	0.547556	0.861946	0.155403	-0.508915	-0.175537	-0.714561	0.194852	0.95167	-0.95096	-1.02114	0.560784	0.422606	-0.477676	-1.21234	0.234615	0.47974	-1.04415	0.0969757	-0.720487	0.0630939	-1.33821	0.538161	1.54251	-1.21887	-1.10869	-0.556736	-0.0744155
650	154	3	NSQ	CHONDRO	Growth	Chondrocyte	2	Chondrocyte NSQ	-0.410362	0.270546	0.771931	0.274197	0.0317668	-0.0778862	-0.168675	-0.711164	-0.423268	-0.301776	-0.772574	-0.714267	-2.11796	-0.399264	0.196344	-0.542908	1.33236	0.347951	0.777242	1.51644	1.63892	-1.10514	0.542602	0.546535	0.872095	-0.960643	0.48047	-0.595999	0.164466	-0.797763	0.174262	1.58851	2.7675	1.44666	0.109434	-0.353645	-1.6086	0.517704	-1.29282	-1.2701	-0.824901
651	155	1	NSQ	CHONDRO	Growth	Chondrocyte	2	Chondrocyte NSQ	0.0182775	0.316298	0.81732	0.875782	0.95183	0.31307	0.205686	-0.259509	0.057191	0.217266	-0.483591	-0.356705	1.05435	-0.619949	0.882886	-0.519179	-0.756185	0.736829	1.187	-0.817692	0.696866	-1.24585	0.639671	0.979409	-0.636577	-1.17641	1.54341	0.757826	1.0706	-0.912194	0.158674	-1.0941	0.182881	-0.708835	0.898203	0.592715	0.0269331	1.59795	1.11522	-0.603824	-1.35485
652	155	2	NSQ	CHONDRO	Growth	Chondrocyte	2	Chondrocyte NSQ	0.442055	-0.603904	-0.256372	0.869774	-0.316392	0.118133	0.155382	0.63827	0.679552	0.633875	0.663067	0.657115	1.0837	0.393031	0.316535	0.564205	-1.52473	0.372458	-0.119745	-1.10022	-1.30552	0.955493	-1.01209	-0.963254	-1.30294	-1.39849	-1.65445	-0.877846	1.14883	0.399392	-0.992624	-1.41301	-1.39394	-1.07483	-1.20537	1.36138	1.36671	-0.732252	-0.363968	-0.932551	-1.33311
653	155	3	NSQ	CHONDRO	Growth	Chondrocyte	2	Chondrocyte NSQ	0.801219	-0.489334	-0.028418	0.0636256	-0.156748	0.509877	0.520838	1.01623	1.00074	0.979747	1.02477	0.906507	-0.614466	0.51838	0.570582	0.456999	0.113933	0.201537	0.215543	-0.456161	-0.939166	0.491283	-0.858207	-0.200925	0.606561	0.655988	-0.798139	-0.589872	1.13495	-0.312694	-1.05147	-0.61408	-0.418519	0.0550521	-0.871278	-0.260623	0.884557	-0.133095	0.702112	-1.06974	1.13639
654	156	1	NSQ	CHONDRO	Growth	Chondrocyte	2	Chondrocyte NSQ	1.58487	-0.779678	-1.18934	0.219672	-1.56462	0.846865	1.13976	1.92478	1.62599	1.46895	2.15027	2.02346	-0.718743	2.37845	-0.520788	0.700597	-1.0018	0.449245	-1.41306	-0.866224	-0.351748	1.49301	-1.2144	-1.17902	-0.870963	-0.993256	-1.46659	-1.36379	-0.370261	-0.885524	-1.38683	-0.570249	-0.442507	-1.08755	-1.17435	3.00059	0.61351	-0.994694	-0.85108	-1.41799	-1.11481
655	156	2	NSQ	CHONDRO	Growth	Chondrocyte	2	Chondrocyte NSQ	-0.371261	-0.557445	-0.20118	-0.150912	0.547375	-0.544287	-0.617969	0.0500439	-0.00906058	-0.0378174	-0.247547	-0.125506	-0.238882	-0.671447	0.273672	0.656323	0.28121	-0.192642	0.0494398	-0.530103	-0.250437	0.689529	-0.963306	-0.91401	0.864233	0.894609	0.631265	-1.28762	0.73122	0.0575117	-1.02373	-0.380322	-0.237318	-0.553178	-0.540597	-0.0242942	1.04121	-0.696312	-0.194218	-0.803526	1.29618
656	157	1	NSQ	CHONDRO	Growth	Chondrocyte	2	Chondrocyte NSQ	0.176584	0.19953	0.738568	-0.178332	-0.363776	0.390427	0.526334	-0.0125806	0.176275	0.217266	-0.10651	-0.139845	0.247301	0.252863	0.0528402	-0.932189	1.01414	1.13105	0.200707	1.62168	1.29852	-1.30849	0.929506	0.191167	0.406809	-0.0110453	0.639672	0.336211	-0.133761	-0.190008	0.0682254	1.8847	2.40504	-0.616649	-0.51771	-0.920998	-0.145746	0.394309	-0.505155	-0.178332	-0.978815
657	157	2	NSQ	CHONDRO	Growth	Chondrocyte	2	Chondrocyte NSQ	0.511634	1.70105	1.2944	0.216903	-0.809586	1.23232	1.1789	-0.413155	-0.100816	-0.0378174	-0.49189	-0.426798	1.06347	0.830401	-0.120667	-1.67387	-0.542087	0.299789	1.01238	0.00168999	1.09085	-0.655383	2.01351	1.55153	-1.25677	0.682102	2.322	-1.24033	-1.68687	1.11344	1.42248	-0.749615	-0.103947	0.0594925	2.13327	1.14915	0.91948	0.871864	-1.23854	0.976675	-0.275402
658	157	3	NSQ	CHONDRO	Growth	Chondrocyte	2	Chondrocyte NSQ	1.18511	-0.288395	0.0048372	1.74289	-1.28896	0.888698	0.839164	0.837231	0.929414	0.931375	1.11009	1.2997	0.419912	1.75958	-0.208899	0.500303	1.24282	-0.713658	0.237448	0.526175	-0.190511	0.307627	-0.147	-1.03302	1.59653	2.31395	3.24118	-0.230613	0.157666	1.08521	-0.464091	-0.389402	0.146379	-0.257443	0.665631	-1.54686	-0.562553	-0.524849	-0.593784	-0.7976	1.05961
659	158	1	NSQ	CHONDRO	Growth	Chondrocyte	2	Chondrocyte NSQ	1.31792	-0.730069	-1.03364	-0.236012	-1.20607	0.659613	0.933325	1.67779	1.41366	1.27366	1.83401	1.74071	1.09909	1.75249	-0.456696	0.580266	-0.786879	0.618076	-1.26825	-0.366991	1.36397	1.22828	-1.09083	-0.553988	-1.10518	-0.370614	-0.222014	-0.690284	-0.517462	-0.217235	-1.11729	-0.380699	0.78372	-0.736589	-0.0679482	3.25356	0.471429	-0.696104	-0.197963	-0.300837	0.155891
660	158	2	NSQ	CHONDRO	Growth	Chondrocyte	2	Chondrocyte NSQ	-0.0690484	0.120999	0.640579	-0.497975	-0.996773	0.127337	0.0697864	-0.489585	-0.300288	-0.301776	-0.244506	-0.282244	0.668611	0.623497	-0.428744	-0.380536	-0.765129	0.847665	0.915214	-0.433789	-0.313277	-0.838464	0.584057	0.243523	-1.39601	-0.483023	0.154492	0.77237	1.05881	0.0635174	-0.22144	-0.786176	-0.703408	-0.691903	0.20967	-0.914926	0.0777307	1.48394	0.70812	-1.16083	-0.455561
661	160	1	NSQ	CHONDRO	Growth	Chondrocyte	2	Chondrocyte NSQ	0.385534	0.186728	0.7259	0.215231	0.779883	0.55968	0.476398	0.170525	0.344382	0.373939	-0.00792033	0.0685239	-0.0237083	-0.294921	1.24797	-0.377309	-0.337577	0.658858	1.11678	-0.473211	0.271166	-1.00255	0.420333	0.793785	-0.232082	0.498865	-0.441298	0.638287	1.10156	-0.155815	0.571924	-0.745077	0.589753	-0.0942921	-1.11798	-0.0641585	-0.463281	1.20004	1.33295	0.724133	-0.790331
662	161	1	NSQ	CHONDRO	Growth	Chondrocyte	2	Chondrocyte NSQ	0.254673	-0.456414	0.0300138	0.198238	-0.609818	0.0713585	0.0692724	0.41372	0.377854	0.281146	0.470976	0.364115	0.60463	0.492571	-0.18653	0.36049	-0.789003	0.48642	0.278118	-0.631527	-1.17353	0.477564	-0.75682	-0.430905	-0.637199	0.132182	-1.06291	-0.135303	1.36104	0.287291	-0.986668	-0.989594	-0.996088	-0.855042	-0.0382861	0.330022	0.350713	-0.131697	0.663401	-0.628654	-0.293644
663	162	1	NSQ	CHONDRO	Growth	Chondrocyte	2	Chondrocyte NSQ	0.534624	0.325928	0.77836	0.38203	0.277351	0.736447	1.04261	0.346532	0.448465	0.448925	0.0434063	0.179862	1.09721	0.0730182	0.342299	-1.35381	0.345534	1.55425	0.0309502	0.669885	-0.00671295	-1.21808	1.02043	0.742989	0.299043	-1.37865	-0.53229	1.59592	-0.713639	0.517472	1.14806	1.2288	0.667349	0.602849	-0.0984723	0.865423	1.21469	0.629564	0.41024	0.898105	-0.0307488
664	163	1	NSQ	CHONDRO	Growth	Chondrocyte	2	Chondrocyte NSQ	-1.17783	-0.632069	-0.997589	-0.115453	-0.481663	-1.41872	-1.28703	-0.706427	-1.06155	-1.11797	-0.540222	-0.602665	0.433056	-0.548363	-1.45346	0.537128	0.0717444	0.367894	-1.18179	-0.607696	0.317006	0.880385	-0.989016	-0.300079	-0.00793254	0.792988	1.95611	-0.728273	-0.558707	1.0469	-0.0195873	0.0441635	-0.0282623	1.49908	2.58008	1.61721	0.670104	-0.683272	1.49729	-0.967908	-1.23994
665	163	2	NSQ	CHONDRO	Growth	Chondrocyte	2	Chondrocyte NSQ	-0.111833	-0.879546	-3.03159	1.03096	0.95302	-0.821801	-0.85114	0.652953	0.397714	0.343451	0.601569	0.667662	0.630743	-0.705876	0.653344	1.81321	-0.914546	-3.13097	-2.62559	-0.371188	2.07767	1.37631	-0.980283	-1.32908	-1.16064	0.489604	-0.735724	3.00343	-2.05891	-0.930015	-0.278907	-0.810948	-0.95579	-1.01205	-0.402179	-0.0386169	-0.893233	-1.40964	0.257887	0.0825371	-0.139643
666	163	3	NSQ	CHONDRO	Growth	Chondrocyte	2	Chondrocyte NSQ	1.50553	0.0532252	0.511186	1.38734	1.19831	1.39982	1.36675	0.95727	1.3296	1.43908	1.24612	1.315	0.43033	0.24179	1.02815	-0.0884556	-0.268933	0.319108	0.93904	0.390888	-0.678725	-0.49757	0.288763	1.32895	-0.437491	0.963453	-0.629651	0.0451978	0.92794	0.642841	0.722857	0.754178	0.0990552	-0.267	-0.0497222	-1.36103	0.566017	0.64636	2.52775	0.0957184	-0.431194
667	163	4	NSQ	CHONDRO	Growth	Chondrocyte	2	Chondrocyte NSQ	-0.123958	4.56043	1.65786	-2.44907	-0.186491	1.41551	1.3511	-1.56191	-1.16413	-0.906333	-1.84305	-1.81089	-1.22188	-0.0689334	0.359493	-2.97042	-1.14555	-1.23883	0.403964	-0.159524	-0.588143	0.109902	2.49625	1.86682	-0.58893	-0.388775	-0.327523	0.853989	-0.314224	4.47974	2.75778	-0.859057	-1.2453	-0.224094	-0.343433	-1.33352	-1.41674	-0.876876	3.93346	3.30363	-1.25734
668	163	5	NSQ	CHONDRO	Growth	Chondrocyte	2	Chondrocyte NSQ	0.0623598	-0.476646	0.00151787	0.270318	0.203224	-0.104019	-0.0783897	0.297565	0.298691	0.265327	0.165938	0.194443	-1.53637	-0.193548	0.477343	0.283548	-0.0271113	0.618261	0.0992173	-0.453828	-0.925036	0.424673	-0.676488	-0.218145	0.610172	0.413975	-0.374418	-0.0548784	1.16247	-0.585295	-0.829933	-0.666831	-0.449542	-0.0102728	-0.411981	0.278929	0.164165	0.0458486	-0.280877	-1.24075	1.3501
669	164	1	NSQ	CHONDRO	Growth	Chondrocyte	2	Chondrocyte NSQ	0.730736	-0.719425	-0.669422	0.765155	0.693886	0.238194	0.207139	1.24364	1.06409	1.00359	1.0916	1.07158	0.940335	-0.0248514	0.887783	1.14917	-1.22765	-1.0795	-0.381331	-0.501772	0.335855	1.24454	-0.414051	-0.368914	-0.517697	-1.0627	-0.563429	-0.249146	-0.437628	-0.132518	-0.394998	-1.00999	-0.324716	-0.225929	0.330553	0.920455	2.49183	-1.21012	-0.27014	0.708328	-0.495891
670	165	1	NSQ	CHONDRO	Growth	Chondrocyte	2	Chondrocyte NSQ	0.653778	-0.341043	0.166156	-0.00287402	0.0376315	0.475679	0.489448	0.575862	0.72564	0.74134	0.523227	0.683594	0.859139	0.295545	0.754413	0.197516	0.839814	0.301797	0.256749	0.404272	-1.11923	0.205744	-0.215694	-0.167359	1.58302	1.37105	-0.398034	-1.10153	0.72342	-0.145698	-0.970044	-0.0704098	0.347608	0.260107	-0.104657	-0.83883	-0.585319	0.63293	0.434314	-1.23491	2.21872
671	165	2	NSQ	CHONDRO	Growth	Chondrocyte	2	Chondrocyte NSQ	-1.41628	-0.71867	-1.09607	-0.0073647	-0.0153271	-1.65589	-1.63144	-0.807965	-1.11621	-1.14575	-0.76019	-0.820559	0.391427	-1.02946	-0.904959	0.80346	-0.896357	-0.011197	-1.22988	-0.99252	0.313418	1.2899	-0.937583	-0.357645	-0.419943	-0.842455	0.898497	-1.32849	-0.630397	-0.577882	-0.566361	-0.182816	-0.245923	-0.539888	3.94654	2.24322	0.888099	-0.461777	-0.733387	0.069148	-1.27583
672	166	1	NSQ	CHONDRO	Growth	Chondrocyte	2	Chondrocyte NSQ	-0.274101	-0.209046	0.314911	0.0522896	0.987022	-0.23287	-0.173425	-0.327011	-0.137189	-0.128934	-0.36332	-0.265188	0.795764	-0.828494	0.450592	-0.238711	0.647418	0.961631	0.24657	0.988545	0.759833	-0.438451	-0.0538162	0.276336	0.459868	1.28531	0.717369	1.08158	0.170063	-0.2275	0.369068	1.50205	-0.0839113	0.00999117	-0.677774	0.0265876	-0.959602	0.464895	1.53866	0.544884	1.1839
673	166	2	NSQ	CHONDRO	Growth	Chondrocyte	2	Chondrocyte NSQ	-0.029306	-0.703302	-0.773608	0.269111	-0.216917	-0.422948	-0.395827	0.340466	0.193347	0.20104	0.353351	0.392643	0.50991	0.0139628	-0.143783	0.935916	-0.352129	-0.506687	-0.737117	-0.77558	1.06772	1.23402	-0.92849	-1.12262	0.00589956	-0.0872797	0.123008	-0.530958	0.00784704	-0.0171392	-0.967925	-0.110855	-0.0445369	0.161452	-0.456816	0.755901	1.29543	-1.1691	-0.905941	-0.00537449	-0.954489
674	167	1	NSQ	CHONDRO	Growth	Chondrocyte	2	Chondrocyte NSQ	1.11828	1.74698	1.19083	-0.266642	-0.0684637	1.70358	1.94369	0.0224155	0.429133	0.592374	0.378714	0.390757	0.289784	0.668247	-1.12786	-2.09014	0.737616	0.195052	0.217333	2.10386	2.22832	-0.670235	1.81183	0.683469	1.53464	0.886287	1.6205	0.0397972	-1.27239	-0.191738	1.06724	0.245181	-0.155299	0.123126	0.037156	-0.383668	-0.370152	0.313201	-1.18116	1.17974	1.67604
675	167	2	NSQ	CHONDRO	Growth	Chondrocyte	2	Chondrocyte NSQ	-0.367695	-0.854454	-1.63549	0.588241	0.815688	-0.890895	-0.89563	0.328288	0.0794537	-0.0378174	0.155213	0.254251	0.558815	-0.806936	0.767622	1.52209	-0.0620608	-2.10933	-1.49104	0.667676	-0.739189	1.44508	-0.37691	-1.75793	-0.715322	-0.468319	-0.489148	1.62892	-2.07931	-0.60014	-1.17953	-0.322012	-0.493196	-0.62242	-1.33604	-0.554063	0.284306	-1.01936	-1.1018	-1.35572	1.15559
676	169	1	NSQ	CHONDRO	Growth	Chondrocyte	2	Chondrocyte NSQ	-0.0813709	0.0952109	0.67717	0.668545	0.729549	0.125741	0.0532831	-0.263427	0.00462953	0.0673348	-0.413864	-0.338485	0.572222	-0.57595	0.672177	-0.367261	-0.63824	0.857983	0.97207	-0.651821	0.345056	-0.875105	0.410012	0.670168	-0.443926	-0.939826	0.00379001	0.877163	1.2936	-0.476829	0.25645	-0.956646	0.00101108	0.307604	-0.111966	-0.377936	-0.503714	1.35412	0.802801	-0.156277	-0.676333
677	169	2	NSQ	CHONDRO	Growth	Chondrocyte	2	Chondrocyte NSQ	-0.65686	0.923254	1.07221	-1.59405	-0.524403	-0.0214053	-0.0538709	-1.10237	-0.915916	-0.88111	-1.22644	-1.23019	-0.643168	-0.173534	-0.0148429	-1.29805	-0.529218	0.892194	0.877725	-0.360457	-0.81934	-1.20252	1.67086	1.27071	-0.693612	0.0484212	-0.664206	-0.161025	-0.305449	0.748084	1.0155	-0.738959	0.233405	0.401088	-0.593421	1.39005	1.40327	1.34397	-1.15833	0.606187	-0.646688
678	170	1	NSQ	CHONDRO	Growth	Chondrocyte	2	Chondrocyte NSQ	-0.260821	-0.576176	-0.305245	0.48123	-0.667926	-0.48231	-0.477851	0.0154577	-0.124765	-0.185234	0.0915643	0.0233413	1.02243	0.201645	-0.475101	0.574622	1.31398	-0.190343	-0.380215	-0.449407	-1.33591	0.562966	-0.87936	-0.514751	2.18792	1.22671	-1.59672	-1.48054	0.0388107	-0.8154	-0.564747	0.00426966	-0.967384	-0.267654	-0.183773	-0.705103	-0.636677	-0.158216	0.192318	-0.0944027	2.2456
679	171	1	NSQ	CHONDRO	Growth	Chondrocyte	2	Chondrocyte NSQ	1.82667	0.101469	0.544648	-0.204696	-0.974531	1.69543	1.71914	1.20704	1.54035	1.61328	1.54079	1.59986	0.998116	1.84715	-0.0253659	-0.245661	1.20385	0.176835	0.625767	1.75198	-1.11376	-0.288179	0.68356	-0.485475	0.669228	0.999455	-0.343153	-1.39801	0.0869531	0.289124	-0.153671	1.30391	2.58024	1.93491	-1.44086	-0.576791	-1.39047	0.984274	-0.397483	-0.389744	-0.586272
680	171	2	NSQ	CHONDRO	Growth	Chondrocyte	2	Chondrocyte NSQ	-0.160679	-0.667047	-0.521713	0.503643	-0.561755	-0.470411	-0.437862	0.222163	0.0849196	-0.0378174	0.321993	0.187029	0.748271	0.181462	-0.137179	0.728416	-0.764253	0.0538659	-0.459342	-0.709523	-1.42126	1.09956	-0.985628	-0.0192492	-0.507197	-0.740633	-1.26757	-1.24473	0.211602	-0.475662	-0.263076	-0.63941	-1.06191	-0.754129	-0.937924	1.90259	1.4952	-0.573413	0.128118	-0.409008	-0.612877
681	172	1	NSQ	CHONDRO	Growth	Chondrocyte	2	Chondrocyte NSQ	0.486521	-0.705318	-0.93466	1.14688	0.243789	-0.0200209	-0.00170673	0.943182	0.750152	0.701571	0.797962	0.930181	0.315434	0.060973	0.759225	1.06279	1.36016	-1.27109	-1.04397	-0.321404	1.70291	0.876765	-0.915532	-0.139311	1.51233	0.497306	-0.322391	0.0537712	-0.305222	0.285474	-0.504414	1.42207	0.15305	-0.236105	0.790858	-1.54143	-0.380976	-0.17747	0.281721	-0.212185	-0.284667
682	172	2	NSQ	CHONDRO	Growth	Chondrocyte	2	Chondrocyte NSQ	-0.0607343	-0.6839	-0.529633	0.568392	1.77223	-0.3916	-0.355979	0.393021	0.28878	0.233388	0.239437	0.280245	-3.18451	-1.02793	1.23211	0.748723	-0.13528	-0.0366931	-0.467306	-0.351519	0.997557	1.03402	-0.808542	-0.245468	-0.0924677	-0.414248	-0.954424	-1.07633	0.0038455	-0.390513	0.0102229	0.292132	0.439759	0.296547	-0.837913	1.903	1.82049	-0.842264	-1.20369	0.331639	-0.730245
683	173	1	NSQ	CHONDRO	Growth	Chondrocyte	2	Chondrocyte NSQ	-0.298265	0.0970445	0.673469	0.4817	0.399547	-0.058771	-0.128218	-0.425723	-0.237868	-0.185234	-0.441157	-0.537951	0.0645953	-0.542983	0.296891	-0.400317	-1.05902	0.955641	0.938928	-0.747859	-1.15527	-0.904264	0.354695	1.06284	-0.991051	-0.48183	-1.01768	1.13681	1.31302	-0.914344	0.735263	-0.902365	-0.616539	-1.29009	-1.15681	-0.466974	-0.578739	1.35997	1.18889	0.747735	-1.32876
684	174	1	NSQ	CHONDRO	Growth	Chondrocyte	2	Chondrocyte NSQ	0.0400332	0.348111	0.815628	-0.408458	-0.808945	0.337377	0.309174	-0.36969	-0.139327	-0.0738683	-0.229242	-0.326792	0.736781	0.52012	-0.360804	-0.716584	0.800666	0.677517	0.767376	1.408	0.927886	-1.24219	0.800812	0.795565	0.0765347	-0.667107	0.613378	0.0443468	0.0571083	-1.01307	0.689889	1.57952	1.89959	1.10876	0.721529	-0.913846	-0.474668	0.918395	-0.497471	-0.088957	-0.93823
685	175	1	NSQ	CHONDRO	Growth	Chondrocyte	2	Chondrocyte NSQ	0.269662	1.16673	1.14939	-0.114893	0.757835	0.848936	0.73409	-0.343179	0.0229701	0.217266	-0.426309	-0.450196	1.00207	-0.3599	0.467872	-1.20471	0.82054	0.075964	1.09345	2.55988	0.499443	-1.35936	1.19801	1.90679	-1.06621	-0.483734	0.310113	-0.817892	-0.836577	0.645435	1.90627	2.04289	1.5009	-0.755636	-0.00071634	-0.402696	-1.23186	0.483728	-1.15135	1.50487	1.83498
686	175	2	NSQ	CHONDRO	Growth	Chondrocyte	2	Chondrocyte NSQ	-0.35171	-0.377485	0.179403	1.23026	1.01252	-0.378493	-0.483714	-0.167385	-0.0810064	-0.0738683	-0.324542	-0.282294	0.377293	-0.891435	0.535776	0.382536	-1.10125	0.260833	0.646617	-0.742795	-0.804865	0.289458	-0.798918	-0.28199	-1.20594	-0.302895	-1.31144	-0.0359999	1.50477	0.965373	-0.710388	-0.991082	-1.11626	-0.882504	-1.35321	-0.235295	0.252042	-0.279962	1.47083	-0.70729	-0.89371
687	176	1	NSQ	CHONDRO	Growth	Chondrocyte	2	Chondrocyte NSQ	-0.0133467	-0.381854	0.109474	0.626828	-1.08325	-0.115253	-0.0783897	-0.000272882	-0.0370046	-0.128934	0.113592	0.0807363	1.06017	0.74685	-0.266533	0.11146	-0.824584	0.898144	0.172603	-1.05724	0.50358	0.185156	-0.431354	-0.395752	-0.649928	-0.562322	0.0248908	0.659618	1.3194	-0.222788	-0.598984	-0.949769	0.0657297	-0.535185	-0.534285	0.0994712	-0.771887	0.113331	-0.705877	-0.28036	-1.12977
688	177	1	NSQ	CHONDRO	Growth	Chondrocyte	2	Chondrocyte NSQ	0.873121	-0.292865	0.272987	0.116412	-0.577539	0.706305	0.812933	0.79374	0.87117	0.793417	0.836795	0.828215	0.712733	0.872828	0.170146	-0.126526	0.510714	0.961578	0.304853	0.101846	-0.838181	-0.243849	-0.0563745	-0.190638	0.356144	1.43038	-1.2407	0.804847	0.920828	-0.0124036	-0.0568533	0.336548	0.125501	1.23209	-0.801291	-0.626903	-1.14068	0.416199	-0.67552	-0.166261	0.211198
689	178	1	NSQ	CHONDRO	Growth	Chondrocyte	2	Chondrocyte NSQ	0.881079	-0.411045	0.135402	0.606741	-0.141388	0.64356	0.687151	0.914752	1.02068	0.979747	0.914631	0.901816	-0.770186	0.560534	0.628771	0.214498	0.761455	0.446925	0.201148	-0.0377011	-0.191559	0.198017	-0.525207	-0.0595951	1.53211	0.693183	-0.000676486	-0.361787	0.796169	-0.546504	-0.928098	-0.675578	0.625418	0.174091	-0.694686	-0.456074	-0.602992	0.298842	0.353184	-1.42816	2.18829
690	179	1	NSQ	CHONDRO	Growth	Chondrocyte	2	Chondrocyte NSQ	0.299725	-0.281515	0.29429	0.0581941	-0.0073691	0.229982	0.271316	0.328288	0.384614	0.343451	0.192784	0.273554	-1.20714	0.0915199	0.213855	-0.0918314	0.936863	0.7521	0.216846	0.213154	0.884867	-0.250075	-0.0281426	-0.596778	1.31138	-0.0292521	0.71127	0.295065	0.687129	-0.24043	-0.973063	-0.125191	1.60755	1.66897	1.84558	-0.881257	-1.22988	-0.0358593	-1.16169	-0.651701	1.41237
691	180	1	NSQ	CHONDRO	Growth	Chondrocyte	2	Chondrocyte NSQ	-0.677379	-0.178193	0.38134	0.107426	-0.462861	-0.544274	-0.592311	-0.600029	-0.637209	-0.64207	-0.525218	-0.688374	0.434899	-0.234209	-0.106872	-0.0894133	0.0925282	0.745425	0.566194	-0.16035	-0.808888	-0.399116	-0.316914	0.892533	0.509547	0.441366	-0.4101	0.890522	1.00023	-0.653662	0.874636	0.0190699	-0.00981937	0.0438161	0.238662	-1.18277	-1.70557	0.381766	0.449819	0.839005	0.492483
692	180	2	NSQ	CHONDRO	Growth	Chondrocyte	2	Chondrocyte NSQ	-0.0690484	-0.267221	0.293539	0.65144	-0.630731	-0.079147	-0.166398	-0.128185	-0.0954177	-0.128934	0.0475412	-0.0700923	1.07361	0.296979	-0.395781	0.217087	-1.21026	0.41637	0.738634	-0.99901	-1.35856	0.00208065	-0.603624	0.186388	-1.04583	-1.12186	-0.919659	0.367819	1.51592	0.236574	-0.338749	-0.998941	-1.22182	-0.476858	-1.31135	-0.899391	-0.298295	0.320047	1.10147	-1.13039	-1.2747
693	181	1	NSQ	CHONDRO	Growth	Chondrocyte	2	Chondrocyte NSQ	-0.67939	0.108803	0.644978	-0.0307956	-0.242289	-0.389378	-0.555021	-0.862954	-0.637854	-0.619384	-0.823846	-0.862865	-1.45918	-0.395221	-0.209157	-0.210079	0.666664	0.259407	1.0075	0.944431	-0.611987	-0.763612	0.06015	1.02167	0.6397	0.30335	-0.791353	0.00810597	0.439056	-0.425113	0.69095	1.33503	1.23666	0.998651	-0.431148	-1.46609	-1.54578	0.855992	0.955654	0.170952	0.0668384
694	181	2	NSQ	CHONDRO	Growth	Chondrocyte	2	Chondrocyte NSQ	-0.232352	-0.523474	-0.140752	-0.247748	-0.620726	-0.403336	-0.404005	0.0224155	-0.127139	-0.185234	0.159399	-0.0169201	-0.261991	0.181625	-0.344381	0.454608	-0.725273	0.412313	-0.00176536	-0.665077	-0.830454	0.622443	-1.10513	0.188582	-0.0757824	-0.588085	-0.781591	-0.0850039	0.78406	-0.502653	-0.673588	-0.947186	-1.38414	-1.10358	-0.0466936	1.2629	0.732042	-0.198073	0.96428	-0.852759	0.807005
695	182	1	NSQ	CHONDRO	Growth	Chondrocyte	2	Chondrocyte NSQ	1.54941	0.558557	0.933108	0.35291	-1.24633	1.71269	1.79454	1.05923	1.23917	1.27366	1.1253	0.986686	-1.97724	1.94979	-0.0163511	-1.01393	0.473919	0.851573	0.720462	0.928146	1.54713	-1.58275	1.1	0.79722	-0.10747	0.446725	1.72455	0.14489	0.0204669	-0.110387	0.550608	0.958	1.64359	-0.604777	1.06535	0.697678	0.320348	0.835641	-0.548999	0.296252	-0.63316
696	182	2	NSQ	CHONDRO	Growth	Chondrocyte	2	Chondrocyte NSQ	-0.561451	1.18459	1.14867	0.71852	-0.799078	0.147867	0.0305722	-1.33785	-1.09517	-1.00988	-1.09425	-1.22429	1.13076	0.116451	-0.644843	-1.29573	-0.135101	0.449146	1.08163	0.891073	0.388987	-1.06458	1.46025	1.72645	-0.902858	-0.589987	1.53327	-0.279448	-0.807678	0.437223	1.66336	0.487377	0.547053	-0.0386885	1.77833	0.689624	0.858252	0.904543	-0.753781	1.15203	0.867868
697	183	1	NSQ	CHONDRO	Growth	Chondrocyte	2	Chondrocyte NSQ	-0.40991	-0.609869	-0.410716	0.909116	-0.0276332	-0.641712	-0.537155	-0.0214112	-0.237797	-0.301776	-0.115832	-0.0789777	0.0679265	-0.361318	-0.35192	0.380757	-0.679926	0.802301	-0.562061	-0.864961	-1.27684	0.82929	-0.920183	-0.24399	-0.0994102	-0.233566	-0.934192	-0.0516398	0.588892	-0.858451	-1.28444	-1.1129	-1.09789	-1.29088	-0.268673	2.05662	0.152235	-0.248344	0.948218	0.262612	0.258007
698	184	1	NSQ	CHONDRO	Growth	Chondrocyte	2	Chondrocyte NSQ	1.57296	-0.448616	0.0737984	1.18065	-0.325	1.20368	1.30644	1.55901	1.69475	1.65965	1.54957	1.58728	0.415312	1.14187	0.692059	0.222381	1.40136	0.318415	-0.0307343	-0.00450056	0.327256	0.235156	-0.332881	-0.874689	2.24896	0.826212	-0.82462	-1.06635	0.541159	-0.723504	-1.00589	-1.16313	1.49256	0.921483	-1.06459	-0.970889	-1.04594	-0.158032	-0.899011	-0.909783	2.29834
699	185	1	NSQ	CHONDRO	Growth	Chondrocyte	2	Chondrocyte NSQ	0.844935	0.178894	0.544375	0.150831	-0.303032	0.877524	0.875059	0.730195	0.682925	0.701571	0.759215	0.688333	1.13522	0.648066	0.246761	-0.343195	1.22561	0.204325	0.755034	1.23153	0.26553	-0.828718	0.305498	0.525595	0.89965	3.69096	1.31649	-0.73354	0.422113	-0.696294	0.287942	1.5319	0.405895	2.1306	0.19208	-0.84934	-0.88055	0.455908	-0.273343	-0.300088	-0.393339
700	185	2	NSQ	CHONDRO	Growth	Chondrocyte	2	Chondrocyte NSQ	0.311037	-0.802814	-1.19833	1.05832	-0.405136	-0.23837	-0.180283	0.803751	0.520446	0.404259	0.737347	0.812136	-0.0487761	0.371467	0.409678	1.20429	-0.674049	-1.04573	-1.17524	-0.730939	-0.636515	1.54554	-0.633517	-1.01236	-0.407625	-0.939577	-0.27551	0.666302	-1.03246	-0.489915	-0.765767	0.110384	-1.34544	-0.961079	0.0351777	0.772112	1.3849	-1.58309	-0.820923	-0.168547	-1.17202
701	186	1	NSQ	CHONDRO	Growth	Chondrocyte	2	Chondrocyte NSQ	0.292845	0.048896	0.612625	-0.218967	-0.861072	0.407811	0.482	-0.0409556	0.0525058	0.0673348	0.0574315	0.0702195	-1.17714	0.733015	-0.134466	-0.58999	-1.07175	1.3659	0.520098	-0.463331	-1.29711	-0.875437	0.725264	0.504805	-0.947933	-1.04646	-1.28472	1.21717	1.03641	-1.36645	0.599289	-0.382194	-0.855483	-1.00251	-1.23864	-1.01212	0.159357	1.65057	-0.668783	0.611316	-1.1516
702	187	1	NSQ	CHONDRO	Growth	Chondrocyte	2	Chondrocyte NSQ	0.850486	-0.123337	0.466285	-0.728769	-1.13211	0.78983	0.859377	0.689924	0.697475	0.633875	0.789391	0.693126	-0.305371	1.36526	-0.271881	-0.310729	-0.602961	1.1761	0.505152	-0.416584	-0.818703	-0.49674	0.32879	0.0432473	-0.480804	-0.478027	-1.03119	1.02411	1.3882	-0.775965	-0.560447	-0.593999	-0.604636	0.128515	-0.937046	-1.54553	-0.900858	1.05179	-0.0357683	-1.21523	-0.254661
703	187	2	NSQ	CHONDRO	Growth	Chondrocyte	2	Chondrocyte NSQ	2.04801	-0.572928	-1.23191	-0.842902	-0.932902	1.27856	1.58394	2.0736	1.83033	1.76764	2.56091	2.52602	0.27405	1.95274	-0.0801954	0.611962	0.349599	-0.043264	-1.41907	-0.497973	2.96782	0.721979	-0.903733	1.82716	1.01544	1.63772	0.531219	-1.21843	-0.702334	0.784276	-0.0168947	1.20256	1.12857	0.520191	3.16554	0.13418	-0.290646	0.352975	0.151627	0.785654	-0.0507184
704	189	1	NSQ	CHONDRO	Growth	Chondrocyte	2	Chondrocyte NSQ	0.0657486	-0.422625	0.0393511	-0.318572	-0.813196	-0.0783032	-0.0466555	0.124398	0.0878707	0.0673348	0.248921	0.188509	-0.679861	0.540783	-0.539041	0.21769	-0.664545	0.73973	0.123706	-0.828214	0.612325	0.324405	-0.565761	-0.533388	-0.375063	-1.42982	0.199595	0.359112	1.20769	0.0478915	-0.861564	-0.860698	-0.0750456	-0.0451314	-0.250791	0.390189	-0.394259	-0.0529984	-0.484668	-1.22067	-0.270409
705	189	2	NSQ	CHONDRO	Growth	Chondrocyte	2	Chondrocyte NSQ	-0.447769	0.304458	0.760238	0.311915	0.39183	-0.107248	-0.0974563	-0.539747	-0.492858	-0.403407	-0.589762	-0.727701	-0.103408	-0.636771	0.518372	-0.787825	-0.662254	1.18618	0.699332	-0.508303	-0.568085	-1.36651	0.8724	1.19659	-0.42282	1.29554	-0.292102	1.04487	0.652085	-0.2364	1.51684	-0.61135	-0.218302	-0.257067	-0.0555457	0.179351	0.764396	1.36168	-0.966652	1.60038	-0.5955
706	190	1	SQ	CHONDRO	Growth	Chondrocyte	2	Chondrocyte SQ	1.51089	4.78374	1.65564	-1.38482	-1.03073	2.84391	2.6988	-0.0914471	0.0999477	0.265327	-0.291922	-0.225549	0.530453	1.69492	-0.107077	-2.77405	-0.338851	-1.71047	0.789532	1.4293	0.381312	-0.334515	2.47486	2.04787	0.344767	2.96507	0.038991	0.550472	-0.574334	3.21113	2.91038	-0.817301	0.388203	1.28648	-0.512414	-0.769762	-0.755632	-1.26398	1.9825	3.59958	-1.07147
707	191	1	SQ	CHONDRO	Growth	Chondrocyte	2	Chondrocyte SQ	-1.61249	0.00935816	0.289957	-1.46641	0.448958	-1.32263	-1.16984	-1.48152	-1.6122	-1.63926	-1.51637	-1.44988	-0.666157	-1.4323	-1.43753	-0.716734	3.41539	-0.0845279	-0.918369	2.80805	0.60044	-1.17217	0.238031	0.449556	2.83114	-1.02005	-1.02228	-0.728688	-1.8172	2.20353	2.34409	1.92098	1.62198	-0.124327	1.08216	-0.616207	-1.39248	-0.663678	3.42676	1.32701	-0.294465
708	192	1	SQ	CHONDRO	Growth	Chondrocyte	2	Chondrocyte SQ	-1.88532	1.10346	1.11331	-2.176	-0.226068	-1.00268	-1.06471	-2.21884	-2.1473	-2.08871	-2.45711	-2.40821	0.733827	-1.1976	-0.599148	-1.48284	0.0739799	0.721202	0.706626	0.756817	0.100334	-1.01833	1.73275	0.962393	-0.566459	0.543526	-0.689847	-0.596094	-0.858682	1.10944	0.446612	0.296144	0.549615	0.435068	-0.933736	0.952494	1.24389	0.396476	-0.758657	-0.291074	0.563669
709	193	1	SQ	CHONDRO	Growth	Chondrocyte	2	Chondrocyte SQ	-1.45339	0.205224	0.679249	-0.693169	0.317907	-1.00844	-1.13618	-1.58933	-1.37589	-1.31936	-1.67287	-1.60056	0.681757	-1.25466	-0.172351	-0.464294	-0.3172	0.788077	0.851689	0.393441	-1.21445	-0.807079	0.863889	0.0465218	-0.653897	0.136087	-1.21417	0.0918429	0.931714	-0.644195	0.00247613	0.737891	0.766245	0.194674	-0.650819	-0.996003	-0.567134	1.75022	0.82321	0.121893	-0.777716
710	193	2	SQ	CHONDRO	Growth	Chondrocyte	2	Chondrocyte SQ	1.57694	7.14279	1.76108	-5.05198	-0.669053	3.3458	3.02493	-0.425723	-0.0466152	0.217266	-0.282289	-0.48305	-0.274813	1.40953	-0.851959	-3.17775	-1.20957	-2.88279	0.914161	-0.668112	-0.480994	-0.455395	2.73408	2.47548	-0.491249	-1.10733	0.796032	1.16675	0.329227	4.72824	3.1867	-0.460387	-1.01765	0.08038	1.7008	-0.205374	1.34488	-0.762586	3.40659	3.17334	-0.463174
711	193	3	SQ	CHONDRO	Growth	Chondrocyte	2	Chondrocyte SQ	-1.42568	-0.409095	0.132581	1.10168	1.61676	-1.30451	-1.39559	-1.15047	-1.05646	-1.00988	-1.40092	-1.2666	0.399056	-1.86019	0.753446	0.261394	-0.723302	0.607176	0.369953	-0.792789	-0.962255	0.336113	-0.563399	-0.453482	-0.236675	-0.767479	-1.18625	0.0683698	1.49207	0.471092	-0.65812	-1.19964	-0.736871	-0.300399	-0.197731	-0.0337914	-0.163792	0.0690339	0.733304	-0.641843	0.164021
712	194	1	SQ	CHONDRO	Growth	Chondrocyte	2	Chondrocyte SQ	0.22266	-0.69668	-1.00714	-0.524737	-0.052065	-0.254991	-0.0926749	0.597756	0.422766	0.404259	0.569396	0.703811	0.804636	0.0695875	-0.129797	0.649414	-1.02244	0.372261	-1.20953	-0.690679	-0.321943	1.23269	-1.02244	0.475721	-1.11514	-1.02408	-0.158634	-1.33987	0.0415272	1.04219	2.37102	-0.652282	-0.507398	-1.34167	0.646805	2.02885	0.213445	0.314044	0.949056	0.645886	-0.581641
713	195	1	SQ	CHONDRO	Growth	Chondrocyte	2	Chondrocyte SQ	-1.48553	0.568654	0.875581	-1.92107	-0.752589	-0.880569	-0.908388	-1.8326	-1.84273	-1.85355	-1.80267	-1.78286	0.850529	-0.530685	-1.23285	-1.0533	0.765072	0.792354	0.472008	1.69099	0.808119	-1.64472	0.997769	0.535809	-0.253298	-1.39309	0.989621	0.315743	-0.708803	-0.139748	-0.152812	1.86174	1.92022	-0.430949	0.976695	-0.802608	0.0818108	0.0669705	-0.233389	-1.46093	0.312863
714	196	1	SQ	CHONDRO	Growth	Chondrocyte	2	Chondrocyte SQ	-2.45751	2.31403	1.19699	-3.1765	-1.5511	-1.21283	-1.17687	-3.54971	-3.71021	-3.59005	-2.05831	-2.84709	0.744675	-0.296312	-4.66101	-2.25155	0.402017	-0.15194	0.201303	0.629842	-0.0502874	-0.473577	2.04631	0.491321	0.506368	-0.31617	1.67216	-1.09016	-0.867423	0.533517	1.04638	-0.229568	1.10427	3.23283	1.11076	-1.27995	-0.421452	-0.654518	-0.165185	1.81016	0.40037
715	196	2	SQ	CHONDRO	Growth	Chondrocyte	2	Chondrocyte SQ	-1.55105	-0.390637	0.0434216	0.123238	0.373441	-1.43264	-1.5095	-1.35339	-1.39201	-1.38008	-1.34882	-1.32447	-0.507073	-1.35013	-0.0388704	0.267237	2.15366	-0.21436	-0.145582	0.384373	-0.658696	0.0379628	-0.428091	0.152842	2.95134	1.36553	-0.488396	-1.27142	-0.493782	-0.82693	0.114282	-1.14433	0.843835	0.975088	-1.34261	-1.56916	-1.32698	0.309577	-0.179723	0.512318	2.28586
716	197	1	SQ	CHONDRO	Growth	Chondrocyte	2	Chondrocyte SQ	-0.962449	-0.340108	0.210759	0.401431	0.802468	-0.875551	-0.88656	-0.93225	-0.848215	-0.88111	-0.847898	-0.868106	1.12895	-1.19046	0.399089	0.011205	-0.725042	1.00768	0.275445	-0.433376	-1.32685	0.113392	-0.178287	-0.0458067	-0.30093	-0.230327	-0.896075	0.575256	1.36245	-0.109161	-0.202674	-0.528939	-0.824378	-0.830242	-1.47956	0.0490813	-1.22429	0.841091	-0.169642	-0.708266	0.158345
717	198	1	SQ	CHONDRO	Growth	Chondrocyte	2	Chondrocyte SQ	-0.911861	-0.412763	-0.467051	-0.52264	-0.829051	-1.03522	-0.846559	-1.2201	-1.20394	-1.31936	-0.458771	-0.479963	-1.16328	-0.0869357	-1.66688	0.0166434	0.219073	1.01	-0.768289	0.0441389	0.595315	0.178906	-0.465832	-0.381214	0.17636	0.0240932	1.95589	0.683455	-0.475391	1.71986	-0.248301	1.71913	-0.23237	4.5467	0.934287	1.04516	-0.846531	-0.420525	0.312538	0.437813	-0.655543
718	199	1	SQ	CHONDRO	Growth	Chondrocyte	2	Chondrocyte SQ	-1.13485	0.724814	0.875416	-1.42348	-0.351348	-0.55342	-0.598699	-1.5997	-1.55622	-1.60531	-1.33088	-1.4205	0.235241	-0.616922	-0.980561	-1.04487	0.26672	0.695367	0.634315	1.82773	-0.987987	-1.48788	1.24032	1.043	-0.767395	1.26179	-0.296944	-0.243081	-0.587716	0.0251533	1.45605	2.00991	0.777003	1.28112	0.39742	-1.40077	-0.31214	0.804506	-0.289896	1.96414	1.37345
719	200	1	SQ	CHONDRO	Growth	Chondrocyte	2	Chondrocyte SQ	-0.662848	-0.635253	-0.509018	0.385102	0.278015	-0.883838	-0.787079	-0.107909	-0.339929	-0.362147	-0.330978	-0.283128	-0.339298	-0.713206	-0.076849	0.395504	-0.560404	0.812711	-0.653279	-0.138955	1.03227	0.826032	-1.00142	-0.514812	-0.864717	-0.373559	0.0874584	0.291711	0.354866	-1.08074	-0.870392	-0.187229	-0.0354774	-0.806252	-0.14386	2.65358	0.379012	-0.423779	-0.213139	-0.151491	0.562501
720	201	1	SQ	CHONDRO	Growth	Chondrocyte	2	Chondrocyte SQ	0.336561	-0.113435	0.408314	-0.437949	-0.434665	0.335901	0.369728	0.0824386	0.223631	0.217266	0.0935611	0.259267	0.772026	0.410197	0.37022	-0.224626	-0.432869	0.97061	0.46776	0.128919	-0.574948	-0.36591	0.288674	0.407366	-0.19167	0.12392	-0.237199	0.603705	0.992333	0.456959	0.079438	0.47876	-0.478946	0.438179	0.457531	-0.945067	-0.272556	1.03852	0.383572	-0.00127014	0.103056
721	202	1	SQ	CHONDRO	Growth	Chondrocyte	2	Chondrocyte SQ	0.400772	2.2654	1.38536	-1.38688	-0.57005	1.29413	1.38823	-0.429927	-0.434186	-0.362147	-0.72991	-0.658143	-1.18162	0.556677	0.167925	-2.25458	0.0522045	0.0161823	0.334843	2.23037	0.345679	-0.420553	1.97616	1.37479	0.434971	0.989594	0.952827	-1.47313	-1.93757	2.82648	1.75515	-0.176927	-1.20441	0.121982	1.2386	-0.463384	0.0759426	-1.09478	1.12731	1.82045	2.53098
722	203	1	SQ	CHONDRO	Growth	Chondrocyte	2	Chondrocyte SQ	-1.86131	3.20163	1.42949	-4.63736	-1.7526	-0.427316	-0.369186	-3.37178	-3.50073	-3.51322	-2.51071	-2.7141	0.787427	0.406704	-4.48371	-2.71988	-0.0957583	-0.55313	0.0534599	1.20073	0.563518	-0.185172	2.13201	1.0045	1.18817	-0.280297	0.592089	-1.0549	-0.610551	2.43682	1.49439	-0.653861	-0.495386	-0.167747	0.430123	-1.54247	-1.17627	-1.50304	0.882176	1.72473	0.822014
723	204	1	SQ	CHONDRO	Growth	Chondrocyte	2	Chondrocyte SQ	-1.80771	-0.00693738	0.478676	0.19836	0.713194	-1.42548	-1.58868	-1.73517	-1.64135	-1.60531	-1.82312	-1.78638	0.336	-1.69977	-0.866126	-0.12299	1.53106	0.0318708	0.577256	1.55295	-0.656565	-0.476061	0.0145878	0.393846	1.61832	0.0427568	-0.129579	-1.12066	-0.128272	-0.258961	0.802563	1.32083	2.23398	1.4255	0.326413	-1.23607	-1.31169	0.292082	-0.821862	-0.163595	0.827777
724	204	2	SQ	CHONDRO	Growth	Chondrocyte	2	Chondrocyte SQ	-1.46156	0.468883	0.017727	-1.60296	-1.76975	-1.18497	-1.12125	-2.21884	-2.88825	-3.09949	-0.716771	-1.02522	1.03853	0.698585	-4.66446	-0.535547	1.64326	-0.149097	-0.50788	2.40122	0.879948	-0.417056	0.846935	-0.66073	0.0456234	2.1326	3.44607	-1.46623	-1.95033	0.200468	0.837786	1.13771	0.340596	1.49163	2.94622	0.904886	-1.35666	-0.57291	2.48701	0.126067	-0.761576
725	205	1	SQ	CHONDRO	Growth	Chondrocyte	2	Chondrocyte SQ	-0.162324	-0.415532	-0.673377	-0.554344	-1.42504	-0.450975	-0.260636	-0.111582	-0.748762	-1.00988	0.487789	0.303237	-0.139077	1.04109	-2.39936	0.245239	0.435401	0.469065	-1.03568	-0.522914	0.31839	0.336287	-0.921655	0.687123	1.11398	1.33483	1.74666	-0.656794	-0.598173	1.97897	0.527529	-1.04796	-0.317394	2.77471	0.283979	-0.27732	-0.860444	0.00691492	-1.07481	0.398212	0.768076
726	206	1	SQ	CHONDRO	Growth	Chondrocyte	2	Chondrocyte SQ	-1.39626	3.14055	1.51129	-3.59563	-0.754294	0.00169835	-0.0721901	-2.44649	-2.12548	-2.04788	-2.71259	-2.57929	-0.191517	-0.470627	-0.847361	-2.52449	-0.560637	-0.462255	0.516964	-0.0751809	0.500133	-0.117328	2.52756	1.30968	-0.842417	0.770705	1.68331	0.0806675	-1.25962	3.46681	1.04855	-1.22105	-0.72935	1.19751	1.89285	-0.663693	-0.802693	-1.10105	1.57645	0.00681809	-0.719991
727	207	1	SQ	CHONDRO	Growth	Chondrocyte	2	Chondrocyte SQ	-1.92257	-0.560148	-0.471011	-0.184717	-0.0407412	-1.91649	-1.77834	-1.30709	-1.56064	-1.60531	-1.46694	-1.46074	-2.06454	-1.34525	-0.579369	0.000647005	1.92301	0.815418	-0.779683	0.041222	-1.28196	-0.097432	-0.394746	-0.840885	2.11725	2.13897	-0.742375	0.731945	-0.482304	-0.670461	-0.577127	0.932228	-0.923099	-1.14662	1.62376	-0.163295	0.696128	-0.773481	-0.503454	-0.538047	1.68724
728	207	2	SQ	CHONDRO	Growth	Chondrocyte	2	Chondrocyte SQ	-2.47161	3.26479	1.52259	-2.3729	-0.0949872	-0.877468	-0.762678	-3.32755	-3.09242	-2.97653	-3.58977	-3.58939	0.0939377	-1.67005	-1.12404	-2.96027	-1.02602	-0.34526	-0.153098	-0.492107	-1.3644	0.108909	2.58189	0.686813	-0.933917	-0.822479	-1.17448	0.0564881	-0.320176	3.97679	0.829309	-0.920336	-0.505837	-0.844654	-0.205759	-1.28857	-0.510077	-0.419265	2.37704	0.776416	-1.29971
729	208	1	SQ	CHONDRO	Growth	Chondrocyte	2	Chondrocyte SQ	-1.79138	1.45068	1.08608	-1.76505	-1.47322	-0.868811	-0.69288	-2.55358	-2.87585	-2.97653	-1.73151	-2.19753	0.293802	0.0341952	-3.84423	-2.05356	-0.306227	0.824399	-0.140311	1.24007	-0.457164	-0.546387	1.56726	0.604518	-0.836685	1.631	-0.72226	-0.384266	-1.73321	1.59103	1.35047	0.433925	-0.119389	0.297824	0.410121	0.281	1.10403	-0.853206	1.5042	2.28941	0.339606
730	209	1	SQ	CHONDRO	Growth	Chondrocyte	2	Chondrocyte SQ	-0.116272	-0.625955	-0.340745	1.29425	1.03109	-0.380192	-0.477851	0.23013	0.238365	0.217266	0.0729933	0.163415	-2.95878	-0.745716	0.781975	0.957086	0.36992	-0.91932	0.00303063	-0.690783	0.503823	0.806292	-0.890855	-1.22969	0.640478	0.319467	-0.114117	-0.978465	0.317346	0.63798	-0.967023	0.629375	-0.420486	0.470024	-0.910959	-0.48737	1.62727	-1.02278	-0.327121	-0.6537	-0.475161
731	211	1	SQ	CHONDRO	Growth	Chondrocyte	2	Chondrocyte SQ	0.320255	-0.261474	0.338338	-0.0130422	0.0773591	0.266404	0.241598	0.328288	0.459938	0.478271	0.199249	0.264387	0.728828	0.0518794	0.522842	0.0636567	-1.12244	0.75495	0.647663	-0.650466	-1.13554	-0.0668856	-0.33342	0.3583	-0.957507	-0.439147	-1.3085	0.713736	1.60475	-0.0809092	-0.238815	-0.713461	-1.25695	-0.795962	-0.977624	-0.785875	-0.823096	0.815738	0.93524	-0.864568	-0.747314
732	212	1	SQ	CHONDRO	Growth	Chondrocyte	2	Chondrocyte SQ	-0.896493	-0.0441468	0.561881	-0.150072	0.723981	-0.636196	-0.742173	-0.800565	-0.657665	-0.619384	-1.03529	-1.01955	-0.137327	-1.10782	0.235178	-0.205356	-1.45078	0.875103	0.892391	-0.968746	-0.925854	-0.597713	0.0625908	0.834985	-1.12507	-1.13477	-0.878779	1.13376	1.47389	-0.32454	0.699871	-1.20343	-1.36407	-0.759723	-0.798707	-1.16873	-1.31342	1.25906	1.01754	0.711057	-1.34083
733	214	1	SQ	CHONDRO	Growth	Chondrocyte	2	Chondrocyte SQ	-0.35614	2.85075	1.49296	-0.765052	-0.0326714	0.820093	0.65661	-1.35339	-1.07242	-0.906333	-1.70765	-1.60103	-1.54667	-0.322801	0.253982	-2.16357	-0.585087	-0.47542	1.0202	0.857413	-0.306903	-0.156933	2.08626	2.46402	-0.17707	0.27593	-0.0680983	-0.872725	-1.76307	2.55933	3.43204	-1.0166	-0.886792	-0.738441	0.175413	0.0711933	-0.241093	-0.492732	0.957146	3.92971	0.780605
734	216	1	SQ	CHONDRO	Growth	Chondrocyte	2	Chondrocyte SQ	-0.581703	-0.368173	0.194507	0.69083	1.22962	-0.565815	-0.688127	-0.35334	-0.289673	-0.281972	-0.583055	-0.506439	1.06068	-1.14173	0.916751	0.381628	0.408083	0.0297026	0.570079	-0.209069	-1.16736	0.176705	-0.852559	0.268802	1.32978	0.143148	-0.774363	-0.517151	0.945335	-0.0460787	-0.772178	-0.952296	-0.0623358	0.507061	-0.0812108	-0.835169	0.208379	0.0124256	1.18469	-0.851202	2.24027
735	217	1	SQ	CHONDRO	Growth	Chondrocyte	2	Chondrocyte SQ	-0.585579	-0.542484	-0.218311	1.09051	-0.194623	-0.726289	-0.806237	-0.394429	-0.514559	-0.619384	-0.333904	-0.315146	0.416614	-0.366385	0.264738	0.696464	-0.360436	-0.24038	0.132585	-0.235504	-0.163009	0.689363	-1.10034	-1.11328	-1.083	0.895896	-1.27687	-0.941528	0.619566	0.612804	-1.00021	-0.416117	-0.114713	-0.575951	0.651038	0.68501	1.08161	-1.26927	0.0728508	1.08567	-0.802878
736	217	2	SQ	CHONDRO	Growth	Chondrocyte	2	Chondrocyte SQ	0.066501	-0.509936	-0.0427764	0.368789	0.0187109	-0.12055	-0.135504	0.340466	0.332758	0.281146	0.329684	0.215435	0.615869	-0.0780856	0.464137	0.458807	0.248956	0.219003	0.125626	-0.705932	-0.709144	0.506098	-1.04363	0.242034	1.14149	-0.247233	-1.29478	-0.4711	0.751098	-0.214881	0.0182061	-0.915114	-0.2486	0.0152409	-1.41777	0.253255	0.493444	-0.119783	0.35249	-0.242612	1.70594
737	218	1	SQ	CHONDRO	Growth	Chondrocyte	2	Chondrocyte SQ	0.500856	-0.0899926	0.513712	-0.0469631	0.074207	0.51767	0.458932	0.334385	0.579018	0.592374	0.360561	0.328474	-0.269463	0.172384	0.757527	-0.0919466	-0.492169	0.667022	0.886391	0.0294693	-0.745785	-0.406382	0.0216408	0.470445	-0.204198	-0.567866	-0.689559	0.545467	1.38332	0.191947	-0.0387211	-0.0431968	-0.163466	-0.22147	-1.17499	-1.55944	-1.47434	1.18388	0.960618	-1.0588	-0.0329864
738	220	1	SQ	CHONDRO	Growth	Chondrocyte	2	Chondrocyte SQ	0.144307	-0.783561	-0.891636	1.45695	2.35913	-0.318106	-0.444907	0.683364	0.618554	0.578389	0.50522	0.574218	-1.78231	-1.11277	1.50919	1.52303	0.0194052	-2.36998	-0.552466	-0.21365	-0.463376	1.09793	-0.183874	-1.71082	-0.216101	0.354678	0.0111126	1.01533	-1.28898	0.221837	-0.872354	1.03322	-0.421734	-0.641766	0.918021	-1.23179	1.65172	-0.791372	-1.32307	-0.929174	-0.0794619
739	221	1	SQ	CHONDRO	Growth	Chondrocyte	2	Chondrocyte SQ	0.727247	0.458	0.870961	-0.944068	0.252689	0.96619	0.880625	0.222163	0.549232	0.592374	0.0630302	0.273801	0.944318	0.213799	0.630367	-0.684378	1.10851	0.332356	0.941602	1.62874	1.37894	-1.2702	0.90651	0.291268	0.115063	-0.633261	0.748408	-0.747062	0.203229	-0.771165	-0.885589	1.68923	2.67051	1.34888	0.621974	-0.249293	-1.17125	0.611345	-0.15131	-0.937535	-0.457388
740	222	1	SQ	CHONDRO	Growth	Chondrocyte	2	Chondrocyte SQ	-0.883938	-0.176427	0.196691	0.145792	-0.683782	-0.778852	-0.682198	-0.950554	-1.12284	-1.14575	-0.713087	-0.745917	0.976479	-0.194223	-0.834219	-0.345398	0.605512	1.09421	-0.213889	0.786442	-0.808357	-0.461114	0.109733	0.5079	1.30464	0.205802	0.7545	0.716125	-0.286792	-0.928449	1.17188	0.652415	-0.033772	1.31924	-0.524283	-0.380399	-0.332078	0.480807	-1.31677	2.02942	1.66243
741	223	1	SQ	CHONDRO	Growth	Chondrocyte	2	Chondrocyte SQ	-1.13965	-0.562678	-0.170286	1.29142	1.60077	-1.18436	-1.32578	-0.761487	-0.760873	-0.711395	-1.01518	-0.86409	0.621776	-1.66621	0.924301	0.766842	-0.516919	-0.367944	0.23145	-0.81554	-1.16398	0.78331	-1.00891	-0.779948	0.0333679	-0.390879	0.151319	-1.32612	0.755795	1.15887	-0.552598	-0.834699	-0.953307	-0.32401	-0.65458	0.404884	1.56245	-1.30912	-0.161384	-0.631394	0.319939
742	223	2	SQ	CHONDRO	Growth	Chondrocyte	2	Chondrocyte SQ	1.35236	1.01096	1.07294	-1.88749	-0.973486	1.70093	1.52742	0.453137	0.853667	0.979747	0.602457	0.678075	-0.268531	1.5345	-0.154122	-0.806952	-0.994127	0.069766	1.69997	-0.781876	-0.00608846	-1.64515	1.6019	0.832922	-0.986118	-0.864477	-0.552902	-1.17916	0.069858	-0.210963	-0.281346	-1.23526	-0.211368	-0.682545	-1.41407	0.928024	0.404984	2.61163	2.36778	-1.0087	-1.28813
743	224	1	SQ	CHONDRO	Growth	Chondrocyte	2	Chondrocyte SQ	-0.277969	3.82649	1.58236	-2.74554	-0.562162	1.11248	1.08528	-1.42942	-1.25724	-1.0905	-1.65259	-1.7049	-0.0169576	0.104781	-0.312757	-2.77282	0.0463897	-1.06928	0.288745	2.53711	0.249554	-0.380981	2.20651	1.52729	1.51047	2.37679	0.154154	-0.241332	-1.43502	3.79922	2.19749	-0.607428	-0.0657743	1.06892	-0.201682	-1.25718	-1.32692	-1.492	3.4587	2.48269	0.394996
744	225	1	SQ	CHONDRO	Growth	Chondrocyte	2	Chondrocyte SQ	-1.14809	0.233484	0.750465	-0.614889	1.38641	-0.717102	-0.894332	-1.17345	-0.957813	-0.88111	-1.42993	-1.38836	-0.203485	-1.58174	0.578963	-0.384819	-1.11698	0.669021	1.20985	-0.742498	-0.153835	-1.04089	0.444729	0.992837	-0.55509	-0.120653	0.550785	0.76698	1.15843	-0.182513	0.54	-1.41343	-0.675822	-1.0861	0.669801	-0.0743835	-0.302053	1.53807	1.43742	-0.134783	-1.03895
745	225	2	SQ	CHONDRO	Growth	Chondrocyte	2	Chondrocyte SQ	-0.156573	-0.828599	-1.4299	0.8182	0.785291	-0.676756	-0.565132	0.584096	0.333477	0.233388	0.33039	0.417997	0.03965	-0.653325	0.639739	1.10529	1.81822	-1.18437	-1.7608	0.544066	0.100927	1.04787	-0.754266	-1.31807	1.22843	0.236463	-1.65803	-0.00587468	-0.589815	-0.958275	-0.222416	2.78734	-0.705839	-0.87427	0.0549031	-0.882611	-0.938687	-0.899071	-0.773651	-0.652662	-0.472404
746	226	1	SQ	CHONDRO	Growth	Chondrocyte	2	Chondrocyte SQ	-0.371261	-0.489401	-0.281978	-0.0496172	-0.993056	-0.550606	-0.343052	-0.226469	-0.601789	-0.688071	-0.0817108	-0.0702776	-3.6917	0.421399	-0.600512	-0.0265892	1.76681	0.772453	-0.967145	-0.0305931	1.18556	-0.0568423	-0.444472	-0.605895	2.73433	-0.0999175	-0.912377	0.0151442	-0.772621	-0.626399	1.44854	-1.14953	1.59772	-0.0594245	0.487133	-0.725029	-1.09695	-0.33813	-0.0239687	3.32876	2.64313
747	226	2	SQ	CHONDRO	Growth	Chondrocyte	2	Chondrocyte SQ	0.777368	3.25861	1.46233	-2.93861	-0.17942	1.83886	1.41672	-0.289052	-0.21464	-0.0378174	-0.364583	-0.349092	0.720571	0.518005	-0.987221	-1.67302	-1.07869	-1.60766	2.13122	-0.699164	-0.208179	-0.939641	2.58224	2.38573	-1.07855	-0.306835	-0.353129	-0.119945	-1.10204	-0.370056	1.89664	-1.07416	-0.939971	-1.12304	-0.890055	-1.57325	-1.58359	1.80872	1.78466	0.795951	-1.31669
748	227	1	SQ	CHONDRO	Growth	Chondrocyte	2	Chondrocyte SQ	0.821488	-0.78538	-0.883092	1.52666	2.93022	0.255773	0.201643	1.3719	1.27645	1.26295	1.06556	1.21186	0.216411	-0.860716	1.72128	1.40245	0.0062445	-1.89929	-0.583709	0.092825	-0.881247	1.21879	-0.259094	-1.0184	0.113378	-0.183114	-0.0274636	0.762542	-1.19256	0.463485	-0.943323	0.779406	-0.0603227	-0.931593	-0.168194	-0.418471	1.62015	-1.0457	-0.100914	-0.398613	-0.464604
749	228	1	SQ	CHONDRO	Growth	Chondrocyte	2	Chondrocyte SQ	-1.2259	-0.608351	-0.571828	-0.52069	-1.0099	-1.36597	-1.33706	-0.850343	-1.12393	-1.14575	-0.627763	-0.781259	0.243341	-0.123202	-1.55182	0.566955	1.233	-0.0543867	-0.847191	-0.808899	0.0153916	0.593098	-0.937188	-0.846255	1.83762	-0.277359	-0.797835	-1.07867	-0.24147	-0.357022	-0.226623	0.578347	-0.658105	0.805378	0.905092	0.0213076	-0.978905	-1.1194	0.417283	0.0207515	1.20422
750	228	2	SQ	CHONDRO	Growth	Chondrocyte	2	Chondrocyte SQ	-0.530894	1.04052	1.08626	0.260058	-0.147928	0.115151	-0.0508016	-1.17345	-0.946872	-0.88111	-1.28849	-1.11117	-1.97384	-0.361996	-0.194078	-1.06277	-0.130499	0.338232	1.24887	1.27081	-0.559775	-1.58294	1.63778	1.0972	-1.18141	-1.50581	-1.33501	-0.849379	-0.338209	-0.717637	0.363593	0.702918	1.0029	-0.401242	-0.777128	0.0629045	-0.0393677	1.94472	0.335396	-0.766171	1.12382
751	229	1	SQ	CHONDRO	Growth	Chondrocyte	2	Chondrocyte SQ	-1.13965	-0.13448	0.454196	-0.445104	-0.0155762	-0.899259	-1.03254	-1.01712	-0.949219	-0.906333	-1.04633	-1.17142	-0.603187	-0.84784	-0.438771	-0.0674595	-0.378692	0.689378	0.749744	-0.410284	-0.471618	-0.410677	-0.20141	0.703907	0.049119	-1.1008	-0.868975	0.860164	1.21092	-0.235611	0.266601	-0.622579	0.152251	-0.121586	-1.17464	-1.39436	-1.15934	0.917756	-0.138779	-1.22442	0.172169
752	229	2	SQ	CHONDRO	Growth	Chondrocyte	2	Chondrocyte SQ	-0.261676	-0.286019	0.280667	0.885911	0.0387162	-0.250212	-0.27192	-0.100578	-0.276945	-0.362147	-0.293283	-0.246455	0.203464	-0.306042	0.52289	0.00114799	-1.3153	0.952356	0.439376	-0.802688	-0.621853	-0.100534	-0.387585	0.255254	-0.659137	-1.4656	-0.641445	1.21232	1.4075	-0.426046	-0.574135	-1.03206	-1.24808	-0.620139	-1.2655	-0.250358	-1.21408	0.492042	0.429911	-0.535581	-0.910117
753	230	1	SQ	CHONDRO	Growth	Chondrocyte	2	Chondrocyte SQ	0.468569	-0.19258	0.239477	-0.862628	-0.954095	0.374097	0.447748	0.354092	0.224566	0.084441	0.340267	0.493952	0.716878	0.935277	-0.103052	-0.122211	0.244311	0.809154	0.154054	0.775303	-0.45565	-0.135381	0.182011	-0.810011	0.798688	0.545731	1.50465	-0.0229136	0.497252	0.30776	0.12646	1.0663	0.188302	0.360484	1.52391	-0.2107	-1.18239	0.0918399	0.812091	1.12882	1.07613
754	231	1	SQ	CHONDRO	Growth	Chondrocyte	2	Chondrocyte SQ	-0.508212	-0.113642	0.417832	0.205832	-0.386468	-0.375148	-0.357626	-0.575283	-0.663819	-0.711395	-0.645315	-0.54394	0.240636	-0.180102	-0.358716	-0.297571	0.333578	0.960045	0.377387	0.180005	0.0908269	-0.561184	0.161431	-0.15406	0.597454	-0.484206	0.363361	0.66741	0.868707	-0.359616	0.239277	0.130375	0.566551	1.90788	1.36437	-1.45455	-0.960852	0.405404	-0.725267	0.852349	0.719264
755	231	2	SQ	CHONDRO	Growth	Chondrocyte	2	Chondrocyte SQ	-0.941203	-0.657152	-0.528788	0.610665	0.12604	-1.12751	-1.0569	-0.419431	-0.568757	-0.64207	-0.503521	-0.542405	1.03895	-0.805757	-0.659002	0.513494	-0.555704	0.57816	-0.602367	-0.695415	-0.520694	1.00021	-1.0054	-0.838718	-0.525132	-0.0661168	0.080063	-0.603712	0.611492	-0.655626	-0.572124	-0.156915	-0.461933	-0.718687	-0.195655	1.97471	0.840795	-0.731938	-1.22797	-0.318907	-1.09875
756	232	1	SQ	CHONDRO	Growth	Chondrocyte	2	Chondrocyte SQ	0.172617	-0.79492	-1.24662	0.858393	-0.029803	-0.361783	-0.400227	0.684678	0.311058	0.217266	0.616879	0.695171	-1.07433	0.0224084	0.806503	1.44438	0.392741	-2.09072	-1.14759	0.151555	0.501824	1.17123	-0.447824	-1.22881	-0.248667	-0.13508	-1.43662	1.05516	-1.26493	-0.492693	-0.692862	1.12537	0.0651442	-0.666062	-1.11268	-1.29933	0.830341	-1.22092	-0.782722	0.120448	0.0364031
757	233	1	SQ	CHONDRO	Growth	Chondrocyte	2	Chondrocyte SQ	-0.798258	-0.438763	0.0901882	1.02128	1.61941	-0.795847	-0.932006	-0.513442	-0.476065	-0.50896	-0.76019	-0.659252	0.302048	-1.45006	0.880415	0.520994	-0.167224	-0.0505291	0.541422	-0.631533	-0.971193	0.37243	-1.02239	0.0530793	0.347658	0.441685	-0.58233	-0.320975	0.917167	0.711509	-0.656806	-1.17886	-0.828937	-0.0980863	-0.524802	0.200163	0.700167	-0.468849	1.21222	0.0493454	1.04682
758	233	2	SQ	CHONDRO	Growth	Chondrocyte	2	Chondrocyte SQ	-2.14749	0.0389096	0.571295	0.508978	1.05766	-1.66735	-1.82985	-2.04481	-1.83888	-1.74404	-2.17747	-2.17609	-2.43091	-2.08978	-0.0454784	-0.2749	0.240234	0.638672	0.755079	0.915467	-1.31728	-0.59131	0.280466	0.749257	0.364137	0.351086	-0.981224	0.102335	0.688822	-0.777834	0.330126	1.391	0.565829	0.16954	-1.26371	-1.36766	-1.42777	1.19743	1.08721	-0.0365076	0.0162572
759	233	3	SQ	CHONDRO	Growth	Chondrocyte	2	Chondrocyte SQ	-0.905812	0.693635	0.868719	-1.86635	-0.371871	-0.369282	-0.428714	-1.26469	-1.34306	-1.34953	-1.09493	-1.20441	-0.346297	-0.451726	-1.13024	-0.985548	0.721917	0.529957	0.625292	1.54432	0.575278	-1.58646	1.03515	1.02751	-0.283754	-0.746048	0.211241	-0.196499	-0.701436	-0.290038	1.94863	1.51251	1.21243	1.85855	2.03683	-0.00252713	0.367087	0.378253	0.147348	0.480273	0.0134354
760	234	1	SQ	CHONDRO	Growth	Chondrocyte	2	Chondrocyte SQ	-0.475954	-0.126649	0.444467	-0.170466	-0.425988	-0.341329	-0.342847	-0.524367	-0.533196	-0.619384	-0.646306	-0.539044	0.994246	-0.129702	-0.119644	-0.275732	-1.11869	1.16867	0.504645	-0.694361	-0.728005	-0.521846	0.0517692	0.513849	-0.737523	-0.29606	-0.426975	1.51237	1.16883	-0.520793	0.632718	-0.604165	-1.34367	-0.0158809	-1.34739	-1.2197	-1.16557	1.16801	-0.744621	0.251822	-0.587528
761	235	1	SQ	CHONDRO	Growth	Chondrocyte	2	Chondrocyte SQ	-1.36324	0.20283	0.703828	-0.846852	-0.358737	-0.92338	-1.03557	-1.5997	-1.45728	-1.38008	-1.37742	-1.54366	-0.118562	-0.761433	-0.962254	-0.508057	-1.43455	0.969653	0.900887	-0.933504	-1.51354	-1.00801	0.655739	0.751661	-1.1757	-1.00416	-0.800614	0.766916	1.24354	-1.03779	-0.112989	-1.03837	-1.48987	-0.622072	-0.939321	-0.0708761	-0.124205	1.28057	1.2395	-0.438286	-1.06674
762	235	2	SQ	CHONDRO	Growth	Chondrocyte	2	Chondrocyte SQ	-0.982174	-0.734347	-0.777493	0.577058	0.0510372	-1.23332	-1.24952	-0.394429	-0.511407	-0.552544	-0.522207	-0.511114	-2.07753	-0.786501	-0.428326	0.949482	-1.45228	-0.379457	-0.703058	-0.88632	-0.565148	1.37729	-0.86205	-1.17034	-1.07312	-1.41938	-1.46444	-0.679866	-0.0838816	-0.00212024	-1.07614	-1.30568	-0.84328	-0.955443	-0.985885	1.80093	1.94388	-1.11517	-1.16981	-1.07944	-0.921435
763	236	1	SQ	CHONDRO	Growth	Chondrocyte	2	Chondrocyte SQ	-1.64963	0.324478	0.791727	0.311239	0.906581	-1.10382	-1.28611	-1.74252	-1.50961	-1.38008	-2.10846	-1.88418	0.106636	-1.69197	0.438665	-0.520086	0.359221	0.521348	1.02921	0.763172	0.787119	-1.05969	0.812512	0.352537	0.126114	-0.887501	0.0458468	-0.313791	0.664511	-0.256372	-0.30635	0.773262	1.84671	0.885227	-0.64575	-0.287949	-0.460612	0.981946	0.995866	-0.48289	-0.390963
764	236	2	SQ	CHONDRO	Growth	Chondrocyte	2	Chondrocyte SQ	0.468248	-0.844955	-1.77802	1.22919	1.23075	-0.203082	-0.203289	1.12339	0.869254	0.793417	0.993837	1.07285	0.735748	-0.453516	0.964085	1.66212	0.46411	-2.79269	-1.70815	0.590588	1.25336	1.14038	-0.609302	-0.638728	-0.740221	-0.97903	0.261324	1.75253	-1.47231	-0.479305	0.391206	1.31027	0.24616	-1.23878	-0.103851	-0.931913	0.183445	-1.37754	-0.926897	0.207044	1.38396
765	236	3	SQ	CHONDRO	Growth	Chondrocyte	2	Chondrocyte SQ	-2.81127	-0.806434	-2.41346	0.586719	0.0681034	-3.01584	-3.02903	-1.98276	-2.31496	-2.39578	-1.9684	-1.90702	-0.835886	-1.99649	-0.594044	1.20336	-0.0751087	-1.10376	-2.28663	0.11621	0.303034	1.45846	-0.958844	-0.994251	-0.794356	-1.19961	-0.373872	0.47908	-1.90991	-1.08193	0.110308	0.603749	-0.441509	-0.183492	-0.567168	0.690977	-0.829747	-1.02623	0.0768564	-1.13352	0.657342
766	236	4	SQ	CHONDRO	Growth	Chondrocyte	2	Chondrocyte SQ	-0.524258	-0.691755	-0.638909	0.705842	1.52136	-0.808942	-0.908388	-0.0214112	-0.106846	-0.128934	-0.23692	-0.117608	0.055567	-1.22993	1.08992	1.14567	2.06749	-1.83262	-0.638253	-0.193591	-0.47182	0.542158	-1.11955	-0.239651	2.03964	1.53102	-0.860884	0.108254	-0.538306	0.312474	-0.951962	2.10261	-0.576716	-0.091179	-0.888845	-0.154842	-0.954731	-0.572695	0.0863146	-0.247198	-0.904723
767	237	1	SQ	CHONDRO	Growth	Chondrocyte	2	Chondrocyte SQ	-0.00173167	0.293358	0.747264	-0.987901	-0.757831	0.262499	0.183771	-0.425723	-0.264372	-0.204285	-0.171744	-0.296005	-0.153007	0.447906	-0.586086	-0.516628	0.596444	0.508418	0.913342	0.824609	0.589942	-1.05811	0.706239	0.674945	-0.00781804	-0.119872	0.0785566	-0.0244283	0.496187	-0.854139	0.0434938	0.869875	1.70808	1.56703	-1.18673	-0.773731	-0.29973	0.947279	0.393623	-0.222493	-1.00763
768	238	1	SQ	CHONDRO	Growth	Chondrocyte	2	Chondrocyte SQ	-1.20854	-0.730537	-1.4484	-0.000151852	-0.191637	-1.54283	-1.34934	-0.513442	-0.915927	-1.00988	-0.682049	-0.54441	-0.0113509	-0.777189	-0.485346	0.631772	-0.0393341	0.391406	-1.75777	-0.735873	1.90245	1.17967	-1.01164	-1.63097	0.378861	0.533316	1.18926	-1.10198	-1.11727	-1.24809	-0.720869	0.284236	1.84286	-0.883585	-0.517153	2.31496	-0.309468	-1.07769	-0.40379	-0.0774573	-0.352186
769	239	1	SQ	CHONDRO	Growth	Chondrocyte	2	Chondrocyte SQ	-1.54541	-0.656879	-1.41881	0.758676	-0.257226	-1.80459	-1.78024	-1.13054	-1.46782	-1.60531	-1.14574	-0.848834	-2.37101	-0.953071	-0.641181	0.729225	0.100434	-0.0946745	-1.55884	-0.162655	0.847807	0.968755	-1.10373	0.76217	-0.308521	-1.02622	2.72132	-1.22641	-0.914571	-0.139624	1.11769	0.32024	-0.480035	1.87538	-0.430854	1.71177	-0.426315	-0.122276	-1.09409	-0.0941944	-0.349495
770	1	1	FLAT	MC3T3	DEX	Osteoblast	2	Osteoblast Flat	1.14948	-0.33177	-0.341346	-0.909468	-2.37341	0.864556	1.02725	0.999973	0.640528	0.479031	1.49973	1.33081	-0.546896	3.06391	-1.40021	0.146134	-0.57562	0.40185	-0.507657	-0.334579	-1.4579	0.829993	-0.677054	-0.735058	-0.560088	-0.504413	-0.929661	-0.726309	-0.108455	-0.285316	-0.613922	-0.39604	-0.588312	-0.819679	-0.190581	1.79292	0.521442	-0.664678	-0.20848	-1.03191	-0.769482
771	2	1	FLAT	MC3T3	DEX	Osteoblast	2	Osteoblast Flat	3.31533	0.592296	1.16242	-0.735738	-2.04064	3.60123	3.58823	2.24501	2.57574	2.51824	2.70436	2.68948	0.696966	3.78079	-0.0993875	-1.10609	0.932212	1.02598	1.15418	0.927875	0.50856	-1.34662	0.631044	0.931335	1.25603	0.16082	-0.871381	-0.258041	0.968272	-0.111013	0.835897	-0.0841567	2.40488	2.06093	-0.625649	-1.37195	-1.54034	1.19117	-0.108041	0.788309	1.36677
772	3	1	FLAT	MC3T3	DEX	Osteoblast	2	Osteoblast Flat	3.75186	0.184302	0.83084	0.224749	-1.70615	3.79241	3.90992	2.99067	3.25777	3.16364	3.42293	3.33079	0.113	3.588	0.134503	-0.851159	-0.324096	1.32516	0.731255	-0.426627	-0.108625	-0.526871	-0.0816317	0.717287	0.234592	-0.943239	-0.527005	-0.0227534	1.47671	-0.512809	-0.117379	-1.20295	0.309487	0.292712	-0.9862	0.364496	-0.523632	0.977932	1.15206	-0.432903	0.65972
773	4	1	FLAT	MC3T3	DEX	Osteoblast	2	Osteoblast Flat	-0.0601938	-0.227631	0.0812771	-0.490761	-1.43653	-0.129091	0.00703786	-0.150513	-0.204183	-0.154065	0.0858086	0.00558152	1.0681	1.01832	-0.663958	-0.22303	1.89409	0.467674	-0.393995	-0.785883	-0.0290924	0.0134984	-0.462845	-0.834184	2.33283	1.77291	-0.337862	-1.08265	-0.0106738	-0.73219	-0.893817	0.987491	-0.55176	0.148321	-0.983962	-0.608074	-1.69355	0.19206	-0.906352	-0.55423	1.03448
774	4	2	FLAT	MC3T3	DEX	Osteoblast	2	Osteoblast Flat	-0.350986	-0.229154	0.0442737	-0.613452	-1.60738	-0.412069	-0.291416	-0.30736	-0.60165	-0.666741	-0.0391325	-0.258209	0.933897	1.03462	-1.06851	-0.165529	-0.314434	0.785593	-0.119839	-0.0654804	-1.26585	0.509008	-1.06322	-0.516542	-0.269907	-0.214593	-1.24541	-1.38787	0.479572	-0.687047	-1.32402	-0.249896	-0.833545	-0.9413	0.162109	1.91319	0.713012	-0.558816	0.217668	-0.657499	0.169964
775	4	3	FLAT	MC3T3	DEX	Osteoblast	2	Osteoblast Flat	-0.238985	-0.0923344	0.438653	-0.152693	-0.729281	-0.154549	-0.169546	-0.30736	-0.271556	-0.301545	-0.171365	-0.328117	-0.974202	0.26738	-0.337489	-0.195665	-0.575224	0.683005	0.50241	-0.827883	-0.726785	0.210441	-1.03627	0.0143298	-0.253863	-0.436515	-0.970375	-1.14545	0.928617	0.634086	-0.524358	-0.771949	-0.33457	0.251408	-1.29067	1.2825	1.02298	-0.350531	0.327234	-1.17523	-0.517164
776	5	1	FLAT	MC3T3	DEX	Osteoblast	2	Osteoblast Flat	0.856572	0.438487	1.02999	0.747488	-0.987704	1.20117	1.12132	0.113584	0.524001	0.529333	0.311763	0.40098	-2.23847	1.13191	-0.0923997	-0.815684	1.32272	0.709466	1.06326	0.662678	1.25207	-1.0329	0.489977	-0.443646	1.54148	1.02305	-1.51346	-0.992698	0.985535	0.449392	-0.642143	-0.661371	2.38499	3.15698	-0.658487	-1.36353	-1.44529	0.535258	-0.237675	0.132417	1.40962
777	5	2	FLAT	MC3T3	DEX	Osteoblast	2	Osteoblast Flat	0.578317	-0.500628	-1.00688	-0.277964	-1.31245	0.14649	0.228526	0.754516	0.415857	0.323224	0.952558	0.946729	-1.89322	1.26962	-0.335133	0.751636	0.256015	-0.642495	-1.14749	0.395385	-1.40907	0.979411	-0.398496	-1.43615	-0.174401	-0.1726	-0.749011	0.899376	-0.933669	-0.952738	-0.641704	1.34224	-0.414818	-0.858659	1.79588	-0.869111	-0.100868	-0.890197	-1.20774	-0.4264	0.208008
778	6	1	FLAT	MC3T3	DEX	Osteoblast	2	Osteoblast Flat	0.399757	0.358926	0.940219	-1.10086	-1.16822	0.719715	0.686525	-0.150513	0.0230827	0.0260633	0.127063	0.0225784	-0.0513453	1.02401	-0.374765	-0.820392	-0.957066	1.14032	1.03801	-1.0275	-0.636957	-0.72324	0.238735	0.970004	-0.551268	-1.52295	-0.991435	-0.0945051	1.52546	1.03847	1.17686	-1.43369	-0.0532688	-0.291789	0.203559	-0.201258	-0.624609	0.911419	0.821804	0.591211	-0.785027
779	6	2	FLAT	MC3T3	DEX	Osteoblast	2	Osteoblast Flat	0.562823	-0.494498	-0.885191	0.189881	-0.950518	0.157861	0.305624	0.784716	0.51562	0.393406	1.05628	0.90122	0.988997	0.925419	-0.52196	0.568386	-0.490762	-0.183442	-1.02452	-0.109999	-1.22727	1.22234	-0.314313	-1.34047	-0.510834	-0.880016	-0.543251	0.658268	-0.732831	-0.992403	-0.464008	0.162772	-0.685703	-0.891331	-1.25184	0.524399	0.544668	-0.980879	-0.55772	-0.675009	-0.406812
780	6	3	FLAT	MC3T3	DEX	Osteoblast	2	Osteoblast Flat	0.660806	0.31072	0.921162	-0.713139	-1.50969	0.947283	0.926243	0.163349	0.286718	0.323224	0.372591	0.281411	-0.0557441	1.52515	-0.627729	-0.804505	-0.470979	1.13705	1.00091	-0.391044	-1.03398	-0.695336	-0.092327	0.514919	-0.218625	-0.166705	-1.24494	-0.0907646	1.48125	0.60847	-0.614351	-0.892118	-0.225579	-0.514358	-0.916771	-0.122433	-0.764106	1.07686	0.917568	-0.929286	-0.0551145
781	6	4	FLAT	MC3T3	DEX	Osteoblast	2	Osteoblast Flat	0.324054	0.997304	1.36567	-0.225806	0.14987	0.961507	0.83716	-0.344763	-0.0129238	0.102976	-0.447042	-0.356536	-1.14521	-0.00535478	0.275511	-1.37599	0.289165	1.08487	1.45909	1.81539	-1.00254	-1.72101	1.40988	1.8598	0.616231	-0.447027	1.50233	-0.19129	0.963986	-0.119353	1.83844	1.18732	1.544	0.696395	2.4142	-1.50363	-1.94576	2.13763	1.50694	1.01789	0.466055
782	7	1	FLAT	MC3T3	DEX	Osteoblast	2	Osteoblast Flat	1.13033	-0.104616	0.4208	0.368556	-0.0204036	1.11854	1.0868	0.8763	1.07039	1.09273	0.826623	1.00352	0.106092	0.578446	0.626092	-0.0432366	1.88669	0.0155832	0.308556	-0.636128	-0.446074	-0.20769	-1.00974	-0.247772	2.38913	2.43938	-0.42891	-0.752963	0.139882	0.195163	-0.178215	0.649685	-0.611317	1.37892	0.271667	-1.25258	-0.91324	-0.0487511	-0.0505309	-1.32672	1.2211
783	7	2	FLAT	MC3T3	DEX	Osteoblast	2	Osteoblast Flat	1.05188	1.6125	1.66291	0.26058	-1.10496	1.91286	1.83571	-0.0541552	0.443029	0.529333	0.0622707	0.0477456	-2.35617	1.35246	-0.192767	-2.07286	-0.458235	1.40811	1.57924	0.522075	0.953242	-2.71178	3.09759	1.90789	-0.433722	-1.06162	1.21419	0.184648	0.870097	-1.57759	1.51969	-0.233505	1.20578	-0.373857	0.413389	0.498151	-0.101605	2.86298	1.13133	0.956179	-0.87801
784	7	3	FLAT	MC3T3	DEX	Osteoblast	2	Osteoblast Flat	-0.25356	-0.558522	-1.36228	0.117989	0.106728	-0.706777	-0.692097	0.246772	-0.0592252	-0.11315	0.263433	0.211844	0.120381	-0.321545	-0.105626	1.20445	0.00777371	-1.56747	-1.35245	0.841544	-0.344759	0.79617	0.11581	-1.01811	-0.878274	-1.32369	-0.118623	1.64772	-1.50937	-0.655234	-0.214321	0.864895	-0.377403	-0.325844	1.35826	-0.556465	-0.509789	-0.854605	-1.30097	0.466396	1.3879
785	8	1	FLAT	MC3T3	DEX	Osteoblast	2	Osteoblast Flat	0.375487	-0.260791	-0.00378681	-0.213587	-1.44186	0.246524	0.316303	0.234751	0.150765	0.102976	0.647382	0.458902	1.10877	1.28254	-0.808907	0.0947844	-0.434887	0.386625	-0.0699107	-0.423016	-0.865189	0.626517	-0.683833	-0.552282	-0.0348193	-0.502635	0.103096	-0.953871	0.311147	0.0501943	0.0793146	-0.302111	-1.08663	-0.231734	-0.584884	1.43114	0.909511	-0.877437	-0.924122	-0.53059	0.000819736
786	9	1	FLAT	MC3T3	DEX	Osteoblast	2	Osteoblast Flat	0.158523	0.763486	1.24028	-2.17099	-1.62606	0.702748	0.582592	-0.525822	-0.320646	-0.154065	-0.387549	-0.418061	-0.495632	1.3587	-0.788442	-1.1462	1.7119	0.703524	1.21132	1.53648	2.09904	-1.65772	0.790505	0.393819	1.55717	0.714087	0.26034	-0.74837	0.559225	-0.110762	-0.852533	0.516688	2.91026	3.66328	-1.41095	-1.12452	-2.14364	0.299172	0.157116	0.0167417	0.993726
787	9	2	FLAT	MC3T3	DEX	Osteoblast	2	Osteoblast Flat	0.703242	0.0294876	0.597091	-0.547185	-0.963373	0.806702	0.864633	0.532539	0.50762	0.512653	0.646991	0.50721	-0.153959	1.01981	0.025592	-0.535686	-0.44102	1.0618	0.5833	-0.4683	-1.20129	-0.161297	-0.792931	0.769877	-0.37529	0.400611	-1.0883	-0.350708	1.18513	-0.399917	0.7445	-0.451868	-0.336155	-1.09249	-0.22696	1.22044	0.357893	0.601822	0.294377	1.01003	-0.634682
788	9	3	FLAT	MC3T3	DEX	Osteoblast	2	Osteoblast Flat	-0.481705	-0.337757	-0.515022	-0.510295	-1.74918	-0.704762	-0.578584	-0.359436	-0.656266	-0.765003	-0.0303986	-0.187905	0.953715	1.12726	-1.33397	0.215766	1.36125	-0.00390919	-0.898302	-0.0818055	-0.145718	0.421343	-0.815024	-1.58009	1.30085	1.10988	0.602681	-0.366618	-0.143484	-0.744515	0.121107	1.48476	-0.0673778	-0.822912	-0.862136	-0.632825	-1.26069	-0.523724	0.13197	0.801935	-0.945788
789	9	4	FLAT	MC3T3	DEX	Osteoblast	2	Osteoblast Flat	-0.638217	0.787286	1.19996	-1.43297	-1.15621	-0.0572065	-0.0869964	-1.13293	-1.03919	-0.971183	-1.09794	-1.13815	0.597967	0.396921	-0.747795	-1.35944	0.128481	1.29114	1.10634	0.835092	0.501896	-1.36826	1.85889	0.389305	0.393146	1.0886	0.93956	-0.393216	1.21701	0.109142	-0.18927	0.190522	1.30478	0.172442	-0.281102	-1.48921	-1.486	2.05006	0.519648	-1.08055	-0.148361
790	10	1	FLAT	MC3T3	DEX	Osteoblast	2	Osteoblast Flat	-0.725323	0.706311	1.15021	-0.979087	-0.481074	-0.176352	-0.225529	-0.892028	-0.899382	-0.790052	-1.07785	-1.18683	-0.733305	-0.209329	-0.0467466	-1.22485	1.38501	0.949985	1.07376	0.593854	2.31761	-1.64773	1.01369	0.686038	1.42512	1.79681	2.04276	-0.368897	0.859805	-0.0147311	1.46092	0.0494581	2.35988	1.24494	0.624238	-0.802999	-0.880435	0.891179	-0.773005	1.57921	0.148706
791	10	2	FLAT	MC3T3	DEX	Osteoblast	2	Osteoblast Flat	-0.291975	1.98921	1.79604	0.291805	0.0689143	0.795866	0.617598	-1.188	-0.712908	-0.571432	-1.31834	-1.40753	-2.15202	-0.32103	-0.358167	-2.22459	-1.05909	1.30355	1.83632	-0.34437	-0.398665	-3.07986	3.17532	2.85711	-0.981886	-1.44207	0.0265391	0.293517	0.688303	-1.60109	2.6161	-0.798917	-0.234889	-1.13484	-0.303128	1.42547	0.162281	3.16006	1.05102	1.25313	-1.09628
792	10	3	FLAT	MC3T3	DEX	Osteoblast	2	Osteoblast Flat	0.233505	-0.51285	-0.910243	0.212996	-0.310196	-0.158649	-0.169546	0.607876	0.345752	0.323224	0.596247	0.585519	-0.383809	0.238209	-0.00298557	1.08897	0.342239	-1.40483	-0.907153	0.995507	-0.204999	0.640957	0.609941	-0.905534	-0.628406	-0.0560175	0.0367567	1.07182	-1.33001	-0.909385	-0.813817	1.3602	-0.346928	-0.51106	-0.688031	-1.39002	-0.149054	-0.763487	-0.875533	-0.72172	1.3066
793	11	1	FLAT	MC3T3	DEX	Osteoblast	2	Osteoblast Flat	0.489283	-0.0142717	0.53596	-0.323284	0.652808	0.57574	0.629508	0.488618	0.483386	0.512653	0.418262	0.331078	-1.30486	-0.19375	0.553013	-0.454763	-0.320418	0.981087	0.469075	-0.578964	-0.937133	-0.0493642	-0.789511	1.70215	0.588827	-0.374019	-0.59005	-0.536767	0.83659	-0.960644	1.16052	-1.28146	-1.5507	-0.440478	-0.416734	1.50218	0.589631	1.04147	0.941403	0.0485172	1.62955
794	11	2	FLAT	MC3T3	DEX	Osteoblast	2	Osteoblast Flat	1.20151	-0.127355	0.345749	0.094655	-1.12012	1.15538	1.16892	0.957065	1.02281	0.949881	1.13894	1.11077	-0.101321	1.45517	-0.117366	-0.098964	0.410983	0.449179	0.343461	-0.100442	-0.452526	0.160665	-0.902028	0.525587	1.18161	0.763481	-0.790727	-1.45405	0.366157	0.582743	0.545363	-0.283095	-1.00477	0.691956	-0.994318	0.772141	0.245794	-0.11951	0.416318	0.0681522	1.51037
795	12	1	FLAT	MC3T3	DEX	Osteoblast	2	Osteoblast Flat	-0.025834	-0.498049	-0.892568	-0.0514257	-0.848157	-0.394351	-0.327764	0.120744	-0.0337785	-0.11315	0.356614	0.33297	-0.575357	0.489936	-0.179642	0.825162	0.0519034	-0.781345	-0.953278	0.772474	-0.0193656	0.927459	0.225244	-1.51373	-0.673601	0.0683162	-0.90795	0.804632	-1.20141	-0.948782	-1.20707	0.740304	-0.941018	-0.0109751	-1.20848	-0.39438	0.163075	-0.738833	-1.17434	-0.211116	0.786465
796	12	2	FLAT	MC3T3	DEX	Osteoblast	2	Osteoblast Flat	-0.166465	-0.152211	0.291294	0.391587	0.342197	-0.147852	-0.180977	-0.150513	-0.0793486	-0.0727524	-0.15947	-0.187286	-0.63941	-0.40988	0.258813	0.0318375	0.0475408	0.304973	0.355107	-1.0238	0.110744	0.310714	-0.759649	0.333699	0.693271	0.739085	-0.380723	-1.09857	0.451328	0.912762	-0.269857	0.00728523	0.311223	-0.922438	-1.12808	0.457786	0.813495	-0.062758	1.05965	-0.65724	0.483945
797	13	1	FLAT	MC3T3	DEX	Osteoblast	2	Osteoblast Flat	-0.272149	-0.480791	-0.971083	-0.598093	-0.943365	-0.636875	-0.456354	0.0501832	-0.356222	-0.456184	0.181046	0.118983	0.84201	0.423898	-0.591674	0.519296	1.8651	-0.496284	-1.37128	1.49214	-1.00853	0.433294	-0.997994	-0.914492	0.94712	-0.0177038	-0.467657	0.0101113	-0.503803	-1.3816	-0.419624	2.9022	-0.555451	-0.765606	-0.527002	-1.30863	-1.27736	-0.485421	-1.06836	-1.00729	0.448269
798	13	2	FLAT	MC3T3	DEX	Osteoblast	2	Osteoblast Flat	-0.504584	-0.486373	-1.0608	-0.0343233	-0.960691	-0.872306	-0.641603	-0.0961682	-0.492766	-0.571432	0.0498196	-0.0840984	0.796701	0.300906	-0.60228	0.424428	-0.922877	0.117182	-1.24626	-0.580285	-0.0918925	1.29915	-0.540616	-0.576859	-0.611269	-1.2093	-0.857767	0.386049	-0.830141	-1.608	-0.835398	-0.463727	-0.126736	-0.547824	0.622068	1.34819	0.105283	-0.66204	0.367355	0.0202555	-0.683216
799	14	1	FLAT	MC3T3	DEX	Osteoblast	2	Osteoblast Flat	-0.600748	-0.474183	-1.0901	-0.324789	-1.44019	-0.965204	-0.82611	-0.252125	-0.614182	-0.666741	-0.0048186	-0.167388	0.52509	0.701437	-0.843495	0.539493	-0.0435581	-0.201563	-1.27166	0.161095	-0.336816	1.05694	-0.755627	-1.18939	-0.430122	-0.671347	0.186503	0.365389	-0.66325	-1.36732	-1.41295	0.623648	-0.323925	-0.634877	1.24961	0.630136	0.109388	-0.878602	-1.19559	1.4227	-0.550957
800	14	2	FLAT	MC3T3	DEX	Osteoblast	2	Osteoblast Flat	0.057831	-0.552387	-2.6798	-0.375436	-1.22935	-0.582533	-0.49592	0.488618	0.044704	-0.11315	0.734614	0.707518	1.06915	0.879218	-0.463601	1.29298	-1.23429	-1.71667	-2.27797	-0.695379	2.13883	0.850943	-0.654659	-1.13309	-1.03211	0.319181	-0.249446	1.95637	-1.80239	-1.02601	-0.347757	-0.840707	-0.856419	-0.763028	0.980067	-0.134613	-1.9467	-0.712578	-0.338372	0.0772778	-0.944709
801	14	3	FLAT	MC3T3	DEX	Osteoblast	2	Osteoblast Flat	-0.693916	-0.228768	0.0745625	-0.22376	-1.29826	-0.722865	-0.527022	-0.57061	-0.807725	-0.866413	-0.567594	-0.602671	0.768715	0.500553	-0.561335	-0.381043	1.06387	0.911391	-0.359078	-0.635836	-1.00641	0.220433	-0.66748	-0.494907	1.72343	1.06744	-0.588042	-1.32646	0.192569	-0.926943	-0.996643	0.414538	-0.754368	-0.413128	-0.53292	1.07109	-1.09412	0.155411	-0.513085	0.14381	1.5551
802	14	4	FLAT	MC3T3	DEX	Osteoblast	2	Osteoblast Flat	-0.157711	0.0863805	0.671338	-0.562955	-1.27253	0.0395332	0.0358691	-0.30736	-0.282284	-0.301545	-0.171486	-0.363131	-0.38786	0.793294	-0.665371	-0.534655	-0.515415	1.00223	0.688259	-0.483252	-0.927725	-0.187788	-0.689983	0.154731	0.0805301	-0.359137	-0.273112	-0.566455	1.20714	1.05381	-0.158598	-1.10015	-0.825278	-1.10104	-0.233573	0.875921	-0.122258	0.438601	0.358028	-0.200192	0.654221
803	15	1	FLAT	MC3T3	DEX	Osteoblast	2	Osteoblast Flat	-0.188999	0.24443	0.845387	-0.848678	-1.21673	0.108186	0.164701	-0.470772	-0.430672	-0.456184	-0.431591	-0.490514	1.00757	0.720634	-0.539921	-1.03232	0.127097	1.4422	0.631188	0.456551	-0.115716	-0.731136	0.455112	0.353711	0.373793	0.0630858	-1.23105	0.138439	1.19717	-0.222619	-0.0366077	-0.294035	0.398525	0.0523256	0.644678	0.46497	-1.52728	1.28129	-0.424255	-0.605944	1.30052
804	15	2	FLAT	MC3T3	DEX	Osteoblast	2	Osteoblast Flat	-0.544073	-0.504546	-1.18908	-0.251983	-1.0876	-0.936686	-0.795818	-0.148554	-0.463476	-0.571432	-0.00991297	-0.0955853	0.827536	0.389666	-0.592541	0.698319	-0.0645523	-0.480743	-1.24519	0.882324	0.754965	1.07097	0.0308532	-1.21024	-1.25891	-0.64957	-1.23552	0.682108	-1.20567	-1.28701	-0.60255	0.271555	0.651492	-0.843367	-0.844995	0.227565	-0.0620996	-0.750412	-1.43558	-0.943726	0.848887
805	15	3	FLAT	MC3T3	DEX	Osteoblast	2	Osteoblast Flat	-0.382914	-0.309054	-0.114248	-0.592318	-0.778504	-0.502945	-0.340077	-0.172137	-0.304124	-0.301545	-0.165127	-0.235557	-1.05863	0.221307	-0.82377	-0.115683	-0.067841	0.779798	-0.387015	-0.312658	1.01974	0.666923	-1.13911	-1.02021	0.243208	-1.20647	-0.856081	-1.3444	0.34589	-0.549892	-0.330872	0.407202	0.521029	0.885598	-0.856638	2.04021	0.534863	-1.12272	-0.866136	-0.45114	-0.299842
806	16	1	FLAT	MC3T3	DEX	Osteoblast	2	Osteoblast Flat	-0.821955	0.165207	0.75406	0.0664071	-0.989293	-0.534202	-0.513315	-0.945315	-1.00763	-0.971183	-1.05547	-1.04616	0.20729	0.137451	-0.650248	-0.734207	-0.325514	1.18352	0.689683	-0.581092	-1.1224	-0.440884	-0.380572	0.648899	0.195367	-0.167517	-1.2045	-0.172167	1.22956	-0.0626018	0.188041	-1.12385	-0.421868	-0.0629899	-0.854226	0.730885	-0.639166	0.699662	0.714233	-0.157945	0.59055
807	16	2	FLAT	MC3T3	DEX	Osteoblast	2	Osteoblast Flat	0.414145	0.811368	1.30431	-1.52295	-0.904451	0.981755	0.965304	-0.319775	0.0194383	0.102976	-0.0758214	-0.233092	-0.417289	0.797976	-0.219176	-1.50396	-1.24341	1.56459	1.25162	-0.815956	-1.12425	-1.64241	1.72847	1.34231	-0.785891	-1.17117	-0.0593323	0.519213	1.59984	-0.647124	0.874602	-1.06204	-0.815406	-0.803542	0.626	-1.22034	-1.71042	2.58832	1.20391	0.670345	-1.19453
808	17	1	FLAT	MC3T3	DEX	Osteoblast	2	Osteoblast Flat	0.992046	0.509273	1.10213	-0.546025	-1.1688	1.37337	1.35184	0.387364	0.644397	0.723038	0.565267	0.478443	0.949967	1.37607	-0.145748	-1.06761	0.378422	1.16775	1.13414	-0.148859	0.869557	-1.22313	0.490841	0.802036	0.542953	0.850853	0.182314	0.04505	1.36998	0.0681691	-0.291646	-0.821336	1.3318	1.57831	-0.289008	-1.36787	-1.58091	1.27358	0.342561	-1.45385	0.473278
809	18	1	FLAT	MC3T3	DEX	Osteoblast	2	Osteoblast Flat	0.0139123	0.974283	1.34565	-0.854433	-1.50317	0.656836	0.817265	-0.625263	-0.479911	-0.456184	-0.439809	-0.635995	1.05623	1.13405	-0.838842	-2.0172	-0.623734	1.89682	0.845985	0.397358	-0.103894	-2.0912	2.82779	0.986021	-0.275529	-0.110522	0.812622	0.716826	0.970247	-1.84321	1.0257	-0.0875365	0.557017	-0.75744	0.826222	-1.34728	-0.126181	2.25518	0.18259	1.93197	-0.655498
810	18	2	FLAT	MC3T3	DEX	Osteoblast	2	Osteoblast Flat	-0.398696	0.563262	0.980265	-1.17139	-0.912109	0.0275138	-0.106308	-0.773713	-0.712531	-0.642644	-0.703695	-0.742423	0.90951	0.322225	-0.382077	-0.746294	2.28255	0.200555	0.989041	1.28243	1.27385	-1.25814	0.778213	0.442464	1.93562	3.29525	0.800403	-1.21235	0.0856708	0.305877	0.0477395	0.302952	1.95095	0.988697	-0.151662	-0.950276	-0.76341	1.51592	1.44764	-0.189985	0.682008
811	19	1	FLAT	MC3T3	DEX	Osteoblast	2	Osteoblast Flat	-0.394012	-0.137735	0.338335	0.23717	-0.602193	-0.342065	-0.323562	-0.395377	-0.462665	-0.456184	-0.41355	-0.4294	-1.04148	0.077049	-0.129485	-0.16825	1.46392	0.376523	0.127038	-0.819371	1.45609	-0.148899	-1.13458	-0.052512	1.91605	1.22581	0.178066	-1.37534	0.166458	-1.05941	-1.02299	0.756741	0.0907124	1.19279	-0.0833565	-0.243799	-0.419827	0.156951	-0.41569	-1.32304	1.15294
812	19	2	FLAT	MC3T3	DEX	Osteoblast	2	Osteoblast Flat	0.155529	0.90087	1.36386	-0.46585	0.404304	0.785107	0.637264	-0.374183	-0.0423506	0.102976	-0.53169	-0.534916	-0.213591	-0.254542	0.345614	-1.27772	0.230237	1.06223	1.56913	0.19841	1.04479	-1.80314	0.987683	1.63531	0.299149	0.312757	1.09479	0.218045	1.18592	0.357046	1.13032	-0.21483	1.65574	1.70939	0.249175	-1.07169	-1.58395	1.74458	1.23441	0.233259	-0.172845
813	20	1	FLAT	MC3T3	DEX	Osteoblast	2	Osteoblast Flat	0.577433	-0.605619	-2.65699	1.18899	0.227712	-0.10561	-0.0612219	0.993309	0.752841	0.738666	1.15485	1.1979	-0.563107	0.0981994	0.424003	1.65488	-1.1455	-2.59056	-2.22818	-0.304349	0.927177	0.48197	-0.537825	0.340751	-0.90626	0.021306	1.08859	2.44503	-1.78896	-0.260721	-0.472187	-1.22987	-1.34528	-0.758955	1.36498	2.11185	-1.85502	-0.854405	-1.10996	0.233996	-0.9201
814	20	2	FLAT	MC3T3	DEX	Osteoblast	2	Osteoblast Flat	0.555716	0.286037	0.905122	-0.836581	-1.1047	0.837506	0.836476	0.147444	0.333727	0.340914	0.295588	0.18833	-0.1641	1.05777	-0.34136	-0.822522	0.539823	1.0515	0.84627	0.181144	0.105487	-0.717356	0.0627615	0.459669	1.2292	-0.058158	-1.02308	-0.508616	1.18659	-0.244469	-0.462886	-0.982614	1.20281	1.26293	-0.504985	-0.550773	-0.95166	0.850058	0.806514	-1.41428	1.86196
815	21	1	FLAT	MC3T3	DEX	Osteoblast	2	Osteoblast Flat	0.426166	1.0671	1.44203	-1.04452	-0.11694	1.10856	1.05983	-0.262276	0.114921	0.233285	-0.316658	-0.339775	-0.274641	0.222869	0.448595	-1.66828	-0.597502	1.47139	1.41834	-0.193995	0.555019	-2.06489	1.99938	1.73139	-0.222929	-0.110295	0.791176	0.51013	1.30632	-0.614065	1.86842	-0.817874	0.920473	-0.497859	-0.438866	-0.522269	-1.04099	2.65309	0.763666	1.8959	-0.776507
816	21	2	FLAT	MC3T3	DEX	Osteoblast	2	Osteoblast Flat	-1.09105	-0.214584	0.245789	-0.377547	0.6905	-1.037	-1.05188	-0.864494	-0.792989	-0.765003	-1.16047	-1.06611	0.641971	-1.15046	0.264322	0.0115728	1.18099	0.235434	0.121258	-0.869115	0.22431	0.184812	-1.14449	-0.652682	1.61278	1.59191	-0.616538	-0.967361	0.288976	-0.059382	-0.87502	0.888847	-0.549252	0.362712	-0.728186	-0.341517	0.0945545	-0.371561	-0.799382	-0.247805	0.448515
817	22	1	FLAT	MC3T3	DEX	Osteoblast	2	Osteoblast Flat	-0.54102	-0.535984	-2.84044	-0.024516	-1.41674	-1.15109	-1.06881	-0.13099	-0.539269	-0.571432	0.214545	0.146524	0.698642	0.712141	-0.72218	1.37878	-1.35819	-1.9641	-2.34893	-1.04965	2.57887	0.643093	-0.662942	-1.10217	-1.14917	0.414443	1.51385	1.79683	-1.64935	-1.55975	0.0736128	-0.912286	-0.660154	-0.545049	0.790222	-0.108054	-2.16888	-1.15162	-1.1854	-0.079596	-1.11673
818	22	2	FLAT	MC3T3	DEX	Osteoblast	2	Osteoblast Flat	-0.47511	-0.411057	-0.383397	0.148373	0.258137	-0.680162	-0.741539	-0.150513	-0.261966	-0.301545	-0.225939	-0.241089	-0.192235	-0.543842	0.237355	0.790635	-0.259718	-0.81217	-0.283789	-0.403931	0.249407	0.743636	0.424214	-1.0707	-0.143377	-0.328517	-0.752261	0.631349	-0.673688	0.404827	-0.390835	0.613204	0.358542	0.112901	0.324054	-0.954681	1.12167	-0.639209	-0.933771	-1.31312	-0.593368
819	22	3	FLAT	MC3T3	DEX	Osteoblast	2	Osteoblast Flat	-0.883413	-0.448451	-0.627934	0.121116	-0.474789	-1.12675	-1.08501	-0.532497	-0.696479	-0.765003	-0.492485	-0.560997	0.276494	-0.307634	-0.484571	0.510146	-1.12061	-0.0985654	-0.715845	-0.631962	-0.374635	1.14868	-0.089672	-1.03805	-1.21708	-1.14778	-0.627881	0.325208	-0.59129	-0.387111	-0.659993	-0.925458	-0.118101	-1.14476	-0.7462	1.18339	0.929352	-0.986738	-0.941924	0.01436	-0.96665
820	22	4	FLAT	MC3T3	DEX	Osteoblast	2	Osteoblast Flat	-0.710545	0.362308	0.948609	-0.736878	0.45128	-0.314482	-0.453666	-0.864494	-0.702485	-0.571432	-1.02722	-1.05377	0.793955	-0.79444	0.0639317	-0.6199	-0.160312	0.775498	1.25233	-0.926968	1.19285	-0.842402	-0.61161	0.609976	-0.114156	1.21451	1.94258	-0.185292	1.33244	1.0047	-0.322265	-0.550756	0.223395	0.434736	0.227901	-0.648737	-0.28756	0.449709	0.652229	-0.747123	-0.973973
821	24	1	FLAT	MC3T3	DEX	Osteoblast	2	Osteoblast Flat	-0.379999	-0.348652	-0.294113	0.117467	-0.392741	-0.556546	-0.582422	-0.13099	-0.304845	-0.323182	-0.13667	-0.169573	1.02179	-0.0679474	-0.242391	0.5272	-0.623376	-0.309848	-0.257004	-0.596331	1.1176	0.748915	0.115489	-0.679227	-0.442899	-1.29927	1.57424	-0.077323	-0.36829	0.0152869	0.555005	0.261513	0.439062	0.0520876	2.02934	0.519953	1.15531	-0.353732	-0.224159	1.41599	-0.639129
822	24	2	FLAT	MC3T3	DEX	Osteoblast	2	Osteoblast Flat	-0.502169	-0.254225	0.0581795	-0.206163	-0.738156	-0.553767	-0.527366	-0.301172	-0.460039	-0.456184	-0.497331	-0.415301	0.648729	0.118315	-0.082599	0.112555	1.05593	0.13257	-0.102699	-0.941081	-1.142	0.301059	-0.841776	0.41918	1.7227	0.604926	-0.850127	-0.766239	-0.0748258	-0.231448	0.520401	1.25985	-1.17563	0.23517	-0.671114	-0.248904	-0.204417	-0.204476	0.212926	0.0626022	0.484541
823	25	1	FLAT	MC3T3	DEX	Osteoblast	2	Osteoblast Flat	0.0701313	-0.141021	0.310636	0.54371	-0.224346	0.0817552	0.191651	0.120744	0.02522	-0.0527435	0.107514	0.0328706	-0.210807	0.0828341	0.0249332	-0.362399	0.818453	0.827345	0.0338181	-0.835838	-0.390542	0.109075	-0.986831	0.719795	1.76478	0.351318	-1.19638	-1.27647	0.407567	-0.715696	1.16959	-0.0837194	0.0534898	-0.225164	-1.1482	0.698268	-0.212484	0.649523	-0.356742	0.158804	2.00973
824	25	2	FLAT	MC3T3	DEX	Osteoblast	2	Osteoblast Flat	1.20077	-0.335287	-0.103954	0.249315	-1.22758	0.97614	1.11901	1.06841	1.03353	0.905769	1.35033	1.28668	-0.0350848	1.55582	-0.283294	0.0571119	-0.615994	0.569112	-0.253584	-1.21361	-1.44226	0.879693	-0.963703	-0.982497	-0.0925582	-0.701625	-0.771749	-0.728789	0.459056	-0.100184	-0.866137	-0.342384	-1.21066	-0.471431	-1.52565	1.63951	1.16949	-0.957675	-0.657995	-0.34702	-0.604016
825	26	1	FLAT	MC3T3	DEX	Osteoblast	2	Osteoblast Flat	0.970424	-0.0882493	0.47333	-0.11971	-0.353489	0.990096	0.964646	0.777553	0.91783	0.905769	0.690523	0.820682	-0.054803	0.705422	0.397396	-0.124791	0.966833	0.346768	0.473988	-1.1637	0.497062	-0.0822805	-0.796285	0.309961	1.47139	1.32271	-0.119254	-1.42824	0.481853	0.0751679	-0.566576	0.183818	-0.176298	1.38207	-0.374532	-0.0577295	0.136115	-0.351253	0.679938	-0.491618	1.07998
826	26	2	FLAT	MC3T3	DEX	Osteoblast	2	Osteoblast Flat	-0.192861	1.10073	1.47428	-0.368091	0.450888	0.551382	0.41298	-0.783394	-0.41892	-0.301545	-0.910437	-0.971786	0.545183	-0.487389	0.341787	-1.53863	-0.0591772	1.2312	1.59925	0.551053	0.0932341	-2.12659	1.3765	2.30074	0.100368	-0.545067	-0.444455	0.429938	1.18376	-0.805731	1.94958	0.189257	1.30012	0.747289	-0.943338	-0.477626	-1.74976	2.23201	1.46894	0.674799	-0.267116
827	27	1	FLAT	MC3T3	DEX	Osteoblast	2	Osteoblast Flat	0.444121	-0.381116	-0.330433	-0.402099	-1.38754	0.197641	0.298396	0.488618	0.320861	0.233285	0.796208	0.633782	1.03805	1.26634	-0.536102	0.286981	-1.11546	0.242542	-0.436125	-0.553565	-0.443091	0.99165	-0.190367	-0.512766	-0.978901	-0.947005	-0.468825	-0.401161	-0.257053	-0.0156134	-0.546592	-1.05932	-1.32933	-0.669324	-0.781067	1.97054	1.10417	-1.22424	-0.759052	-1.06037	-0.993047
828	27	2	FLAT	MC3T3	DEX	Osteoblast	2	Osteoblast Flat	-0.648278	-0.486725	-0.979832	-0.158456	-1.15893	-0.9904	-0.847594	-0.276547	-0.625829	-0.666741	-0.293167	-0.243006	1.00755	0.393493	-0.764099	0.529393	0.164849	-0.187164	-1.19214	0.162041	-0.916491	1.06044	-0.616293	-1.15937	-0.0641422	-0.102469	0.0914518	0.397809	-0.806896	-1.19281	-0.730416	1.21902	-0.319881	-0.823154	-0.643888	0.482588	-0.19735	-0.932025	-1.48182	-0.920508	-0.270682
829	27	3	FLAT	MC3T3	DEX	Osteoblast	2	Osteoblast Flat	-0.395768	-0.302515	-0.135685	0.227353	-1.22478	-0.519686	-0.467129	-0.276547	-0.424315	-0.456184	-0.0792315	-0.237811	-1.86972	0.605685	-0.587893	0.225787	0.243933	0.126817	-0.250188	-0.461894	-0.448051	0.639856	-0.647572	-0.527937	0.846272	0.131471	-0.457869	-0.450319	-0.0681482	0.169497	-1.22782	0.517786	-1.16071	-0.369671	-0.341717	0.511877	0.329549	-0.718545	-0.545577	-0.512167	-0.050172
830	28	1	FLAT	MC3T3	DEX	Osteoblast	2	Osteoblast Flat	-0.45421	-0.554003	-2.10474	-0.171217	-1.3913	-1.00027	-0.874549	-0.0541552	-0.492351	-0.571432	0.20631	0.145259	1.01956	0.737135	-0.809684	0.958156	-1.19909	-0.900423	-1.98898	-0.594108	-0.922656	1.25886	-0.605957	-1.18182	-1.11342	-1.43183	-1.40471	1.67327	-1.59888	-1.95243	-0.00604537	-1.09048	-1.06467	-0.43801	0.00591846	-1.2319	-0.997477	-0.92621	-0.796901	0.286609	-1.05478
831	28	2	FLAT	MC3T3	DEX	Osteoblast	2	Osteoblast Flat	-0.372432	-0.0886748	0.31204	-0.335993	-1.53023	-0.321366	-0.158769	-0.499271	-0.597246	-0.642644	-0.318562	-0.384668	-2.18016	0.93459	-1.27278	-0.574206	-0.441866	1.25622	0.0335747	-0.31455	-0.602041	0.185722	-0.36064	-0.913935	0.0552525	0.382587	-0.941269	-0.737999	0.906709	0.59382	-0.719401	-0.784025	-1.34044	-1.45675	-1.35221	1.93962	-0.674338	-0.0449096	-1.07371	-0.392144	0.769538
832	28	3	FLAT	MC3T3	DEX	Osteoblast	2	Osteoblast Flat	-0.289703	-0.204573	0.0548958	-0.663652	-1.6138	-0.347014	-0.203023	-0.244028	-0.440207	-0.501783	-0.158116	-0.199144	0.933082	1.07841	-0.901831	-0.248085	-0.185612	0.876745	-0.112502	0.145845	-0.513494	0.412168	-1.25595	-0.873109	-0.685034	0.976319	-1.1775	-1.14777	0.451352	0.444584	-1.17969	0.065086	0.344963	-0.918224	-0.787874	2.15944	0.0571358	-0.948294	-0.486173	-0.562874	-0.164678
833	28	4	FLAT	MC3T3	DEX	Osteoblast	2	Osteoblast Flat	-0.523361	-0.543051	-2.616	0.0734484	-1.7153	-1.11674	-0.879126	-0.132936	-0.764151	-0.971183	0.186873	0.141147	1.01208	1.06065	-0.996014	1.03417	-0.775483	-1.11495	-2.25547	0.162665	-0.905317	1.0869	-0.700607	-1.61194	-0.959225	-1.34121	-1.03833	1.58829	-1.85531	-1.37233	-1.05246	-0.809341	-0.900871	-1.45702	0.436889	-1.45473	-1.90753	-0.547682	-1.62956	0.696284	-0.232192
834	28	5	FLAT	MC3T3	DEX	Osteoblast	2	Osteoblast Flat	0.51412	-0.541673	-1.38265	0.0960911	-0.998962	0.00976569	0.142027	0.774683	0.437222	0.340914	0.999046	0.962055	-1.05783	0.938529	-0.233083	0.960672	1.04311	-1.16592	-1.5458	1.8762	0.0605768	0.650685	-0.628977	-1.43945	-0.5115	-0.0651255	-1.23593	0.869507	-1.12236	-1.14351	0.0214152	2.06815	-0.208629	-0.598468	1.12862	-1.50643	-0.685261	-0.645082	-1.19572	0.176947	2.13249
835	29	1	FLAT	MC3T3	DEX	Osteoblast	2	Osteoblast Flat	-0.319922	-0.509685	-1.1617	-0.248877	-0.942702	-0.723684	-0.641958	-0.0409109	-0.250189	-0.301545	0.131902	0.113527	0.522822	0.394991	-0.322182	0.737596	-0.839974	-0.496325	-1.25646	-0.608665	1.03785	1.23243	-0.29113	-1.30374	-0.818146	-1.00433	0.318898	1.1044	-1.0163	-0.815557	-0.911074	-0.227511	0.718962	0.0530671	0.252785	-0.321799	0.17068	-0.676808	-1.44189	-0.506201	-0.835108
836	29	2	FLAT	MC3T3	DEX	Osteoblast	2	Osteoblast Flat	0.504206	-0.343628	-0.335702	0.0570123	-0.206214	0.259651	0.217836	0.595706	0.525025	0.512653	0.665411	0.701281	0.997412	0.328116	0.212922	0.628761	0.516201	-0.657173	-0.240573	1.18786	1.86193	0.413504	0.00519255	-0.754478	-0.217336	-0.369677	1.89073	-0.168146	-0.322044	0.0411628	-0.047704	0.661697	1.69199	0.270171	1.44735	-0.397	0.879451	-0.917656	-0.456762	-0.774539	0.513597
837	29	3	FLAT	MC3T3	DEX	Osteoblast	2	Osteoblast Flat	0.422472	1.40241	1.58025	-0.168587	-0.001041	1.23872	1.15568	-0.351043	0.0136996	0.159472	-0.484774	-0.471134	0.0299913	0.146334	0.391668	-1.89809	0.40013	1.28065	1.47516	1.8145	0.415177	-2.36116	2.62603	1.84507	0.151452	-0.125302	0.350261	-0.156147	0.881978	-1.46554	1.52642	1.13995	2.39236	0.936323	0.526281	-0.296557	-1.25585	2.47059	0.570239	0.976184	-1.42119
838	30	1	FLAT	MC3T3	DEX	Osteoblast	2	Osteoblast Flat	1.95226	0.0505723	0.508989	0.973669	-0.979245	1.9504	1.95702	1.51252	1.66763	1.63221	1.74828	1.77803	1.03697	1.77487	0.177309	-0.260987	-0.212229	0.577597	0.658357	-0.193292	1.67287	-0.178124	-0.8375	0.736254	-0.222965	1.06081	0.289023	-0.866487	0.884981	0.863695	1.76461	0.592897	0.934496	-0.190561	-0.726203	0.453341	0.431723	-0.224843	0.00295275	0.936977	-0.55184
839	31	1	FLAT	MC3T3	DEX	Osteoblast	2	Osteoblast Flat	1.51178	0.738297	1.26644	-0.410306	-1.05857	1.98003	2.17285	0.777553	1.12116	1.1891	0.909762	0.856362	1.06675	1.58343	-0.13657	-1.84632	-0.331919	1.91058	0.815878	0.270279	-0.462983	-1.92157	2.02039	1.50088	-0.284839	-0.787051	-0.25323	1.06148	1.14318	-1.46103	1.86251	0.119553	0.605515	0.0324324	0.401393	-1.50462	-1.0498	2.56719	-0.164902	1.53725	-0.782207
840	32	1	FLAT	MC3T3	DEX	Osteoblast	2	Osteoblast Flat	0.365167	0.128819	0.749859	0.74624	0.331046	0.56692	0.574461	0.120744	0.303663	0.340914	0.106002	0.0939813	1.08104	-0.0882455	0.320691	-0.618301	-0.695192	1.09031	0.785974	-0.410196	-0.603071	-0.264388	-0.545033	0.625535	-0.0522628	0.140392	-0.963638	-0.453665	1.39947	0.342492	-0.19433	-0.820258	-1.07636	-1.03339	-0.448718	0.668666	0.109924	1.10958	0.674055	-1.19236	0.804904
841	32	2	FLAT	MC3T3	DEX	Osteoblast	2	Osteoblast Flat	1.01548	-0.369677	-0.272895	0.391154	-0.26059	0.749666	0.772006	1.0106	1.01215	0.949881	1.06067	1.16784	-1.28832	0.66808	0.300402	0.529045	-0.292762	-0.311255	-0.210347	0.0831757	0.431754	0.785341	-0.070658	-1.41908	-0.459096	-0.49066	1.03359	0.103769	-0.116264	0.189001	-0.283147	0.351636	0.479629	0.113428	-0.359557	-0.00594432	1.46141	-0.283175	-1.43219	1.64997	0.54142
842	32	3	FLAT	MC3T3	DEX	Osteoblast	2	Osteoblast Flat	-0.572295	-0.367936	-0.312294	0.577317	-0.134412	-0.744331	-0.705113	-0.342672	-0.412849	-0.456184	-0.378751	-0.352087	1.02493	-0.357778	-0.0443042	0.380755	0.0954991	-0.0578128	-0.327531	0.588308	0.0886987	0.717985	-0.034838	0.0760975	-0.327827	-0.00722959	0.508613	-0.432981	-0.350628	-0.764345	-1.41612	0.674468	1.24624	-0.842542	0.344599	1.03442	0.975283	-0.167088	0.110582	-1.0772	0.302313
843	33	1	FLAT	MC3T3	DEX	Osteoblast	2	Osteoblast Flat	0.312148	0.0438988	0.65581	-1.27444	-0.464506	0.465146	0.408575	0.111791	0.285438	0.323224	0.192368	0.0927	-1.44608	0.393926	-0.332599	-0.316947	-0.0712322	0.662541	0.795042	-1.05978	-0.271807	-0.153788	-1.08315	0.249878	0.448631	0.103411	-0.724119	-0.910109	1.06734	1.01376	0.274709	-0.86945	-0.224621	0.626386	-0.702294	0.460382	0.47484	-0.0820476	0.367361	-0.419958	0.615776
844	33	2	FLAT	MC3T3	DEX	Osteoblast	2	Osteoblast Flat	-1.07676	-0.483961	-0.792342	0.365343	0.114789	-1.35002	-1.29842	-0.597811	-0.861787	-0.866413	-0.741696	-0.705689	0.871426	-0.814433	0.0814761	0.73006	-1.0479	-0.510345	-0.831614	-0.348651	-0.960782	1.14357	0.242713	-0.594495	-0.904356	-0.515805	1.73793	0.867302	-0.963109	-0.378168	0.643431	-0.899153	-0.541622	-1.28409	1.02481	0.100253	0.729675	-0.669148	-0.623002	0.258612	-1.07568
845	34	1	FLAT	MC3T3	DEX	Osteoblast	2	Osteoblast Flat	-0.054355	-0.438726	-0.640148	-0.212785	-1.27098	-0.354632	-0.113275	0.302799	-0.00594688	-0.11315	0.360731	0.244641	0.792553	0.853105	-0.727397	0.112787	-0.058544	0.561458	-0.953545	-0.488124	0.135319	1.043	-0.742728	-1.00718	0.164639	-0.543243	-0.61925	-0.580072	-0.345393	-1.85924	-0.242085	0.706457	-0.372358	-0.270988	-0.441617	2.16604	0.350366	-0.778037	-0.209723	0.306944	-1.03505
846	34	2	FLAT	MC3T3	DEX	Osteoblast	2	Osteoblast Flat	0.375018	0.204142	0.810803	-1.0416	0.542979	0.614423	0.408575	0.108202	0.339136	0.340914	-0.0365791	0.0725747	-0.444186	-0.201897	0.524039	-0.157471	0.181868	0.153781	1.29638	-0.330908	-0.367185	-0.553196	-1.05853	-0.0024029	0.651176	0.77297	0.594027	-1.0719	1.02607	1.73674	-0.0213542	-0.821515	0.382469	0.0875364	0.0487226	-0.958572	0.532241	-0.467793	1.56855	0.540527	0.870093
847	35	1	FLAT	MC3T3	DEX	Osteoblast	2	Osteoblast Flat	0.614348	-0.172215	0.299007	0.00237843	-0.668723	0.581144	0.557892	0.502806	0.567338	0.529333	0.518318	0.559009	-0.0424315	0.726165	-0.128589	0.0104412	-0.281436	0.404444	0.36253	-0.886387	0.138123	0.375414	-0.839067	-0.802615	0.0545105	0.125996	-0.274486	-1.25422	0.761085	0.580066	-0.864618	-0.310659	-0.799583	0.158557	-1.32231	0.878434	1.26755	-0.982556	-0.0753708	-1.15197	-0.607788
848	35	2	FLAT	MC3T3	DEX	Osteoblast	2	Osteoblast Flat	0.628743	0.0222715	0.571344	0.428338	-1.02877	0.726089	0.715026	0.359442	0.400603	0.340914	0.516873	0.450503	0.194409	1.0328	-0.600375	-0.434362	-0.317415	0.90628	0.622439	-0.146268	-0.544685	-0.0797239	-0.76842	-0.726401	-0.675809	0.618669	-0.226124	-0.774457	1.35683	0.355066	-0.761478	-0.324226	-0.101384	-0.869095	-0.290997	0.602739	0.435732	-0.173945	0.134451	-0.583922	-0.692036
849	36	1	FLAT	MC3T3	DEX	Osteoblast	2	Osteoblast Flat	0.84882	-0.492465	-0.754788	0.713576	0.401538	0.45365	0.431571	1.01591	0.972497	0.905769	1.11385	1.14224	0.313155	0.158123	0.40536	1.03922	-0.8229	-1.21074	-0.653881	0.0402756	-0.607736	0.877131	0.692157	-0.0224592	-1.11201	-0.904553	-0.231585	1.28958	-1.17927	-0.0676381	-0.135061	-0.814051	0.115351	-0.716642	-0.89644	-1.51335	0.737626	0.207334	0.196799	-1.32358	-0.199276
850	36	2	FLAT	MC3T3	DEX	Osteoblast	2	Osteoblast Flat	1.26981	0.558811	1.09002	0.00743256	0.476993	1.6378	1.585	0.709369	1.05166	1.13438	0.687365	0.768243	0.352253	0.365281	0.639383	-0.986042	0.740069	0.941628	1.11372	1.43202	-0.529125	-1.07641	0.516573	1.62854	1.40316	1.15081	-0.134716	-0.607888	0.792406	0.0540382	1.61591	0.434378	1.01245	0.348008	-0.115695	-0.600068	-1.04037	1.54578	1.80795	1.47811	2.00477
851	37	1	FLAT	MC3T3	DEX	Osteoblast	2	Osteoblast Flat	0.925572	-0.573715	-1.64967	0.744819	-0.323437	0.345773	0.411944	1.15939	0.926994	0.830883	1.41411	1.40555	0.586395	0.657888	0.171756	1.30832	0.020918	-1.80221	-1.61537	0.920897	0.262126	0.738933	-0.261614	-1.03635	-1.09229	-1.20018	-0.760658	1.93378	-1.48086	-0.824378	0.319698	0.725664	-0.0659853	-0.560311	0.743947	0.4639	-0.756966	-0.757237	-0.739669	1.56304	1.51778
852	37	2	FLAT	MC3T3	DEX	Osteoblast	2	Osteoblast Flat	-0.187345	-0.487496	-0.678757	0.327714	0.397046	-0.496888	-0.506824	0.220953	0.0262333	-0.0527435	0.157278	0.118244	0.335661	-0.453681	0.289148	0.893514	-0.875134	-0.872866	-0.647072	-0.584432	-0.967548	1.02031	0.612625	-0.631618	-0.722714	-1.00018	-0.319562	1.12791	-1.09263	-0.583898	0.233728	-0.164286	-0.73862	-0.8293	-0.510918	-0.827796	1.00563	-1.0722	-0.178117	-0.264642	-0.873521
853	38	1	FLAT	MC3T3	DEX	Osteoblast	2	Osteoblast Flat	-0.619432	-0.205421	0.144619	-0.322648	-0.820509	-0.62756	-0.60836	-0.497069	-0.60727	-0.571432	-0.56471	-0.559671	-1.47167	0.115111	-0.125592	-0.000786236	2.41162	-0.0769284	-0.223783	-0.232902	-1.44022	-0.260177	-0.847904	0.328534	2.72734	1.5257	0.305008	-0.720371	-0.287953	-0.679392	1.00067	1.72775	-0.759939	0.465352	0.200043	-0.879735	-1.90022	0.382544	-0.196683	-0.0141292	0.525858
854	38	2	FLAT	MC3T3	DEX	Osteoblast	2	Osteoblast Flat	0.95501	1.37814	1.57064	-1.28496	-1.15839	1.72889	1.57917	-0.0789092	0.424749	0.529333	0.103225	0.0522683	-0.920709	1.34433	-0.0209608	-1.71417	-0.52963	1.23695	1.76703	-0.678143	-0.392615	-2.37537	2.3217	1.89466	-0.581194	0.555687	0.400194	0.194683	1.25637	-0.391834	1.14303	-0.945681	0.141828	0.914525	-0.424929	0.402881	-0.907801	2.87312	1.92745	0.270632	-1.29547
855	38	3	FLAT	MC3T3	DEX	Osteoblast	2	Osteoblast Flat	-1.0181	0.425416	1.00289	0.22703	1.08623	-0.566733	-0.623879	-1.07886	-0.946736	-0.790052	-1.34601	-1.38397	0.375125	-1.30844	0.388406	-0.929833	1.44521	0.852437	0.9017	0.52732	1.75767	-1.11833	0.480111	0.616549	1.76769	1.85388	1.70653	-0.68159	0.699663	-0.317551	0.053281	-0.363454	2.09547	1.45661	0.890383	-1.25042	-0.833236	1.01278	0.279298	0.126047	1.44743
856	39	1	FLAT	MC3T3	DEX	Osteoblast	2	Osteoblast Flat	-0.102419	0.402454	1.0343	-0.661877	-0.394552	0.298118	0.172224	-0.374183	-0.150399	-0.11315	-0.605429	-0.535511	0.818484	0.0979467	0.144703	-0.742151	-0.752084	0.967952	1.33315	-0.567838	-0.773576	-0.902779	-0.534126	1.20462	-0.794078	-0.0546589	-0.874708	0.154755	1.47905	1.20748	0.418232	-1.03118	-0.460201	0.478777	-0.406492	-0.302472	-0.677118	0.979451	1.58516	-0.869359	-1.05417
857	39	2	FLAT	MC3T3	DEX	Osteoblast	2	Osteoblast Flat	0.471562	0.111794	0.735566	0.268535	1.20586	0.657755	0.609796	0.321243	0.472033	0.512653	0.18332	0.203845	0.862806	-0.483388	0.775729	-0.445788	0.0182074	0.775155	0.857219	-0.199183	-1.10001	-0.300499	-0.961241	1.28554	0.868011	0.611206	-0.870772	-0.697875	0.956814	0.45386	0.551104	-1.33783	-0.962374	-0.365418	-1.25093	0.563414	0.224566	0.706837	1.88586	-0.399205	2.03421
858	40	1	FLAT	MC3T3	DEX	Osteoblast	2	Osteoblast Flat	-0.15116	-0.410115	-0.390005	-0.323638	-0.234223	-0.379369	-0.304237	0.120744	0.0336109	-0.0527435	0.101784	0.0741083	0.641848	-0.0417444	-0.351751	0.358394	-0.135651	0.0753279	-0.529029	-0.170888	0.645616	0.94025	-0.359488	-1.48314	-0.090355	0.253173	1.2872	-0.173007	-0.28209	-0.273612	-1.08621	0.459271	-1.20171	0.26641	1.35	1.21167	0.815983	-0.51767	-0.330351	-0.116395	-1.00241
859	40	2	FLAT	MC3T3	DEX	Osteoblast	2	Osteoblast Flat	-0.490718	-0.0827674	0.389552	0.475105	0.0751331	-0.404694	-0.500005	-0.494868	-0.392428	-0.323182	-0.463242	-0.540515	0.341604	-0.442698	-0.151269	0.0548168	0.171686	0.15116	0.580473	-0.305672	0.0197254	0.0279398	-0.53079	0.707196	0.496247	0.0890524	0.228425	-1.45577	0.548151	0.770075	0.312881	0.24005	0.668507	-0.107117	0.000344617	0.277214	0.807896	-0.145771	0.794586	-0.0934508	0.240242
860	40	3	FLAT	MC3T3	DEX	Osteoblast	2	Osteoblast Flat	-0.42457	-0.316639	-0.0473367	0.806156	0.462182	-0.524241	-0.562927	-0.213862	-0.215782	-0.133542	-0.40133	-0.305615	0.276937	-0.631065	0.313016	0.340621	-0.844834	0.0350222	0.0130514	-0.51486	-0.957105	0.774751	-0.109697	-0.13226	-0.755367	-0.535456	0.034725	-0.408067	0.113477	1.10687	0.105506	-0.528794	0.121722	-0.693489	-0.934719	1.06118	1.52487	-0.398927	-0.644598	-0.34699	-1.30218
861	40	4	FLAT	MC3T3	DEX	Osteoblast	2	Osteoblast Flat	-0.749877	-0.527553	-1.07136	0.140452	0.675393	-1.11076	-1.09559	-0.219871	-0.470959	-0.501783	-0.357801	-0.326342	1.11447	-0.940291	0.148962	1.01433	0.385066	-1.20846	-1.13946	0.910628	-1.28328	0.797305	-0.0154651	-0.475409	-0.493709	-0.0405963	2.03322	1.23039	-1.14667	-0.527341	0.229304	1.43176	0.423358	-0.387151	-0.0855153	-1.21787	-0.173764	-1.19483	-0.885826	-0.559592	1.0421
862	41	1	FLAT	MC3T3	DEX	Osteoblast	2	Osteoblast Flat	0.603841	-0.530736	-1.28846	-0.149532	0.771121	0.111984	0.172224	0.863786	0.773675	0.769699	0.917126	1.03128	0.0573684	-0.188384	0.606027	1.12485	1.0821	-1.57807	-1.40331	1.98305	1.35248	0.42136	-0.685343	0.865917	-0.646084	-0.546561	-0.0500108	0.964873	-0.816114	0.913102	-0.775892	1.80516	0.127599	-0.399634	-0.943182	-0.689381	-0.204666	-0.683713	-0.158245	-0.602534	1.78026
863	41	2	FLAT	MC3T3	DEX	Osteoblast	2	Osteoblast Flat	0.822167	-0.486348	-0.869843	0.151985	-0.148236	0.405234	0.359997	0.96785	0.887655	0.830883	1.15169	1.14993	-0.626034	0.478249	0.245713	1.08833	0.212158	-1.43172	-0.851259	0.500201	1.33661	0.61609	0.116579	-0.656189	-0.322567	-1.07722	0.837367	1.20842	-1.04291	0.454818	-0.849001	1.22647	1.0016	-0.340615	0.693468	-0.632677	0.185923	-0.796286	-0.91	0.200779	0.363167
864	41	3	FLAT	MC3T3	DEX	Osteoblast	2	Osteoblast Flat	-0.353298	-0.0802669	0.454616	0.668794	0.442463	-0.253491	-0.221768	-0.301172	-0.201995	-0.133542	-0.507377	-0.445405	0.380852	-0.577751	0.0464313	-0.329628	0.0837472	0.817093	0.381295	-0.77539	-0.119326	0.126885	-1.10296	0.159077	0.891743	0.25147	-0.966894	-1.15431	0.919704	0.00809479	0.161022	-0.724516	-0.242691	-0.214232	0.397713	0.875834	0.479114	0.315937	0.320437	-0.272367	1.20557
865	42	1	FLAT	MC3T3	DEX	Osteoblast	2	Osteoblast Flat	2.4034	0.523852	1.1258	-0.477369	-0.524305	2.71289	2.6456	1.54043	2.02409	2.03267	1.77345	1.8262	-0.204656	1.67858	0.391876	-0.929594	0.17272	0.999532	1.2979	-0.159636	0.446592	-1.07283	0.528705	0.425676	0.590669	-0.323641	-0.865071	-0.410104	1.60425	0.668365	-0.613944	-0.843498	1.19026	2.5215	-1.61229	-1.33696	-1.12178	1.08553	1.17087	-0.978394	0.640809
866	42	2	FLAT	MC3T3	DEX	Osteoblast	2	Osteoblast Flat	0.0227408	0.137223	0.74797	-0.0884237	-0.934523	0.247326	0.347081	-0.172137	-0.103627	-0.11315	-0.198051	-0.233545	1.01079	0.59128	-0.330328	-0.873012	2.04618	0.919957	0.274277	0.59842	1.25362	-0.856684	0.0678738	0.332898	2.75375	0.560007	0.313711	-0.92067	0.198211	-1.25193	0.188228	-0.866508	2.53933	1.24468	-0.0453978	-1.08136	-1.79056	0.404855	-0.601604	-0.357477	2.98035
867	42	3	FLAT	MC3T3	DEX	Osteoblast	2	Osteoblast Flat	-0.148979	0.31749	0.968952	-0.525765	-0.116979	0.210585	0.179175	-0.301172	-0.173691	-0.11315	-0.446603	-0.539113	0.733099	-0.118181	0.122319	-0.863075	-0.759492	1.23316	1.05728	-0.647908	-0.67011	-0.75802	-0.137217	1.06973	-0.650319	-0.0973199	0.0185368	0.176964	1.60657	-0.00886302	-0.00522337	-1.27908	-0.293753	-0.540397	-0.604182	-0.06638	-0.627999	1.34795	1.52485	-0.86415	-0.828113
868	43	1	FLAT	MC3T3	DEX	Osteoblast	2	Osteoblast Flat	0.637438	2.18774	1.8206	-2.61179	-0.702628	1.71704	1.63366	-0.436068	-0.0160467	0.196591	-0.205221	-0.523898	-0.576112	0.7663	-0.326688	-2.50028	1.16389	1.03122	1.43038	3.49481	1.65505	-3.01823	3.71473	1.91815	-0.53604	0.459596	1.64839	-0.77738	-0.0161116	-0.441608	1.70177	1.66468	3.44977	1.64459	1.55019	-0.523777	-1.30101	1.98317	-1.01695	0.522798	0.483978
869	43	2	FLAT	MC3T3	DEX	Osteoblast	2	Osteoblast Flat	-0.303924	-0.47044	-0.757936	0.950929	-0.561426	-0.61995	-0.679492	0.0647944	-0.135118	-0.133542	-0.0507892	0.0323795	0.410266	0.0998086	-0.176974	0.980633	-1.04373	-1.09829	-0.684528	-0.692716	0.312693	0.881053	0.505604	-0.865781	-0.984958	-1.37797	-1.38343	1.15972	-1.05786	-0.621374	-1.2317	-0.633599	0.0995318	0.309644	-0.650699	-1.30058	0.829457	-0.0753416	-0.534688	-1.32015	-0.807979
870	44	1	FLAT	MC3T3	DEX	Osteoblast	2	Osteoblast Flat	0.64741	0.465374	1.0409	-0.00555747	0.204776	1.01485	0.976912	0.234751	0.489785	0.529333	0.325702	0.194078	1.1133	0.153362	0.385876	-0.955322	-0.651905	1.19192	1.15887	-0.711488	0.342403	-0.891744	0.587664	0.515319	-0.162001	1.14315	-0.0649253	-0.212619	1.67519	0.885668	0.103269	-0.839981	-0.294774	-1.05291	-0.926616	-0.99817	-1.18348	1.52663	0.838602	-0.341596	-0.618602
871	44	2	FLAT	MC3T3	DEX	Osteoblast	2	Osteoblast Flat	1.30865	0.0544338	0.655549	-0.68421	-1.31683	1.40086	1.43387	0.895664	1.03667	0.97889	1.02945	1.05896	-0.547568	1.7075	-0.298965	-0.506501	-0.835036	1.01887	0.687676	-1.03784	-0.115505	-0.115516	-0.750127	-0.0117391	-0.540024	-1.00624	-0.742419	-0.556547	1.37496	0.846236	-0.586277	-1.01977	-0.351806	0.520072	-0.845529	0.912479	0.290466	0.274654	0.0400693	-1.30279	-0.857281
872	44	3	FLAT	MC3T3	DEX	Osteoblast	2	Osteoblast Flat	0.354346	1.26521	1.54263	1.10304	-0.110246	1.12985	1.01928	-0.470772	0.0320134	0.159472	-0.593413	-0.507887	0.213929	0.175913	0.411904	-1.73659	-0.44583	1.35544	1.59786	-0.498664	1.78659	-2.41838	1.94372	1.9583	-0.38777	-1.31177	2.86289	0.682581	1.07246	-0.622826	1.45846	-1.00352	1.33555	0.0751339	2.47083	-0.0631969	-0.767904	2.62205	0.760311	0.254156	-1.1609
873	45	1	FLAT	MC3T3	DEX	Osteoblast	2	Osteoblast Flat	-0.259183	0.982206	1.36898	-0.529897	0.625632	0.4142	0.311235	-0.725776	-0.416351	-0.301545	-0.953953	-0.925109	0.912745	-0.622832	0.486497	-1.4471	2.43392	0.613299	1.11738	2.97094	1.7841	-1.96344	1.35255	1.31471	1.92983	0.937814	1.35044	-1.29662	0.00657874	0.0758877	0.571553	1.53557	3.85866	2.11263	0.427571	-0.82971	-1.27188	0.852851	0.104951	0.48977	0.49991
874	45	2	FLAT	MC3T3	DEX	Osteoblast	2	Osteoblast Flat	-0.731768	-0.451761	-0.791856	-0.571133	-1.11594	-1.02256	-0.840794	-0.342672	-0.649296	-0.765003	-0.228266	-0.367049	1.03646	0.304172	-0.735162	0.259148	1.19331	0.112087	-1.03774	1.26938	-0.31821	0.67195	-0.290385	-0.527845	0.559494	0.21731	-1.21321	-0.5527	-0.719291	-1.70456	0.00942563	1.80908	0.18065	-1.33708	0.0032903	0.958747	-0.40264	0.268464	-0.738189	-0.899576	0.446536
875	45	3	FLAT	MC3T3	DEX	Osteoblast	2	Osteoblast Flat	-0.613816	0.351868	0.925636	1.04582	-0.0676142	-0.235732	-0.408625	-0.824896	-0.688525	-0.571432	-0.937739	-0.943526	1.11126	-0.425728	-0.0434335	-0.506901	0.287696	0.546387	1.25019	-0.347466	-0.117922	-0.822934	-0.553062	0.659689	0.636665	0.977708	-1.18221	-0.638159	1.25652	0.669281	0.670761	-0.897041	0.695473	1.01908	-0.67027	-1.21509	-0.414263	0.431932	0.979545	2.41438	0.744066
876	46	1	FLAT	MC3T3	DEX	Osteoblast	2	Osteoblast Flat	1.79401	-0.544843	-1.23459	0.442363	-0.355496	1.23341	1.32831	1.95479	1.78642	1.69085	2.11855	2.17157	-1.11773	1.1955	0.363489	1.04539	0.0046195	-1.20554	-1.18387	1.26625	0.8049	0.922415	0.226566	-1.45651	-0.823644	-1.18258	0.191276	1.39585	-1.44314	-1.13278	0.00640701	0.117747	1.09304	0.259042	-1.46595	-1.44879	-0.00063348	-0.844354	-1.50524	-0.936592	1.19104
877	47	1	FLAT	MC3T3	DEX	Osteoblast	2	Osteoblast Flat	1.24112	-0.600105	-2.52489	-0.249465	-1.39531	0.52853	0.665468	1.5226	1.16692	1.09273	1.8336	1.82932	1.10452	1.74747	-0.21602	1.45244	-1.29162	-2.04402	-2.17445	-0.702249	-0.112533	0.83885	-0.486976	-1.29708	-1.20463	-0.809961	-0.493156	2.46186	-1.75376	-1.69655	-1.24095	-1.24031	-1.30452	-0.649656	-1.01295	1.14891	-1.83538	-0.991395	-1.07794	-0.078306	-0.939029
878	48	1	FLAT	MC3T3	DEX	Osteoblast	2	Osteoblast Flat	-0.919321	-0.413386	-0.452958	0.600375	0.533785	-1.11194	-1.16974	-0.532497	-0.655684	-0.642644	-0.577697	-0.645487	-1.62001	-0.964019	-0.0103479	0.806698	-1.5685	-0.779028	-0.345814	-0.7684	0.88484	0.851308	0.653759	-0.835206	-0.683301	-1.05777	0.710695	0.662038	-0.850386	-0.0937738	-0.459114	-0.722599	-0.242148	0.652944	0.142556	-0.399431	1.22276	-0.437446	0.588118	-0.354715	-1.30138
879	48	2	FLAT	MC3T3	DEX	Osteoblast	2	Osteoblast Flat	-0.607587	0.252798	0.880795	0.317642	0.850997	-0.266944	-0.340077	-0.70918	-0.529355	-0.456184	-0.903073	-0.919996	0.638804	-0.947711	0.302933	-0.66402	0.243049	0.913399	0.958439	-0.156731	-0.274745	-0.595712	-0.411176	0.897757	0.92306	0.844378	0.508134	-0.528583	1.14749	0.478167	0.165153	-0.762124	0.283237	-0.316189	-0.640577	-0.141771	-0.593475	0.854807	2.09948	0.379774	1.48409
880	48	3	FLAT	MC3T3	DEX	Osteoblast	2	Osteoblast Flat	0.127465	0.517889	1.13734	0.79988	0.740929	0.580592	0.508188	-0.213862	0.0276564	0.102976	-0.476166	-0.388979	0.348104	-0.454989	0.469411	-1.04009	-0.91369	1.2689	1.30157	-0.41546	-0.989414	-1.17903	0.17097	1.59632	-1.0965	-0.0504786	-0.406478	0.562658	1.5366	0.511279	1.25421	-1.41116	-1.01816	0.678827	-0.789706	-0.484565	-1.66334	1.55944	1.86841	0.478497	-1.19182
881	49	1	FLAT	MC3T3	DEX	Osteoblast	2	Osteoblast Flat	-0.686904	-0.511394	-0.819699	0.990291	1.20764	-0.998138	-1.10783	-0.219871	-0.362138	-0.323182	-0.493695	-0.327804	0.438794	-1.17071	0.437808	1.06891	-0.824432	-1.24741	-0.728186	0.0332494	-0.296527	0.923161	0.736957	-1.51622	-1.10674	-1.37921	-0.638648	1.43026	-1.30967	-0.859328	-1.45597	-0.893805	0.0662249	-0.933158	0.851947	-1.43365	0.904374	-0.624047	-0.833187	-0.623374	-0.4039
882	49	2	FLAT	MC3T3	DEX	Osteoblast	2	Osteoblast Flat	-1.19862	-0.144374	0.312161	0.344907	-0.458603	-1.10231	-1.09803	-0.945315	-1.10764	-1.19178	-1.15473	-1.19086	1.04556	-0.506234	-0.196676	-0.139161	-0.9243	0.67752	0.325246	-1.01793	-1.43335	0.349011	-0.796265	0.028272	-0.604753	-0.637891	-1.10228	-1.18071	0.69375	0.33296	-0.807505	-0.710608	-1.32408	-0.869339	-1.33646	1.95746	0.95329	-0.560576	0.803037	0.979834	-0.654806
883	49	3	FLAT	MC3T3	DEX	Osteoblast	2	Osteoblast Flat	-0.268762	0.228295	0.851434	0.0690829	0.782977	0.033058	0.0776513	-0.30736	-0.21648	-0.133542	-0.51038	-0.575217	0.65039	-0.711812	0.385958	-0.895438	-0.156003	1.31633	0.750269	-0.025903	-1.16312	-0.621189	-0.0966486	1.3135	0.440378	0.777007	-1.42726	0.0385487	1.22182	-0.519942	1.47895	-0.592835	-0.433282	0.164294	-0.465726	0.626346	-0.858423	1.29022	1.01527	1.57648	1.33442
884	50	1	FLAT	MC3T3	DEX	Osteoblast	2	Osteoblast Flat	-0.25637	-0.0871692	0.464677	-0.323536	0.974779	-0.160741	-0.177884	-0.132936	-0.105313	-0.11315	-0.331918	-0.359304	-0.478964	-0.802181	0.363736	-0.200207	-0.81106	0.700796	0.570576	-0.747814	-0.784729	0.190031	-0.800921	0.556553	-0.679784	-0.176086	-0.849405	-1.00553	0.991449	0.15983	0.0231648	-0.518314	-0.429739	-0.52563	0.0371753	1.41572	1.38215	-0.105988	1.24451	-0.865209	-0.905981
885	50	2	FLAT	MC3T3	DEX	Osteoblast	2	Osteoblast Flat	0.378764	-0.108184	0.405374	-0.0886319	-0.481678	0.408569	0.329073	0.193163	0.298073	0.323224	0.375144	0.284534	0.895183	0.445911	-0.0595425	0.0651857	-0.260405	0.220706	0.614025	-0.603855	-0.992371	0.190397	-0.382618	0.19496	0.206633	0.143389	0.0397764	-1.35951	0.517667	1.4391	0.0221379	-0.453617	-0.433724	-0.491526	-0.759757	0.703059	1.15052	-0.675831	-0.0261893	-1.35976	0.232239
886	51	1	FLAT	MC3T3	DEX	Osteoblast	2	Osteoblast Flat	1.4323	-0.249461	0.0522127	0.824372	-0.0231069	1.25518	1.19585	1.26478	1.40962	1.39918	1.42041	1.45933	0.382949	0.759305	0.433623	0.424716	-0.390854	-0.267079	0.242963	0.182449	0.904434	0.468425	0.234427	0.255061	0.0632612	0.101222	0.328583	-0.511423	-0.0491426	0.934397	-0.198062	-0.609283	0.550598	0.158763	-0.364299	0.372649	1.26743	-0.174302	0.320434	-0.315408	0.335644
887	52	1	FLAT	MC3T3	DEX	Osteoblast	2	Osteoblast Flat	0.288695	-0.344251	-0.134076	-0.0579293	0.34336	0.112139	0.0890857	0.447247	0.403294	0.340914	0.410689	0.414324	0.833799	-0.140702	0.225871	0.496922	0.0921948	-0.324902	-0.0431758	0.188771	0.149577	0.6225	0.11377	-0.78168	-0.140083	0.609617	-1.2087	-0.181253	-0.180978	0.220053	-0.933615	0.493503	1.14606	-0.903722	0.615457	0.13932	1.3242	-0.585338	-0.40437	-0.635489	-0.487813
888	53	1	FLAT	MC3T3	DEX	Osteoblast	2	Osteoblast Flat	0.556161	1.24273	1.52299	1.28275	0.885975	1.30459	1.10453	-0.323925	0.259129	0.340914	-0.463882	-0.289919	0.447256	-0.275828	0.578341	-1.48153	0.400657	0.95498	1.77639	1.33992	0.073455	-2.05687	1.88303	1.58365	0.230894	-0.271493	-0.957291	-0.371185	1.07597	0.497189	0.816344	0.750944	2.40445	1.89045	-0.774967	-0.301213	-2.00948	2.41954	1.79722	-0.108495	-0.93344
889	54	1	FLAT	MC3T3	DEX	Osteoblast	2	Osteoblast Flat	-0.597644	-0.419772	-0.362577	0.333262	1.33347	-0.790804	-0.864273	-0.219871	-0.254617	-0.154065	-0.480265	-0.368423	-1.05112	-1.17694	0.404224	0.764589	0.422184	-0.818583	-0.298868	0.583845	-0.776915	0.640646	0.357433	-0.844204	0.154091	0.809534	-0.927465	0.514242	-0.621865	0.307758	-1.12922	1.06764	1.03232	-0.527546	-0.992631	-1.11795	0.737809	-0.746855	-0.112449	0.183981	-0.575221
890	54	2	FLAT	MC3T3	DEX	Osteoblast	2	Osteoblast Flat	1.63859	-0.460993	-0.540654	0.635082	-0.501338	1.2487	1.34382	1.72149	1.65501	1.5965	1.76813	1.84874	0.374684	1.20775	0.0900286	0.598059	-0.621857	-0.289206	-0.594289	-0.690548	-0.771095	1.1035	0.0573525	-0.621804	-0.328953	-0.561561	-0.37851	0.569998	-0.573147	-0.227107	-0.471318	0.134895	-0.409115	-0.774599	-0.746764	0.334275	1.18128	-1.05665	-0.80886	-0.83115	-1.51917
891	55	1	FLAT	MC3T3	DEX	Osteoblast	2	Osteoblast Flat	0.00662484	0.109183	0.710106	0.632263	0.155869	0.212294	0.180564	-0.150513	-0.0188199	-0.0527435	-0.234616	-0.227315	-1.94229	-0.197207	0.262725	-0.484709	-0.178628	0.862787	0.827095	-0.815247	0.649916	-0.323729	-0.707815	0.293791	-0.00541766	0.704338	0.805839	-0.499505	1.19395	0.949718	0.242526	-0.522343	0.277864	0.643496	0.853975	0.490209	0.17568	0.3409	-0.623418	-0.77441	-0.38424
892	56	1	FLAT	MC3T3	DEX	Osteoblast	2	Osteoblast Flat	-1.41729	-0.343557	-0.491849	0.183155	-0.684404	-1.57146	-1.38618	-0.945315	-1.2331	-1.22047	-0.967588	-1.09778	0.911536	-0.466585	-0.331009	0.0506813	0.340032	0.490232	-0.802865	-0.437023	1.76296	0.703968	-0.430639	-0.465473	0.472685	0.0989848	0.346081	-0.883628	-0.136788	-1.23926	1.36909	0.755681	1.18667	-0.00687534	-0.306635	1.4372	0.175092	-0.226307	-0.708846	1.31574	-1.08641
893	56	2	FLAT	MC3T3	DEX	Osteoblast	2	Osteoblast Flat	-0.201705	1.67222	1.68021	0.44214	-0.698349	0.757314	0.724944	-1.11389	-0.597359	-0.456184	-1.14001	-1.17715	0.0916421	0.265146	-0.199095	-2.27104	-1.22044	1.60439	1.43998	-0.61779	-0.68146	-2.88363	3.51088	2.23787	-0.82028	-0.670817	-1.006	0.425396	0.75013	-1.41146	3.02136	-1.0291	-0.848716	-0.113692	-1.1332	0.660661	0.490656	3.39455	-0.149062	2.86217	-1.05649
894	56	3	FLAT	MC3T3	DEX	Osteoblast	2	Osteoblast Flat	-1.31271	1.09499	1.44391	-2.01	-0.630552	-0.512057	-0.623879	-1.80721	-1.47154	-1.27866	-2.08722	-2.00814	-0.628711	-0.446128	-0.287283	-1.61305	-0.606	1.3852	1.48814	0.320543	-1.48279	-1.96001	2.14243	1.58553	-0.540055	-0.65393	-1.17644	0.212541	1.39294	-0.636365	0.955179	0.0286323	0.356731	0.0734326	-0.59103	-0.537264	-1.39301	2.85557	1.44559	0.536779	-1.20944
895	56	4	FLAT	MC3T3	DEX	Osteoblast	2	Osteoblast Flat	-0.361402	-0.0415321	0.427096	0.142598	0.641118	-0.263298	-0.309058	-0.376295	-0.261519	-0.133542	-0.589253	-0.429472	1.04315	-0.691747	0.466925	-0.118343	0.828084	0.300057	0.461334	-0.0552351	-0.447112	-0.0307026	-0.426135	0.402522	1.66396	1.32119	1.51403	-1.14829	0.465792	0.403141	-0.379518	-0.461719	-1.12066	0.692042	1.21471	-0.468524	0.129306	-0.323182	1.28137	1.44651	2.19925
896	57	1	FLAT	MC3T3	DEX	Osteoblast	2	Osteoblast Flat	-0.646389	-0.439014	-0.489269	0.545787	0.710718	-0.871417	-0.954798	-0.276547	-0.409799	-0.456184	-0.431591	-0.375288	1.07815	-0.897711	0.248834	0.937208	-0.0622279	-1.12088	-0.375707	0.189491	-0.0888017	0.640928	0.691963	-1.00627	-0.398646	-0.482055	0.858859	0.743472	-0.991424	0.245713	-0.907736	0.835067	0.277508	0.134617	-0.132375	-1.23537	0.784409	-0.269266	0.144702	0.0536461	-0.0749954
897	57	2	FLAT	MC3T3	DEX	Osteoblast	2	Osteoblast Flat	-0.286299	-0.393203	-0.205667	0.781938	1.30995	-0.454051	-0.557725	-0.0636516	-0.00803008	-0.0527435	-0.149815	-0.121928	0.902137	-0.981551	0.527232	0.763621	0.534683	-0.875931	-0.0975664	0.458509	0.356749	0.470446	0.602781	-0.897752	0.14701	1.10926	-1.36318	0.15876	-0.741822	0.163136	-1.23838	1.48084	-0.542988	0.845482	-0.434171	-0.703729	0.851718	-0.763764	-0.580204	-0.422351	-0.475195
898	58	1	FLAT	MC3T3	DEX	Osteoblast	2	Osteoblast Flat	0.267014	-0.446776	-0.808833	-0.887087	-0.906182	-0.0933693	0.0993433	0.521619	0.312679	0.233285	0.546721	0.603384	0.53833	0.712141	-0.363442	0.405517	-0.0211411	0.0232204	-0.928227	0.491612	0.836788	1.01257	-0.398794	-0.433334	-0.503285	-0.236891	-0.206203	0.021819	-0.580623	-1.42548	-0.487282	0.806316	1.28079	-0.827422	-0.445123	0.999623	0.58305	-0.57402	-0.379586	-0.783328	0.839357
899	59	1	FLAT	MC3T3	DEX	Osteoblast	2	Osteoblast Flat	0.701112	2.23383	1.84295	-1.36623	-1.75511	1.79839	1.76326	-0.376295	-0.132645	-0.0527435	-0.269013	-0.497568	-0.0176536	1.83681	-0.676843	-2.64598	-1.01236	1.49307	1.51478	-0.680874	-0.300722	-2.72736	3.95993	2.68391	-0.8382	-0.185203	0.798698	0.177335	0.25395	0.140383	2.78647	-0.895237	-0.269879	-0.106532	1.42016	1.71707	0.651876	2.93619	-0.827586	1.92216	-1.08523
900	60	1	FLAT	MC3T3	DEX	Osteoblast	2	Osteoblast Flat	-0.681178	-0.425209	-0.572825	0.115277	-0.61125	-0.921131	-0.983428	-0.376295	-0.555593	-0.571432	-0.394306	-0.378802	1.07547	-0.0863809	-0.478336	0.64573	-0.619973	-0.440348	-0.607101	-0.325801	-0.940377	0.967718	-0.104507	-0.92775	-0.656048	-0.729318	0.639728	0.547353	-0.48435	-0.348788	-0.947667	-0.0553297	-0.316554	-0.0594261	1.87014	-0.131281	1.05227	-0.103145	-0.765179	-0.605941	-0.7823
901	60	2	FLAT	MC3T3	DEX	Osteoblast	2	Osteoblast Flat	1.6467	-0.533144	-1.01512	0.941098	-0.859473	1.13902	1.24866	1.73818	1.66403	1.5965	1.89001	1.97868	-3.49144	1.49177	0.235488	0.894041	-1.11875	-0.792505	-1.04123	-0.685162	-0.405333	1.23122	0.148327	-0.691017	-0.992705	-0.931891	-0.326087	1.5056	-1.08194	-0.772365	-0.912615	-0.709395	-0.92947	-1.17625	-0.179061	-1.14414	0.7067	-0.287356	-1.00938	-1.15861	-0.894827
902	91	1	HEX	MC3T3	DEX	Osteoblast	2	Osteoblast Hex	0.0675723	-0.494873	-0.994712	-0.121363	-1.22549	-0.327239	-0.23684	0.385729	0.0641587	-0.0727524	0.492914	0.450522	0.851521	0.881286	-0.375923	0.814416	-0.442866	-0.715194	-1.05407	-0.0875636	0.0712194	1.05763	-0.0315833	-0.785679	-0.500068	-0.956641	-0.457085	1.05426	-1.05455	-0.773002	-0.0322258	0.368034	0.05627	-0.521339	-0.66136	-0.729149	0.192398	-0.86952	-1.39223	-0.809087	-0.274434
903	92	1	HEX	MC3T3	DEX	Osteoblast	2	Osteoblast Hex	0.218344	-0.223345	0.222147	-0.0203987	0.0843804	0.175923	0.0765057	0.25191	0.331777	0.340914	0.255131	0.206457	0.904183	-0.0280057	0.112614	0.325543	0.402979	-0.197025	0.389517	-0.536578	-1.03848	0.293072	-0.109911	-0.551547	0.773259	0.555431	-0.243928	-0.678731	0.187162	0.579489	-1.25462	0.701425	-0.863229	-0.0215834	0.704699	-0.270093	1.26147	-0.900456	0.460846	-0.997215	-0.315591
904	92	2	HEX	MC3T3	DEX	Osteoblast	2	Osteoblast Hex	-0.107262	-0.289027	-0.221457	0.301893	0.318533	-0.271286	-0.362552	0.0992109	0.026617	0.0260633	0.120078	0.0776676	0.744106	-0.361093	0.315173	0.602255	0.926372	-0.752418	-0.141652	0.793171	2.91702	0.140289	0.210659	-0.18445	0.262915	0.227394	1.72139	-0.417224	-0.278232	-0.231653	0.801911	1.14312	1.459	1.78771	1.64317	-0.75328	0.364062	-0.0754836	1.73922	1.96599	-0.0298025
905	92	3	HEX	MC3T3	DEX	Osteoblast	2	Osteoblast Hex	-7.72028	-0.264651	-1.61134	-1.54182	0.532889	-7.53934	-7.20835	-6.02246	-6.3044	-6.01563	-6.7904	-6.77116	-0.899004	-4.98494	-2.81182	-0.167564	1.25809	0.582655	-1.67979	1.29138	0.879207	0.0113121	-0.168052	-1.08514	0.182138	-0.18535	0.314147	-0.537848	-1.47973	0.380871	4.70329	0.603217	-0.602824	0.382907	4.45271	3.11994	-1.39157	-0.543463	0.214206	4.52229	-0.564008
906	93	1	HEX	MC3T3	DEX	Osteoblast	2	Osteoblast Hex	-1.92918	-0.0771891	0.428927	-1.36222	0.383694	-1.72993	-1.80448	-1.63415	-1.61758	-1.55473	-1.98297	-1.94399	0.66692	-1.47819	-0.397486	-0.141808	1.70482	0.195934	0.279968	-0.771702	-0.141666	-0.256581	-1.08814	-0.379033	2.34437	1.49273	-0.100723	-1.15541	0.235496	-0.537388	-1.05861	0.477635	-0.280897	1.38667	0.0677389	-1.3171	-0.775144	-0.225055	0.129207	0.000616045	1.66674
[truncated: 4,033 more rows]
[truncated: 583 more columns]

## Sheet: list of morphome features
Complete list of the morphome used in the study. Features removed from the original data excluded features with low variance (<10% coefficient of variation) and high collinearity with other features.
NuclearShape_Area	Texture_SumAverage_CorrActin_5_0	NuclearRadialDistribution_ZernikeMagnitude_CorrFAK_4_0
[truncated: 207 more rows]
