# Supplementary material for: Predicting gene expression using morphological cell responses to nanotopography
Source: Nat Commun. 2020 Mar 13;11:1384. doi: 10.1038/s41467-020-15114-1 (PMC7070086; doi:10.1038/s41467-020-15114-1)
Supplement: Supplementary file 5 — Supplementary Data 2 [file 41467_2020_15114_MOESM5_ESM.csv]

Gene	Topography	Replicate	Premyoblast	Myoblast	Preosteoblast	Osteoblast	Chondrocytes	Fibroblast
MYOG	FLAT	2	775.338149	441.0518721	6.05468866	3.050862911	5.099355557	1.022158521
MYOG	FLAT	2	1208.362624	1232.263653	8.118136183	4.515540404	7.556859525	0.978321835
MYOG	FLAT	2	1132.166751	772.4508136
MYOD1	FLAT	2	189.0966436	152.7869577	6.679093609	2.898232324	5.29071629	0.842811714
MYOD1	FLAT	2	113.8157392	195.5902943	5.697691484	3.292659041	5.384312917	1.186504629
MYOD1	FLAT	2	206.7648901	226.249127
MYH7	FLAT	2	320.2284903	310.0012115	6.323460003	2.389902569	6.422677088	1.093573783
MYH7	FLAT	2	391.3204	423.9005667	4.982900655	0.133474319	6.134538882	0.914433041
MYH7	FLAT	2	410.9177314	416.2367867
RUNX2	FLAT	2	2.275444839	2.109595758	366.073449	171.6960247	12.80378072	1.055330513
RUNX2	FLAT	2	2.538295999	2.211129163	431.4037928	161.3315231	13.30088521	0.947570442
RUNX2	FLAT	2			352.8407019	164.0920336
SP7	FLAT	2	0.677312606	0.748191629	4.270832619	1.711917978	1.54156616	0.906352712
SP7	FLAT	2	0.599525754	0.589797415	5.400404917	1.548914194	1.983564144	1.103323228
SP7	FLAT	2			5.199528036	1.671639287
BGLAP	FLAT	2	12.65876899	9.157799846	1340.763662	244.5432236	16.26992644	1.071375054
BGLAP	FLAT	2	11.73088745	9.734089281	1528.067035	284.3301884	23.06086683	0.933379955
BGLAP	FLAT	2			1371.198475
SPP1	FLAT	2	12.46044921	3.625030499	6.155256518	0.006326481	15.90915624	0.94553172
SPP1	FLAT	2	8.714432228	2.872666243	6.741938692	0.006509103	18.30722572	1.057605979
SOX9	FLAT	2	1.570451675	2.227277348	23.16201536	35.92807237	10.80476283	1.004675805
SOX9	FLAT	2	1.575836573	2.264337224	21.69136748	40.45446472	13.28698922	0.995345957
COL2A1	FLAT	2	1.472869281	1.466535924	10.77016121	8.697436215	12.05576635	1.149275321
COL2A1	FLAT	2	1.78509749	1.735950254	12.49632867	9.852960277	16.21137904	0.870113525
ACAN	FLAT	2	0.924788845	0.840734219	4.828208528	3.636826497	9.819122599	1.006518661
ACAN	FLAT	2	1.081327922	0.805606153	5.899321415	3.398139134	14.14773255	0.778091661
COL10A1	FLAT	2	1.689696321	2.055066559	7.362914268	3.784004731	13.38323394	1.083274935
COL10A1	FLAT	2	1.72053863	2.07898086	7.245450071	4.738280409	2.594284972	0.923126686
ELN	FLAT	2	0.178448353	0.246691171	2.114039045	0.891953877	9.388625184	1.202080112
ELN	FLAT	2	0.074594232	0.573729453	2.073657198	0.84525009	9.384820304	0.955248436
ELN	FLAT	2						0.870863829
TGFB1I1	FLAT	2	1.258602695	1.385788355	18.12937426	30.1071048	31.58293457	1.01030599
TGFB1I1	FLAT	2	1.66983343	1.249355696	20.69156533	19.96164661	20.207829	0.992243089
TGFB1I1	FLAT	2						0.997536945
COL3A1	FLAT	2	8.188340253	7.075978733	26.41806968	11.16496331	1.562439403	1.100014558
COL3A1	FLAT	2	8.407080791	7.004500255	27.9501716	12.46480354	1.655658093	0.881300032
COL3A1	FLAT	2						1.031520306
MYOG	SQ	2	404.9698215	452.2405643	4.832666456	4.994836728	4.173351046	1.021265925
MYOG	SQ	2	437.2567275	479.7278104	4.106174987	5.224247403	7.533555849	1.344006203
MYOG	SQ	2	492.3554692	299.7343687
MYOD1	SQ	2	107.6137134	145.4501245	3.800387036	4.68292292	5.42700603	0.942715658
MYOD1	SQ	2	113.5674857	125.0821759	3.515485488	5.502769665	5.682297677	0.926743711
MYOD1	SQ	2	113.1591682	134.4699901
MYH7	SQ	2	194.8734366	285.6339739	3.750168117	5.180753741	5.355716627	1.189779524
MYH7	SQ	2	184.7831643	311.786928	2.668826206	0.553957349	5.900396966	1.111217964
MYH7	SQ	2	194.440622	275.9531316
RUNX2	SQ	2	3.603430854	4.219451835	75.13317348	141.176098	18.3233327	1.595248409
RUNX2	SQ	2	3.745608584	4.773385233	84.59360775	165.8673945	16.81794473	1.627352848
RUNX2	SQ	2			86.50538365	173.2075298
SP7	SQ	2	0.709871818	1.077789319	0.793040486	1.888221741	0.971410887	0.817495887
SP7	SQ	2	0.552677384	0.958295993	0.780577099	1.592308847	1.03619144	0.292022385
SP7	SQ	2			1.027053051	1.743116005
BGLAP	SQ	2	12.30667597	26.16882196	153.2380015	527.5574286	17.3475933	1.253595769
BGLAP	SQ	2	11.25961344	20.37914628	163.2636542	433.9753872	18.3685776	1.233337883
BGLAP	SQ	2			187.103971	408.5316157
SPP1	SQ	2	14.05795074	7.923573432	0.340106802	0.439298079	21.13890201	1.422314121
SPP1	SQ	2	12.28547248	8.267921393	1.210429345	0.599196647	22.76057446	1.421923374
SPP1	SQ	2			1.212994715
SOX9	SQ	2	2.070024388	5.183094845	22.46061859	0.027583131	15.0232726	1.521463677
SOX9	SQ	2	2.089082695	5.698407278	22.64155886	24.53983448	19.12824366	1.535926267
COL2A1	SQ	2	1.951614623	2.650011721	6.89451779	13.67411333	12.65315392	0.976138312
COL2A1	SQ	2	2.498152292	3.313164458	7.922161667	16.03995459	21.52466732	0.99968449
ACAN	SQ	2	1.045575155	1.692919217	3.687231452	3.456964505	15.12462625	0.680123896
ACAN	SQ	2	1.12546448	1.761113412	2.768826933	5.942254002	21.27325106	0.833565526
COL10A1	SQ	2	2.20982473	3.577479817	5.098200639	7.189394203	12.32582344	0.819856
COL10A1	SQ	2	2.09415648	3.785426155	5.623649593	6.974638213	1.667210436	0.906085173
ELN	SQ	2	0.15559065	0.298956874	1.010979659	0.33002861	14.66125222	0.832558199
ELN	SQ	2	0.213756107	0.288213606	1.537446899	2.366051674	13.10407017	0.85105546
ELN	SQ	2						0.901138016
TGFB1I1	SQ	2	1.69507515	2.644416919	18.78142482	51.47152458	29.63149491	1.746023971
TGFB1I1	SQ	2	1.940850022	2.852119188	20.08208277	35.27663958	32.28137932	1.856564868
TGFB1I1	SQ	2						1.135533369
COL3A1	SQ	2	6.718406811	17.15545766	13.5843464	15.22849936	2.208806966	1.680406882
COL3A1	SQ	2	7.911585404	15.09889946	15.39376322	15.7750634	2.225585896	1.864466167
COL3A1	SQ	2						2.151393708
MYOG	NSQ	2	31.51811464	889.3599238	5.104946735	6.181602535	4.504745197	1.091528135
MYOG	NSQ	2	193.663415	796.9396951	7.189850159	9.207666018	5.527928382	0.981384078
MYOG	NSQ	2	48.99281234	2069.913346
MYOD1	NSQ	2	101.2956965	243.0135755	5.779523158	5.415494415	4.325693173	0.813695113
MYOD1	NSQ	2	83.47484817	217.0138434	5.116958812	4.743060684	4.585935095	0.834311755
MYOD1	NSQ	2	93.43581454	270.9789828
MYH7	NSQ	2	151.5499818	475.6964987	4.483047921	3.328912325	5.016250776	0.978385467
MYH7	NSQ	2	142.4640756	571.7820222	3.969430928	3.4604479	5.023386861	0.991809233
MYH7	NSQ	2	143.7324094	584.2736042
RUNX2	NSQ	2	5.83468692	3.89448296	268.3828366	210.1592509	19.99185252	1.636298438
RUNX2	NSQ	2	5.713215222	3.927309271	245.0665221	181.0251396	14.03526082	1.712080347
RUNX2	NSQ	2			247.6883098	180.0399772
SP7	NSQ	2	2.61916213	0.85984851	2.311413043	1.615794541	0.750076636	0.811592768
SP7	NSQ	2	1.956370183	1.314849361	2.595919104	1.255755097	1.063582424	0.292711021
SP7	NSQ	2			2.228175649	1.631677781
BGLAP	NSQ	2	17.70403995	13.63413873	399.7975378	322.7368611	10.86350743	1.194048403
BGLAP	NSQ	2	15.41632434	14.33369467	216.8369914	272.8386077	16.06908287	1.057607383
BGLAP	NSQ	2			266.3821778	340.1425536
SPP1	NSQ	2	17.94294341	7.04133999	0.000287183	1.423647822	22.82210818	1.336577177
SPP1	NSQ	2	18.61877014	6.233975656	5.357344016	1.549551335	24.73351179	1.200056475
SPP1	NSQ	2			4.726612514
SOX9	NSQ	2	2.978937383	3.17673838	21.48462291	89.47297538	17.09826065	1.28676569
SOX9	NSQ	2	3.06382845	3.279459298	18.13970402	34.43173199	17.12539484	1.235044452
COL2A1	NSQ	2	3.052283093	2.071525914	8.430511512	10.68258733	17.57098005	1.046211826
COL2A1	NSQ	2	3.249109837	2.177159816	8.701345598	12.35934538	18.38765877	0.783746332
ACAN	NSQ	2	1.948208566	1.14066492	4.757986329	5.645930085	13.91503931	0.929914252
ACAN	NSQ	2	1.878791161	1.177168346	6.591944594	6.048739419	20.96978956	0.771259979
COL10A1	NSQ	2	3.494091081	2.749504504	6.772640296	7.721908093	18.25942954	1.014728751
COL10A1	NSQ	2	3.314359089	2.598733174	6.058589658	7.650000616	2.253781656	0.921302768
ELN	NSQ	2	0.179417899	0.883393908	1.802877987	1.819082138	11.04914837	1.262785356
ELN	NSQ	2	0.597529668	0.622688906	0.63396701	0.560045675	12.19939277	1.188428492
ELN	NSQ	2						1.685944329
TGFB1I1	NSQ	2	2.102567987	1.621461884	17.48581217	36.04611015	28.6578763	2.587383608
TGFB1I1	NSQ	2	2.361415271	2.242034022	12.70428553	38.86799415	26.24566107	2.613237349
TGFB1I1	NSQ	2						2.817923852
COL3A1	NSQ	2	10.83148484	9.943845701	8.289508614	15.35936581	1.691706105	1.879441178
COL3A1	NSQ	2	10.57121075	9.657326959	9.663445921	13.23645566	1.801562242	1.967558933
COL3A1	NSQ	2						1.581678961
MYOG	HEX	2	93.91829914	722.4942788	6.869806815	1.426528771	7.256995849	0.588739741
MYOG	HEX	2	106.1643104	849.3418231	5.348929214		9.6092231	0.740201168
MYOG	HEX	2	82.07930887	703.2629764
MYOD1	HEX	2	74.93688537	205.6450648	4.421202344	3.767764586	6.616119014	0.646815923
MYOD1	HEX	2	75.81537935	166.6730395	4.071407227		7.134438829	0.742973905
MYOD1	HEX	2	72.24366736	156.1359586
MYH7	HEX	2	138.7377686	349.1125589	3.183100901	4.345532406	8.537749796	0.864703012
MYH7	HEX	2	123.6713904	344.8981208	3.754468637		5.977216312	0.860125299
MYH7	HEX	2	155.2314667	455.9553436
RUNX2	HEX	2	3.107998341	4.306448939	130.9908302	404.0120389	19.77688822	1.225815185
RUNX2	HEX	2	2.890681051	4.630991884	119.3754536	362.989402	20.14304645	1.239855217
RUNX2	HEX	2			135.9851777
SP7	HEX	2	0.749703666	1.907492914	1.435147888	28.51599227	3.089068465	0.165771425
SP7	HEX	2	0.737079642	1.298657248	1.313874423	22.28532389	3.116845316	0.188370685
SP7	HEX	2				23.03066127
BGLAP	HEX	2	13.04275291	17.31248734	390.2479327	546.4596558	16.3604876	1.059905567
BGLAP	HEX	2	14.05190102	15.60749139	273.3750989	584.8188953	22.32591798	0.770760833
BGLAP	HEX	2			189.9760038
SPP1	HEX	2	10.56904438	5.67349458	1.228888031	1.080674597	24.13506962	0.873082621
SPP1	HEX	2	9.583174303	5.083019974	1.043444343	1.212802786	25.06159857	1.013059626
SPP1	HEX	2			0.853438991	0.996830564
SOX9	HEX	2	1.395769433	2.993561788	21.60715121	1.342810216	11.76496032	1.056755925
SOX9	HEX	2	1.554258809	3.130925191			16.56945658	1.081648089
COL2A1	HEX	2	1.817267019	2.980678963	6.890214368	8.330760662	13.29691598	0.948818099
COL2A1	HEX	2	1.769898519	2.843230961	7.051184621		17.04577693	0.899531878
ACAN	HEX	2	0.807205336	1.493979661	5.145860216	2.389072901	10.65088955	0.673095951
ACAN	HEX	2	0.881404544	1.510443254	5.524104742		20.63140311	0.628560536
COL10A1	HEX	2	1.952072058	3.728904222	6.137220066	3.967236152	12.19099503	0.618707617
COL10A1	HEX	2	1.929942602	3.116549939	6.276974666		2.504773313	0.815013465
ELN	HEX	2	0.111112938	0.276681382	0.828764006	0.698347736	9.71764826	3.107425496
ELN	HEX	2	0.177922195	1.018992688	1.596410068		6.770373458	3.154828254
ELN	HEX	2						2.967699312
TGFB1I1	HEX	2	1.191609291	1.945798496	24.37023175	2.313940744	30.99686785	1.777930735
TGFB1I1	HEX	2	1.320851029	1.941299028	24.01902996		36.45841779	2.236582601
TGFB1I1	HEX	2						1.957753681
COL3A1	HEX	2	6.792279205	11.15785661	7.916341722	0.568753783	1.662329418	2.262622267
COL3A1	HEX	2	6.248140282	9.83883862	9.371122204		1.587909873	1.880952181
COL3A1	HEX	2						2.038567839
MYOG	FLAT	1	100.6385403	245.6977641	1.335036554	3.483511071	10.7911111	0.86329708
MYOG	FLAT	1	156.288584	300.7776231	1.373913307	3.905933426	11.97147137	1.1583498
MYOG	FLAT	1	132.9258261	304.1923347
MYOD1	FLAT	1	21.95054251	37.75579181	0.936792008	2.698207507	12.41557397	0.974919459
MYOD1	FLAT	1	23.26008077	37.69569454	0.767022154	2.88488929	14.93552891	1.025725757
MYOD1	FLAT	1	24.36672191	36.38883752
MYH7	FLAT	1	31.07314596	61.57761919	0.801603981	2.376165424	16.61301454	1.177305367
MYH7	FLAT	1	31.91312309	77.42536281	0.553125366	2.674616392	16.77183607	0.8493973
MYH7	FLAT	1	38.37320031	77.83484067
RUNX2	FLAT	1	0.526779256	1.687095787	120.3256881	359.8113477	26.92722532	1.289569368
RUNX2	FLAT	1	0.584143579	1.949719582	105.8330736	422.1029861	26.78289565	0.775452663
RUNX2	FLAT	1			105.9951581	391.034094
SP7	FLAT	1	0.425389433	1.300170593	2.223926084	3.188342494	2.241014625	1.032336435
SP7	FLAT	1	0.436546748	1.397855296	2.144726202	3.061927469	2.308508215	0.968676456
SP7	FLAT	1			2.216995252	3.042177283
BGLAP	FLAT	1	1.754731396	6.022927141	265.6020513	162.7674215	21.98412885	0.984932895
BGLAP	FLAT	1	1.70520849	6.201627627	291.2516301	160.4970918	23.67032545	1.015297596
SPP1	FLAT	1	2.435290477	3.393071951	0.787247035	0.43574041	42.48421823	0.925645895
SPP1	FLAT	1	2.709416833	3.545882	0.88500296	0.496589358	39.26227905	1.080326726
SPP1	FLAT	1			1.039476216	0.563745982
SOX9	FLAT	1	0.285146102	2.360119129	5.996114169	17.64399288	9.031833465	1.065968496
SOX9	FLAT	1	0.259432386	2.361245793	5.610478205	12.35759289	10.71099234	0.938114029
SOX9	FLAT	1					9.31945302
COL2A1	FLAT	1	0.296355354	1.28842474	1.542006627	5.225851093	4.519437525	0.965377558
COL2A1	FLAT	1	0.29520573	1.467085529	1.528753477	5.90394695	4.65537654	1.035864146
ACAN	FLAT	1	0.973512343	5.45473282	4.688217331	17.01865544	1.218997952	4.912544105
ACAN	FLAT	1	1.027208342	5.703744586	5.228462256	17.96658398	0.90481701	5.383411357
ACAN	FLAT	1					2.350734767
COL10A1	FLAT	1	0.31849884	1.690090207	1.395288663	3.090759519	17.15558861	1.075935454
COL10A1	FLAT	1	0.271737169	1.568419699	1.162622136	3.294053321	20.43575704	0.929423783
COL10A1	FLAT	1					16.42601774
ELN	FLAT	1	0.016449612	0.650291415	0.294154138	0.891855429	34.96718593	1.036722139
ELN	FLAT	1	0.017070302	0.483197122	0.478287707	1.066307756	29.1015618	0.949708873
ELN	FLAT	1						1.015657153
TGFB1I1	FLAT	1	0.305294188	1.33700706	6.97275336	18.60556378	30.65829111	0.940777712
TGFB1I1	FLAT	1	0.246885074	1.449111819	7.294558951	11.81169594	29.81132811	1.093893002
TGFB1I1	FLAT	1						0.971713276
COL3A1	FLAT	1	1.864894845	12.32788607	3.550612158	1.569964673	3.810552836	1.062725426
COL3A1	FLAT	1	1.796326441	9.327767565	3.914129002	1.897858278	4.046796741	0.907449081
COL3A1	FLAT	1						1.036947249
MYOG	SQ	1	208.341786	242.7905971	2.077851893	6.3166069	5.134992	1.106712085
MYOG	SQ	1	263.6562493	205.783189	3.39799932	7.286080083	4.220375568	0.911708249
MYOG	SQ	1	230.3030236	311.8064279
MYOD1	SQ	1	71.92613474	38.81111482	1.907683575	4.40179945	5.055266007	0.78859326
MYOD1	SQ	1	66.24350673	32.05337485	1.823940963	5.009344989	4.911295603	0.747949202
MYOD1	SQ	1	66.24825742	33.27248602
MYH7	SQ	1	109.2147362	75.23090034	1.771723694	4.034229387	7.042579008	1.111551786
MYH7	SQ	1	136.6488886	62.72298284	1.576982848	4.040366263	7.438920521	1.096127664
MYH7	SQ	1	110.0570662	79.04348706
RUNX2	SQ	1	2.803252507	1.765465205	657.7404703	83.79914644	15.78522125	1.200650731
RUNX2	SQ	1	3.147524025	2.156760759	734.6374951	68.88621429	17.00302469	0.933497638
RUNX2	SQ	1			673.0710094	63.80661145
SP7	SQ	1	0.53607074	0.891817588	5.885078958	0.657382255	1.215236191	0.59613838
SP7	SQ	1	0.897537293	1.099477534	6.442272676	0.680204051	1.19938616	0.528970418
SP7	SQ	1			6.823608782	0.719924835
BGLAP	SQ	1	10.06882793	5.941661924	387.5766109	46.82645566	8.772640897	0.514213888
BGLAP	SQ	1	11.06481431	5.774699803	454.5068239	126.8790828	10.14289384	0.706194593
BGLAP	SQ	1			491.3266261	76.86856457
SPP1	SQ	1	14.74086706	3.015410704	2.984533465	0.531663451	29.03509794	1.041974524
SPP1	SQ	1	15.18507853	2.918882391	2.793571665	0.49851548	26.31172145	0.874472244
SPP1	SQ	1			3.234002209	0.550964043
SOX9	SQ	1	1.959945099	2.08537755	19.07848679	20.5561095	5.91041689	1.017115291
SOX9	SQ	1	2.202637685	2.531882325	17.15006802	18.50086263	8.21582025	1.030766575
SOX9	SQ	1					7.46224552
COL2A1	SQ	1	1.16901625	1.255083892	3.869519168	8.796909516	6.524950767	0.896614402
COL2A1	SQ	1	1.317798301	1.331398158	3.95456986	9.262947975	7.006886682	0.877837248
COL2A1	SQ	1					7.211815392
ACAN	SQ	1	8.127193173	5.307889002	10.27199285	32.7060526	4.676055757	3.598374728
ACAN	SQ	1	7.962436899	4.358792747	12.48243153	32.08527458	2.703004413	4.0197393
ACAN	SQ	1					3.043261376
COL10A1	SQ	1	1.592946175	1.404178849	3.462466402	5.825132323	11.20005864	0.724339745
COL10A1	SQ	1	1.598230174	1.485443983	3.182819079	6.219093584	9.961992488	0.679835276
COL10A1	SQ	1					11.86703163
ELN	SQ	1	0.43598592	0.350841036	0.987554047	1.775355548	8.711592312	1.079195846
ELN	SQ	1	0.340014789	0.380431657	1.483504016	1.264054351	7.7173902	1.188106884
ELN	SQ	1						1.172582304
TGFB1I1	SQ	1	1.621460265	1.288121439	22.2652642	22.44398668	20.03326616	1.203052594
TGFB1I1	SQ	1	1.72076803	1.119522538	19.46767632	25.75801497	20.35007016	1.33826577
TGFB1I1	SQ	1						1.334379079
COL3A1	SQ	1	11.89084539	10.07729768	13.30541137	5.133358311	1.593009556	1.648448628
COL3A1	SQ	1	14.29274931	8.970745805	16.63524986	5.990813643	1.545574798	1.305951622
COL3A1	SQ	1						1.44623893
MYOG	NSQ	1	147.516748	306.6001493	2.094223785	10.32973246	9.556149997	1.035561473
MYOG	NSQ	1	133.2568991	279.9169538	2.788580375	14.32544667	9.667764222	1.417384031
MYOG	NSQ	1	169.5558084	293.1991294
MYOD1	NSQ	1	45.7677891	39.81029505	1.767813502	11.20391147	7.424966046	0.978560313
MYOD1	NSQ	1	42.09249689	40.48931888	1.748881772	9.818780975	7.423314122	0.955640937
MYOD1	NSQ	1	47.5289171	33.38881806
MYH7	NSQ	1	67.47271215	75.23090034	1.278219143	9.581558742	9.938544219	1.189289155
MYH7	NSQ	1	67.6544206	62.72298284	1.353206619	9.568008337	10.36696164	1.170974227
MYH7	NSQ	1	100.9027734	79.04348706
RUNX2	NSQ	1	2.048758457	2.222218826	1591.306401	376.6582079	30.17414876	1.421136964
RUNX2	NSQ	1	2.078061057	1.951103495	1458.847569	399.2809298	30.48693405	1.061417479
RUNX2	NSQ	1			1430.813147	390.7217287
SP7	NSQ	1	0.548352388	3.327127671	11.89353444	10.89198127	1.402917832	1.194224451
SP7	NSQ	1	0.538657983	2.970293311	13.99584529	11.84987962	1.208545288	1.431261189
SP7	NSQ	1			12.40303406	9.463217964
BGLAP	NSQ	1	6.673002454	4.41952467	509.9295855	952.5755697	13.55117259	0.754262044
BGLAP	NSQ	1	6.203098015	5.306095946	513.5896352	739.2501618	12.71564674	0.588322552
BGLAP	NSQ	1			430.7509372	1479.713326
SPP1	NSQ	1	9.365514535	2.743468353	6.948025119	1.251717429	33.73214279	1.487204891
SPP1	NSQ	1	7.879546773	2.371248564	9.612730731	1.50215871	36.3330078	1.56067676
SPP1	NSQ	1			7.610048847	1.284877394
SOX9	NSQ	1	1.220167626	1.937295303	10.48799664	27.10792233	3.748333139	1.140137557
SOX9	NSQ	1	1.195027201	2.117646366	8.581084098	22.16574723	3.91265932	0.952461551
SOX9	NSQ	1					3.811952139
COL2A1	NSQ	1	0.808840988	0.885773826	3.265810515	16.0964232	2.56456975	0.946569809
COL2A1	NSQ	1	0.917027449	0.929898135	3.00427944	17.97137832	2.080164498	0.829988351
ACAN	NSQ	1	5.447718178	5.053151872	7.440999033	69.38033531	2.467443596	3.754008838
ACAN	NSQ	1	6.237239723	4.951115356	9.332391153	52.44040834	1.005524	4.481787196
ACAN	NSQ	1					0.482860926
COL10A1	NSQ	1	0.941530245	1.33455648	2.66686802	8.497753831	13.40088243	0.825003067
COL10A1	NSQ	1	0.949785397	1.266270039	2.650434356	10.47078818	10.82425704	0.675879621
COL10A1	NSQ	1					14.86754482
ELN	NSQ	1	0.109694389	0.473028889	0.652000186	2.455606181	26.70840334	1.198009928
ELN	NSQ	1	0.251365009	0.099272579	0.835713935	1.868124249	23.07825304	2.143449135
ELN	NSQ	1						1.831187287
TGFB1I1	NSQ	1	1.135232493	1.001249009	12.56387144	28.34394096	27.89995247	3.087795323
TGFB1I1	NSQ	1	0.785533351	1.163745798	11.24860862	21.84010664	24.55579221	2.591229856
TGFB1I1	NSQ	1						2.992844171
COL3A1	NSQ	1	6.976996164	7.590872824	10.40637627	9.274165901	2.681690803	3.242716533
COL3A1	NSQ	1	7.91649278	7.125918041	10.64536981	10.3784775	2.72567131	3.082697173
COL3A1	NSQ	1						2.69186285
MYOG	HEX	1	185.618636	319.707834	2.378700457	11.57079643	7.232552417	0.870613527
MYOG	HEX	1	166.1031028	237.0083579	2.600026467	13.43272122	5.812743525	0.844893747
MYOG	HEX	1	230.5620396	263.3284239
MYOD1	HEX	1	37.00212197	38.54063095	1.46728343	7.982471161	5.380146448	0.888379973
MYOD1	HEX	1	32.71555709	40.79527569	1.649296932	8.335583445	6.114246317	0.862524229
MYOD1	HEX	1	35.69976401	32.37850962
MYH7	HEX	1	61.64221745	101.0364799	1.525703408	6.278649495	8.426568312	1.198747276
MYH7	HEX	1	81.21250512	109.356206	0.251798186	6.106497418	7.093535629	1.078471268
MYH7	HEX	1	81.15261714	96.31615577
RUNX2	HEX	1	3.845225359	2.789883742	750.0178174	379.2443004	16.33560307	1.233976099
RUNX2	HEX	1	3.857115844	3.051171313	685.4182786	387.2899624	14.90129224	0.976129331
RUNX2	HEX	1			682.3520583	374.2614871
SP7	HEX	1	2.290097343	3.058120186	5.654771216	5.659415404	1.138412886	0.884729281
SP7	HEX	1	2.89160717	1.96257853	7.524488885	5.575830378	1.226221569	0.268763933
SP7	HEX	1			5.981110434	4.745154366
BGLAP	HEX	1	12.35584598	6.758827071	223.446006	155.6491098	11.47861458	0.572254072
BGLAP	HEX	1	13.83271735	6.856746669	262.5673429	208.0223538	11.3885442	0.575339839
SPP1	HEX	1	18.7427701	3.543017262	5.7428861	0.327779857	21.32489086	1.371190417
SPP1	HEX	1	19.30336335	3.818466811	5.465559509	0.333184385	22.30126668	1.339700352
SPP1	HEX	1			6.472123082	0.271548882
SOX9	HEX	1	2.302546723	2.790392666	13.95132633	29.78353339	6.496378845	1.055945437
SOX9	HEX	1	2.342660173	3.011699985		27.49126654	6.352541082	1.016410548
COL2A1	HEX	1	1.891516332	1.371927291	3.119944212	13.61200037	9.873441629	0.980734932
COL2A1	HEX	1	1.868529913	1.319768691	3.126966443	15.52937102	9.642492539	0.869792753
COL2A1	HEX	1					9.472887162
ACAN	HEX	1	14.22676944	6.293686135	7.380116413	64.45840886	3.526917216	3.446005901
ACAN	HEX	1	10.85334235	7.744055174	9.725050172	69.33194229	4.673864672	3.798897059
ACAN	HEX	1					5.218989579
COL10A1	HEX	1	2.438229838	1.856543902	2.403321787	9.314171292	8.657041094	0.844611773
COL10A1	HEX	1	2.241045467	1.813783284	2.353187511	9.548918919	11.03739681	0.714217119
COL10A1	HEX	1					13.18314569
ELN	HEX	1	0.684863235	0.381203211	0.597225122	1.859913607	7.000628715	2.295330684
ELN	HEX	1	0.48119845	0.514934773	1.023388239	0.514406595	6.079962396	2.07181918
ELN	HEX	1						3.006698902
TGFB1I1	HEX	1	1.611333255	1.443169298	12.59345621	35.21059162	21.73986842	1.018022844
TGFB1I1	HEX	1	1.883652265	1.407110361	28.99402747	31.88461525	20.65517706	1.143896884
TGFB1I1	HEX	1						1.074831671
COL3A1	HEX	1	15.81948689	9.35911929	8.815930664	11.92109559	1.32020852	1.612341033
COL3A1	HEX	1	13.17509682	10.06192304	10.84685475	12.23185683	1.347345578	1.545682404
COL3A1	HEX	1						1.614468908
