# Supplementary material for: Predicting gene expression using morphological cell responses to nanotopography
Source: Nat Commun. 2020 Mar 13;11:1384. doi: 10.1038/s41467-020-15114-1 (PMC7070086; doi:10.1038/s41467-020-15114-1)
Supplement: Supplementary file 6 — Supplementary Data 3 [file 41467_2020_15114_MOESM6_ESM.xlsx]

## Sheet: one-way ANOVA
Complete list of all features significantly varied across cell type
Feature	P value obtained from one-way ANOVA
	Pre-myoblast	Myoblast	Pre-osteoblast	Osteoblast	Chondrocyte	Fibroblast
NuclearGranularity_1_CorrDNA	0	0	0	0	0	0
NuclearTexture_Correlation_CorrDNA_5_0	0	0	2.75e-08	2.22e-16	0	0
NuclearTexture_InfoMeas1_CorrDNA_5_0	0	0	2.2e-08	0	0	0
NuclearTexture_InfoMeas2_CorrDNA_5_0	0	0	3.22e-09	0	0	0
NuclearTexture_SumEntropy_CorrDNA_5_0	0	0	5.57e-14	0.0249299	2.22e-16	0
NuclearTexture_SumVariance_CorrDNA_5_0	0	0	0	0	0	0
Granularity_1_CorrActin	0	0.000117	0	7.31e-09	0	0
RadialDistribution_ZernikeMagnitude_CorrActin_0_0	0	0	0	0	0	0
RadialDistribution_ZernikeMagnitude_CorrActin_2_0	0	0	2.86e-13	1.33e-15	0	0
NuclearRadialDistribution_ZernikeMagnitude_CorrActin_0_0	0	0	0	5.5e-13	0	0
Intensity_IntegratedIntensity_CorrFAK/CorrActin	0	2.3e-11	3.83e-14	0	9.6e-06	0
Granularity_2_CorrpFAK	0	0	0	0	1.23e-12	0
Intensity_IntegratedIntensityEdge_CorrpFAK	3.96e-09	1.79e-08	0	0	0	0
Intensity_IntegratedIntensityEdge_CorrpFAK/CorrActin	0	0	0	0	0	0
Intensity_IntegratedIntensity_CorrpFAK/CorrActin	5.06e-11	0	0	0	0	0
Intensity_IntegratedIntensityEdge_CorrpFAK/CorrFAK	0	1.21e-14	4.31e-14	0	0	0
Intensity_IntegratedIntensity_CorrpFAK/CorrFAK	0	1.25e-11	5.62e-12	0	0	0
RadialDistribution_ZernikeMagnitude_CorrpFAK_0_0	0	0	0	0	0	0
RadialDistribution_ZernikeMagnitude_CorrpFAK_2_0	8.88e-16	0	0	0	0	0
NuclearRadialDistribution_ZernikeMagnitude_CorrpFAK_0_0	0	0	0	0	0	0
NuclearRadialDistribution_ZernikeMagnitude_CorrpFAK_2_0	2.31e-07	0	0.0339986	0	0	0
NuclearTexture_Variance_CorrDNA_5_0	0	2.17e-12	0	0	6.88e-15	1.11e-16
NuclearShape_FormFactor	0	0	0	0	4.71e-05	9.99e-16
Intensity_IntegratedIntensity_CorrpFAK	0	3.3e-11	0	2.55e-15	0	1.33e-15
Intensity_IntegratedIntensityEdge_CorrActin	7.77e-16	0.000279	9.77e-15	0.00330275	0	4.22e-15
NuclearRadialDistribution_RadialCV_CorrActin_3of10	1.68e-12	0.000723	0.00899275	0.0192507	6.43e-08	3.03e-13
NuclearRadialDistribution_RadialCV_CorrpFAK_2of10	0.00482774	2.65e-05	0.000309	0	0	4.28e-13
NuclearShape_Perimeter	0	5.25e-06	1.67e-12	0	7.13e-07	1.52e-12
Granularity_3_CorrpFAK	4.94e-09	0.0164015	6.42e-07	1.75e-09	0.00503875	1.91e-12
NuclearRadialDistribution_RadialCV_CorrActin_2of10	1.98e-12	3.33e-05	0.00765536	0.00704948	1.75e-09	2.15e-12
NuclearRadialDistribution_ZernikeMagnitude_CorrpFAK_8_6	1.22e-08	2.37e-06	0.000583	9.06e-14	1.13e-09	3.38e-12
RadialDistribution_RadialCV_CorrActin_2of10	1.99e-11	0.00126527	0.01883	0.0265154	8.05e-12	4.11e-12
Granularity_2_CorrFAK	0	6.44e-15	0	1.96e-09	4.3e-06	7.8e-12
NuclearRadialDistribution_ZernikeMagnitude_CorrpFAK_4_0	7.18e-12	0	0	0	7.93e-09	2.09e-11
RadialDistribution_ZernikeMagnitude_CorrpFAK_3_1	3.02e-06	2.25e-07	1.28e-12	3.16e-10	6.37e-07	2.27e-11
NuclearRadialDistribution_ZernikeMagnitude_CorrActin_2_0	0	1.01e-06	0	0.000736	1.35e-13	2.39e-11
NuclearRadialDistribution_ZernikeMagnitude_CorrActin_3_3	4.12e-10	0.0266792	1.17e-06	6.48e-05	6.72e-07	2.44e-11
NuclearTexture_Gabor_CorrDNA_5	0	0	5.95e-07	2.98e-08	7.18e-07	2.8e-11
RadialDistribution_ZernikeMagnitude_CorrpFAK_1_1	6.69e-05	1.28e-05	7.27e-12	5.62e-06	6.32e-06	3.08e-11
RadialDistribution_ZernikeMagnitude_CorrpFAK_8_6	6.01e-11	5.41e-05	1.08e-08	4.01e-11	9.73e-11	6.3e-11
NuclearRadialDistribution_RadialCV_CorrActin_4of10	1.39e-13	0.000195	0.0447971	0.00207362	3.58e-08	2.87e-10
RadialDistribution_ZernikeMagnitude_CorrpFAK_6_4	1.81e-12	3.45e-06	3.42e-07	8.98e-10	1.45e-10	4.83e-10
NuclearRadialDistribution_ZernikeMagnitude_CorrpFAK_6_4	3.64e-08	4.53e-11	0.00220016	0	4.91e-07	6.11e-10
RadialDistribution_RadialCV_CorrActin_4of10	5.91e-09	0.0176344	1.04e-07	3.57e-05	9.82e-09	7.65e-10
Texture_InfoMeas2_CorrpFAK_5_0	2.14e-14	0	0	0	1.17e-13	1.26e-09
NuclearRadialDistribution_ZernikeMagnitude_CorrActin_8_2	0	3.13e-09	8.07e-07	1.4e-06	2.18e-06	1.87e-09
RadialDistribution_RadialCV_CorrpFAK_1of10	2.93e-05	1.19e-10	2.23e-07	9.21e-14	0	2.67e-09
Granularity_2_CorrActin	1.55e-11	4.31e-14	0	0.000256	8.2e-05	2.88e-09
Texture_Correlation_CorrpFAK_5_0	0	0	0	0	4.05e-14	3.23e-09
Texture_InfoMeas1_CorrpFAK_5_0	0	1.11e-16	0	0	0	3.93e-09
NuclearRadialDistribution_RadialCV_CorrpFAK_1of10	0.00104301	3.34e-09	1.6e-06	3.84e-13	2.22e-16	4.85e-09
NuclearRadialDistribution_RadialCV_CorrActin_1of10	9.79e-10	5.57e-05	0.0139109	0.0262425	1.34e-06	6.24e-09
RadialDistribution_ZernikeMagnitude_CorrpFAK_4_4	1.02e-14	9.85e-05	5.93e-07	8.99e-09	8.6e-13	1.6e-08
NuclearRadialDistribution_ZernikeMagnitude_CorrpFAK_6_6	9.51e-11	0.00419025	0.019031	7.99e-07	1.8e-06	2.2e-08
NuclearRadialDistribution_ZernikeMagnitude_CorrActin_9_3	1.39e-13	0.000159	5.09e-05	0.000363	9.32e-05	2.46e-08
RadialDistribution_ZernikeMagnitude_CorrpFAK_8_4	2.72e-09	2.34e-05	2.85e-07	7.89e-11	2.49e-08	2.66e-08
RadialDistribution_ZernikeMagnitude_CorrpFAK_6_6	2.86e-13	4.05e-05	2.94e-08	4.51e-12	8.81e-12	3.52e-08
NuclearRadialDistribution_ZernikeMagnitude_CorrActin_2_2	0	5.6e-05	2.68e-13	0.000327	2.28e-13	3.76e-08
RadialDistribution_ZernikeMagnitude_CorrpFAK_5_1	1.69e-11	1.04e-06	8.18e-09	2.46e-14	6.1e-09	3.99e-08
RadialDistribution_ZernikeMagnitude_CorrpFAK_7_5	7.33e-11	1.27e-05	2.3e-08	1.36e-06	1.09e-06	4.29e-08
NuclearRadialDistribution_ZernikeMagnitude_CorrActin_7_5	4.96e-14	0.000453	3.05e-05	0.00110885	1.65e-05	5.25e-08
NuclearTexture_InverseDifferenceMoment_CorrDNA_5_0	0	9.33e-10	0.00112575	0	0.000245	5.37e-08
NuclearRadialDistribution_ZernikeMagnitude_CorrpFAK_9_7	0.00032	8.06e-06	0.043283	2.31e-12	0.000281	6.29e-08
NuclearRadialDistribution_ZernikeMagnitude_CorrpFAK_8_2	7.11e-15	3.33e-16	2.69e-10	0	7.93e-12	6.56e-08
RadialDistribution_ZernikeMagnitude_CorrpFAK_5_5	5.46e-10	0.0050856	2.57e-07	2e-07	1.33e-07	7.28e-08
RadialDistribution_RadialCV_CorrFAK_3of10	8.23e-12	0.00483519	0	4.67e-12	3.65e-08	7.42e-08
RadialDistribution_ZernikeMagnitude_CorrActin_2_2	0	2.04e-05	0.000524	0.00295099	3.7e-08	8.62e-08
RadialDistribution_ZernikeMagnitude_CorrpFAK_6_2	5.11e-12	5.47e-06	0.000238	2.78e-11	6.86e-13	8.62e-08
NuclearRadialDistribution_ZernikeMagnitude_CorrpFAK_4_2	1.25e-09	4.45e-05	0.0162295	2.18e-05	1.61e-05	9.84e-08
NuclearRadialDistribution_ZernikeMagnitude_CorrActin_9_5	3.77e-11	0.000309	4.62e-09	0.000208	4.49e-09	1e-07
NuclearTexture_DifferenceEntropy_CorrDNA_5_0	0	0	0.00601947	1.13e-09	4.55e-05	1.19e-07
RadialDistribution_ZernikeMagnitude_CorrpFAK_3_3	6.74e-08	0.000166	1.35e-09	4.32e-05	7.02e-08	1.58e-07
NuclearRadialDistribution_ZernikeMagnitude_CorrpFAK_7_5	1.01e-06	7.43e-09	0.00115563	7.97e-08	9.21e-05	2.96e-07
RadialDistribution_ZernikeMagnitude_CorrpFAK_4_2	7.11e-15	1.96e-08	6.37e-06	5.26e-07	1.13e-14	3.31e-07
RadialDistribution_ZernikeMagnitude_CorrpFAK_9_7	3.56e-11	3.39e-05	7.97e-07	2.35e-07	5.96e-06	4.12e-07
NuclearGranularity_9_CorrDNA	1.11e-16	0.000305	0.000172	0.000628	6.66e-16	4.87e-07
Granularity_1_CorrpFAK	6.63e-12	0.0288433	0	0	0	4.89e-07
NuclearTexture_Contrast_CorrDNA_5_0	0	2.41e-14	0.00251211	7.7e-12	0.000602	6.23e-07
RadialDistribution_ZernikeMagnitude_CorrActin_4_2	0	0.000115	0.000535	0.00344383	2.88e-09	6.36e-07
RadialDistribution_ZernikeMagnitude_CorrpFAK_8_2	2.66e-15	0.00126096	0.00089	6.49e-09	2.69e-14	6.49e-07
NuclearShape_MeanRadius	0	1.21e-05	0.00138606	1.17e-06	0.038245	9.92e-07
RadialDistribution_ZernikeMagnitude_CorrpFAK_2_2	1.11e-16	9.53e-08	4.38e-06	1.77e-06	2.89e-15	1e-06
NuclearRadialDistribution_ZernikeMagnitude_CorrActin_1_1	5.05e-08	0.000803	0.00026	8.32e-06	3.53e-05	1.12e-06
NuclearShape_MedianRadius	0	4.24e-07	0.00398343	1.04e-05	0.0144016	1.14e-06
NuclearRadialDistribution_ZernikeMagnitude_CorrActin_8_6	0	0.00195542	6.89e-06	0.00596096	2.36e-07	1.68e-06
NuclearShape_Solidity	0	1.11e-16	5.1e-09	0.000407	0.0118516	1.7e-06
Texture_Correlation_CorrFAK_5_0	0	0	5.16e-09	0.0121273	0.000131	1.73e-06
NuclearGranularity_6_CorrDNA	4.95e-09	0.00419283	0	1.06e-05	2.6e-07	1.78e-06
NuclearRadialDistribution_ZernikeMagnitude_CorrActin_5_3	2.04e-13	0.00489454	0.00396653	0.000169	0.000174	1.93e-06
NuclearRadialDistribution_ZernikeMagnitude_CorrActin_9_1	3.84e-14	1.96e-05	7.19e-05	0.000674	4.21e-06	2.08e-06
NuclearRadialDistribution_ZernikeMagnitude_CorrpFAK_6_0	4.53e-09	1.04e-08	3.96e-09	4.28e-07	3.29e-08	2.26e-06
NuclearRadialDistribution_RadialCV_CorrFAK_10of10	0	1.28e-05	0	0.00038	1.58e-10	2.29e-06
RadialDistribution_ZernikeMagnitude_CorrpFAK_8_8	7.22e-11	0.0195303	2.77e-07	1.32e-12	1.56e-11	2.38e-06
NuclearTexture_DifferenceVariance_CorrDNA_5_0	0	0	0.00201709	1.91e-07	0.000183	2.52e-06
NuclearRadialDistribution_ZernikeMagnitude_CorrpFAK_5_5	3.79e-08	0.000879	0.0122525	1.7e-09	5.86e-05	3.11e-06
Texture_InfoMeas2_CorrFAK_5_0	0	0	1.57e-07	0.0120615	0.00015	3.37e-06
RadialDistribution_ZernikeMagnitude_CorrpFAK_5_3	2.56e-08	1.1e-07	7.37e-10	0.000648	1.63e-07	3.42e-06
NuclearGranularity_2_CorrDNA	0	9.87e-14	1.07e-13	2.2e-10	5.2e-06	4.16e-06
RadialDistribution_ZernikeMagnitude_CorrpFAK_7_7	9.85e-13	0.0248263	1.14e-07	5.79e-07	1.29e-06	4.44e-06
NuclearRadialDistribution_ZernikeMagnitude_CorrActin_5_1	1.4e-09	0.0206801	0.00850068	0.0365548	0.00333366	5.49e-06
NuclearShape_Area	0	0.0265309	0.00165036	1.43e-11	0.0173486	5.88e-06
Granularity_1_CorrFAK	0.000251	5.43e-06	0	0	3.1e-10	6.08e-06
NuclearRadialDistribution_ZernikeMagnitude_CorrpFAK_8_8	7.38e-07	0.000475	0.0166917	6.91e-07	6.05e-06	7.52e-06
RadialDistribution_ZernikeMagnitude_CorrActin_5_3	1.66e-11	0.00681259	0.00812739	0.0319863	4.48e-05	9.08e-06
NuclearRadialDistribution_ZernikeMagnitude_CorrActin_6_0	2.75e-13	0.000347	1.08e-05	0.000832	1.55e-05	9.3e-06
RadialDistribution_ZernikeMagnitude_CorrpFAK_9_1	4.1e-13	1.55e-05	0.000392	7.31e-13	2.22e-08	9.9e-06
NuclearRadialDistribution_ZernikeMagnitude_CorrpFAK_7_1	0.000162	5.76e-08	0.00155331	6.77e-13	0.00835893	1.11e-05
NuclearRadialDistribution_RadialCV_CorrFAK_2of10	2.22e-13	0.0191348	0	3.67e-05	0.00144958	1.16e-05
RadialDistribution_ZernikeMagnitude_CorrpFAK_7_3	8.06e-08	1.41e-07	4.87e-13	4.83e-06	2.21e-06	1.2e-05
NuclearRadialDistribution_ZernikeMagnitude_CorrActin_4_0	0	2.96e-12	4.38e-10	7.61e-09	2.61e-05	1.22e-05
NuclearRadialDistribution_ZernikeMagnitude_CorrpFAK_9_3	1.2e-05	1.01e-08	0.0358039	8.56e-14	7.29e-05	1.37e-05
RadialDistribution_ZernikeMagnitude_CorrpFAK_9_5	5.03e-09	1.48e-05	3.61e-11	1.87e-08	8.49e-05	1.38e-05
RadialDistribution_ZernikeMagnitude_CorrpFAK_6_0	2.44e-09	0.000646	0.00223955	3.71e-10	9.56e-13	1.43e-05
NuclearRadialDistribution_FracAtD_CorrFAK_10of10	0.00673319	2.15e-07	5.8e-14	0.00557998	5.79e-06	1.54e-05
NuclearRadialDistribution_ZernikeMagnitude_CorrpFAK_5_1	0.00031	2.7e-05	0.01686	6e-10	0.00849922	1.79e-05
RadialDistribution_ZernikeMagnitude_CorrActin_7_3	4.41e-09	0.00653763	0.0127202	0.00688416	6.38e-05	1.8e-05
NuclearRadialDistribution_RadialCV_CorrFAK_3of10	6.14e-11	0.0160695	9.6e-12	8.41e-07	0.000909	1.9e-05
NuclearRadialDistribution_ZernikeMagnitude_CorrActin_7_7	1.07e-10	0.00436078	8.35e-07	1.14e-06	0.000261	3.73e-05
RadialDistribution_ZernikeMagnitude_CorrpFAK_7_1	6.37e-11	1.67e-05	4.85e-06	3.11e-15	2.14e-09	4.55e-05
NuclearGranularity_8_CorrDNA	9.07e-12	0.00540293	4.75e-10	0.000678	0	5.15e-05
NuclearRadialDistribution_ZernikeMagnitude_CorrActin_9_7	1.28e-09	0.000915	3.48e-08	5.18e-05	2.56e-05	5.56e-05
NuclearRadialDistribution_ZernikeMagnitude_CorrActin_3_1	1.93e-07	0.0169427	0.00074	0.0043204	3.61e-06	5.64e-05
NuclearRadialDistribution_ZernikeMagnitude_CorrpFAK_9_1	1e-05	2.73e-09	0.0139207	2.97e-09	0.00435863	8.5e-05
RadialDistribution_ZernikeMagnitude_CorrpFAK_4_0	1.53e-08	9.38e-08	4.36e-07	0	1.72e-14	0.000109
NuclearRadialDistribution_ZernikeMagnitude_CorrActin_7_1	1.05e-10	0.00126274	0.00164531	0.00178231	0.000329	0.00014
RadialDistribution_ZernikeMagnitude_CorrActin_1_1	4.37e-08	0.000648	0.0154715	0.000166	0.000827	0.000147
NuclearTexture_SumAverage_CorrDNA_5_0	4.8e-08	2.49e-05	1.57e-10	0	0.00160428	0.000159
RadialDistribution_ZernikeMagnitude_CorrActin_4_4	0	0.00186631	0.00314186	3.87e-05	3.43e-07	0.000187
Texture_SumVariance_CorrpFAK_5_0	3.33e-16	0	1.22e-15	0	0.001246	0.000187
RadialDistribution_ZernikeMagnitude_CorrActin_3_1	9.2e-11	0.0155624	0.00676455	5.6e-06	2.6e-05	0.000195
RadialDistribution_ZernikeMagnitude_CorrActin_3_3	3.64e-11	0.0416047	0.000958	0.0388159	0.000179	0.000211
RadialDistribution_ZernikeMagnitude_CorrActin_9_3	3.73e-13	0.0264653	0.000893	8.12e-05	1.04e-05	0.000217
NuclearRadialDistribution_FracAtD_CorrFAK_5of10	2.47e-08	0.000201	1.48e-12	0.00241464	0.00253113	0.000266
NuclearRadialDistribution_ZernikeMagnitude_CorrActin_8_0	1.4e-09	0.00172934	4.74e-05	0.00027	0.000124	0.000337
NuclearRadialDistribution_ZernikeMagnitude_CorrpFAK_1_1	5.58e-05	5.43e-09	0.000876	4.59e-11	5.12e-05	0.000371
RadialDistribution_RadialCV_CorrActin_10of10	0	5.1e-08	0	0.00736125	7.37e-13	0.000386
RadialDistribution_ZernikeMagnitude_CorrpFAK_9_3	3.78e-11	3.94e-06	8.61e-10	8.57e-13	4.14e-09	0.000388
NuclearRadialDistribution_RadialCV_CorrFAK_6of10	1.81e-08	0.0217778	5.68e-12	1.38e-07	1.31e-09	0.000451
NuclearRadialDistribution_ZernikeMagnitude_CorrpFAK_5_3	1.86e-08	1.84e-07	0.00289028	2.34e-13	0.000308	0.000511
RadialDistribution_ZernikeMagnitude_CorrActin_8_6	0	0.0014317	0.00103471	4.39e-07	3.74e-07	0.000522
NuclearRadialDistribution_RadialCV_CorrFAK_5of10	3.32e-10	0.00376106	1.98e-13	1.58e-08	2.69e-09	0.000575
Intensity_IntegratedIntensity_CorrActin	0	0.000617	0	1.42e-07	2.23e-11	0.000641
NuclearRadialDistribution_ZernikeMagnitude_CorrActin_4_4	0	0.00618791	4.51e-12	0.0162709	3.08e-09	0.000652
NuclearRadialDistribution_ZernikeMagnitude_CorrActin_6_4	0	2.33e-07	4.46e-08	1.01e-05	1.73e-07	0.000772
RadialDistribution_ZernikeMagnitude_CorrActin_9_7	3.33e-16	0.049349	0.00147715	0.00171945	7.67e-05	0.000949
NuclearRadialDistribution_ZernikeMagnitude_CorrActin_9_9	1.57e-08	1.69e-05	6.39e-08	1.01e-06	0.00118512	0.00120623
Texture_SumEntropy_CorrpFAK_5_0	1.14e-14	0	5.85e-14	2.94e-14	5.34e-08	0.00132523
RadialDistribution_ZernikeMagnitude_CorrActin_6_6	0	0.00072	0.0016571	2.71e-07	7.37e-07	0.00162678
NuclearRadialDistribution_RadialCV_CorrFAK_9of10	0.000925	8.34e-05	0	1.35e-05	1.74e-11	0.0016738
NuclearRadialDistribution_FracAtD_CorrActin_7of10	0	0.000214	6.35e-11	0.00671464	0.0017363	0.0018395
NuclearRadialDistribution_ZernikeMagnitude_CorrpFAK_3_3	2.67e-06	1.17e-06	0.00749959	4.63e-12	2.4e-05	0.00217789
RadialDistribution_RadialCV_CorrFAK_5of10	2.92e-08	0.00892138	0	5.1e-12	5.66e-07	0.00225735
Texture_Variance_CorrpFAK_5_0	1.33e-14	0	2.38e-12	0	3.96e-05	0.00234031
Texture_SumVariance_CorrFAK_5_0	0	0	0.00548456	0.01621	0.00181565	0.00261379
NuclearShape_MajorAxisLength	0	0.0206207	0.00467712	8.44e-11	0.0327236	0.00354847
NuclearRadialDistribution_MeanFrac_CorrpFAK_7of10	3.44e-09	9.13e-05	4.05e-14	0	0.000791	0.00405314
Texture_InfoMeas1_CorrFAK_5_0	3.38e-12	1.22e-15	9.5e-13	8.76e-06	9.46e-10	0.00440514
RadialDistribution_RadialCV_CorrFAK_4of10	9.31e-12	0.00241539	0	8.59e-12	9.51e-10	0.00617463
NuclearRadialDistribution_MeanFrac_CorrpFAK_6of10	3.97e-09	0.00406872	1.66e-09	4.41e-10	0.000308	0.00670269
RadialDistribution_RadialCV_CorrActin_9of10	0	0.00176353	0	0.00432965	2.56e-08	0.00832194
NuclearRadialDistribution_MeanFrac_CorrFAK_8of10	8.79e-06	0.000149	9.9e-09	0.0103966	0.00365338	0.00832821
NuclearRadialDistribution_ZernikeMagnitude_CorrActin_8_8	3.32e-11	0.00762227	9.12e-08	6.29e-05	0.000133	0.00917794
NuclearTexture_SumAverage_CorrFAK_5_0	0	3.44e-06	2.56e-08	0.00931152	7.25e-08	0.0092835
NuclearShape_Zernike_6_4	0.00135256	0.00244442	0.0303346	0.0394043	0.0340009	0.00965634
Texture_Entropy_CorrpFAK_5_0	3.33e-16	0	5.75e-12	4.25e-10	1.14e-10	0.00997489
NuclearRadialDistribution_MeanFrac_CorrpFAK_10of10	1.43e-09	4.77e-07	0	2.22e-12	3.3e-06	0.010613
NuclearGranularity_4_CorrDNA	7.48e-11	0.037783	7.32e-08	1.19e-06	0.022536	0.0108621
Texture_AngularSecondMoment_CorrpFAK_5_0	1.82e-14	0	6.19e-11	2.15e-08	2.24e-09	0.0116335
Texture_SumAverage_CorrpFAK_5_0	0	0	3.76e-09	1.3e-08	0	0.0140204
NuclearRadialDistribution_RadialCV_CorrpFAK_5of10	0.000508	0.0175226	1.69e-07	0	0	0.015808
NuclearRadialDistribution_MeanFrac_CorrFAK_5of10	3.25e-10	0.000612	1.71e-11	0.000457	8.96e-06	0.0171258
NuclearTexture_InfoMeas2_CorrpFAK_5_0	0	1.48e-12	8.23e-13	0	0	0.0172797
NuclearRadialDistribution_RadialCV_CorrFAK_8of10	0.0328432	0.000202	0	1.05e-07	6.69e-11	0.0175275
NuclearRadialDistribution_RadialCV_CorrFAK_7of10	1.8e-07	0.00128777	1.84e-10	1.68e-10	9.41e-09	0.0175486
RadialDistribution_RadialCV_CorrpFAK_9of10	0	0.000648	0	0	0	0.0194035
NuclearRadialDistribution_ZernikeMagnitude_CorrActin_6_6	6.22e-15	0.0445401	1.42e-09	0.00254701	1.14e-05	0.0207704
NuclearTexture_InfoMeas1_CorrpFAK_5_0	0	0.00166415	3.93e-06	0	9.05e-13	0.0241449
Texture_DifferenceEntropy_CorrpFAK_5_0	1.33e-15	0	2.19e-08	2.21e-06	4.22e-15	0.0246794
RadialDistribution_RadialCV_CorrFAK_6of10	0.0483327	0.0128562	0	0	7.39e-08	0.0258533
NuclearRadialDistribution_FracAtD_CorrFAK_4of10	2.49e-08	0.000906	2.65e-12	1.7e-05	0.0149385	0.0269645
RadialDistribution_MeanFrac_CorrpFAK_3of10	0.000134	2.68e-05	0	0	0	0.0272374
NuclearRadialDistribution_ZernikeMagnitude_CorrFAK_7_3	0.000382	0.000294	0.000569	3.43e-12	8.82e-08	0.0280026
RadialDistribution_RadialCV_CorrpFAK_4of10	0.0322318	0.0281207	6.87e-08	0	0	0.0285159
NuclearRadialDistribution_MeanFrac_CorrpFAK_5of10	2.81e-07	0.0303244	3.4e-08	6.71e-05	3.03e-06	0.0300692
Texture_InverseDifferenceMoment_CorrpFAK_5_0	0	0	1.1e-05	1.16e-07	0	0.0349813
NuclearTexture_Correlation_CorrpFAK_5_0	0	5.66e-12	1.99e-13	0	0	0.0352811
RadialDistribution_MeanFrac_CorrpFAK_4of10	8.09e-05	7.12e-06	0	0	0	0.0381196
Texture_DifferenceVariance_CorrpFAK_5_0	2.76e-10	0	8.31e-06	1.35e-05	0	0.0423971
Intensity_IntegratedIntensity_CorrFAK	0	4.2e-09	8.78e-14	6.66e-16	0	0.0433743
RadialDistribution_MeanFrac_CorrpFAK_2of10	0.000172	0.000222	0	0	0	0.0464956
RadialDistribution_MeanFrac_CorrFAK_10of10	2.12e-06	1.09e-07	0	0	0	0.0466254

## Sheet: raw morphome data
	Metadata_SubstrateName	Metadata_Celltype	Metadata_Media	Final_celltype	Replicate	Topo_ct_combo	Functional_combo	NuclearShape_Area	NuclearShape_MajorAxisLength	NuclearShape_MedianRadius	NuclearShape_Perimeter	NuclearShape_Solidity	NuclearShape_Zernike_6_4	NuclearGranularity_1_CorrDNA	NuclearGranularity_4_CorrDNA	NuclearGranularity_6_CorrDNA	NuclearGranularity_8_CorrDNA	NuclearGranularity_9_CorrDNA	NuclearTexture_Contrast_CorrDNA_5_0	NuclearTexture_Correlation_CorrDNA_5_0	NuclearTexture_DifferenceEntropy_CorrDNA_5_0	NuclearTexture_DifferenceVariance_CorrDNA_5_0	NuclearTexture_Gabor_CorrDNA_5	NuclearTexture_InfoMeas2_CorrDNA_5_0	NuclearTexture_InverseDifferenceMoment_CorrDNA_5_0	NuclearTexture_SumAverage_CorrDNA_5_0	NuclearTexture_SumEntropy_CorrDNA_5_0	NuclearTexture_SumVariance_CorrDNA_5_0	Granularity_1_CorrActin	Granularity_2_CorrActin	Intensity_IntegratedIntensityEdge_CorrActin	RadialDistribution_RadialCV_CorrActin_2of10	RadialDistribution_RadialCV_CorrActin_4of10	RadialDistribution_RadialCV_CorrActin_9of10	RadialDistribution_ZernikeMagnitude_CorrActin_0_0	RadialDistribution_ZernikeMagnitude_CorrActin_1_1	RadialDistribution_ZernikeMagnitude_CorrActin_2_2	RadialDistribution_ZernikeMagnitude_CorrActin_3_1	RadialDistribution_ZernikeMagnitude_CorrActin_4_2	RadialDistribution_ZernikeMagnitude_CorrActin_4_4	RadialDistribution_ZernikeMagnitude_CorrActin_5_3	RadialDistribution_ZernikeMagnitude_CorrActin_6_6	RadialDistribution_ZernikeMagnitude_CorrActin_7_3	RadialDistribution_ZernikeMagnitude_CorrActin_8_6	RadialDistribution_ZernikeMagnitude_CorrActin_9_7	NuclearRadialDistribution_FracAtD_CorrActin_7of10	NuclearRadialDistribution_RadialCV_CorrActin_3of10	NuclearRadialDistribution_RadialCV_CorrActin_4of10	NuclearRadialDistribution_ZernikeMagnitude_CorrActin_0_0
1	FLAT	C2C12	GROWTH	Pre-myoblast	2	Pre-myoblast Flat	All else	-0.397734	-0.612037	-0.796207	0.832442	-0.624157	0.100007	1.84981	0.108014	-1.5647	-0.295216	-0.993318	1.7146	-1.96292	1.77134	1.93573	2.56751	-1.95893	-1.42065	0.933671	-1.24807	-1.21398	1.06921	1.7062	0.235661	-0.440716	-1.17712	-1.29088	-1.66395	-0.27752	-0.894411	-0.465249	-1.07842	-0.535661	-0.205435	-0.945353	-0.724921	-0.731734	-0.488504	-0.846047	-1.07306	-0.967613	-1.71212
2	FLAT	C2C12	GROWTH	Pre-myoblast	2	Pre-myoblast Flat	All else	2.19178	2.4807	1.05535	3.47367	-1.38055	0.2905	0.849861	0.905312	0.0366577	-0.994392	-0.627848	-1.85247	1.28858	-2.11783	-1.67917	-1.45997	1.17147	2.17832	-2.18571	0.558498	0.944099	-0.592674	-1.03292	-1.11601	2.42227	5.42738	-0.355858	-1.36978	-0.139087	-1.10991	-0.0914113	-0.800079	-1.14924	-0.483056	-0.615003	-0.337499	-0.613917	-0.598205	1.35607	3.53704	5.0435	-1.15735
3	FLAT	C2C12	GROWTH	Pre-myoblast	2	Pre-myoblast Flat	All else	-1.04549	-1.3076	-1.02773	0.843447	-1.48314	-1.41365	1.05088	-1.30114	0.576849	-0.118436	0.149153	0.206667	0.5864	-0.0888337	-0.381386	-0.783921	0.637148	-0.805304	0.782492	1.05881	0.845525	-1.25351	2.95511	-2.01655	-0.0507849	1.03588	-1.01325	-1.22745	-1.03717	-1.6945	-1.10923	-1.43813	-1.22643	-0.921165	-1.09885	-1.13107	-1.27665	-1.05415	-1.4576	-0.514083	0.0189836	-1.21125
4	FLAT	C2C12	GROWTH	Pre-myoblast	2	Pre-myoblast Flat	All else	-0.530931	-0.243306	-0.531895	-0.444596	0.0795376	1.66137	1.6272	0.706792	-0.96447	-0.46371	-0.481698	0.339162	-1.26417	0.475557	0.482083	-1.01384	-1.33413	-0.234051	0.027569	-1.51887	-1.38496	0.624414	0.661674	-0.65507	0.174372	-0.584332	-0.703826	-1.62551	-1.31336	-0.862601	-1.13474	-0.601662	-0.966875	-1.01947	-0.969082	-1.07778	-0.979624	-0.190258	-0.0230301	-0.366896	-0.653302	-1.66053
5	FLAT	C2C12	GROWTH	Pre-myoblast	2	Pre-myoblast Flat	All else	-1.04712	0.503827	-1.08882	-1.09078	0.349554	1.3983	1.46003	-0.165899	0.875197	0.190978	-0.631895	0.769991	-0.541608	0.800604	0.621108	1.07997	-0.596671	-0.905931	0.937229	-0.245205	-0.456187	0.334763	1.46673	0.151223	2.82858	0.268548	-0.220083	-1.5559	-1.26093	-0.920635	-1.07781	-0.851537	-0.510364	-0.912675	-0.31461	-0.602598	-0.292361	-0.113697	1.38509	1.79342	0.350463	-1.5484
6	FLAT	C2C12	GROWTH	Pre-myoblast	2	Pre-myoblast Flat	All else	-1.00818	-1.49981	-1.05811	-0.570002	-0.0153456	-0.384576	1.735	-0.858442	-0.637453	-0.620402	0.0193983	0.840021	-1.31063	0.916689	0.801301	1.27278	-1.51357	-0.864548	-0.186944	-1.2627	-1.15052	0.749388	0.658657	-0.344894	-0.298467	-0.0686499	-0.234275	-1.40299	0.223961	0.177589	-0.660559	-0.346844	0.262927	1.03832	-0.242712	-0.191462	-0.0805177	1.56507	-0.395059	-0.347208	-0.362427	-1.43311
7	FLAT	C2C12	GROWTH	Pre-myoblast	2	Pre-myoblast Flat	All else	-1.30605	-1.18831	-1.02773	-1.10392	-0.17604	1.00878	1.5113	-1.49189	0.951592	0.494426	0.212879	0.607508	-0.816212	0.718166	0.754855	0.89608	-0.797665	-0.489011	1.42073	-0.712203	-0.83744	-0.502337	-0.417615	-1.44252	1.25391	-0.427574	-0.552521	-1.03855	-0.703738	-0.288747	-0.784364	-0.375199	0.164572	-0.696522	0.377287	-0.73077	0.342766	-0.589063	-0.148612	0.603271	-0.00937462	-1.18947
8	FLAT	C2C12	GROWTH	Pre-myoblast	2	Pre-myoblast Flat	All else	-0.764978	-1.40787	-0.384713	-1.12661	0.100732	-1.63217	1.0361	-1.0196	0.228611	-0.86289	1.53553	0.326528	-0.134042	0.320901	0.128971	0.649979	-0.177059	-0.548738	2.15945	-0.0547722	-0.237253	0.263363	0.777924	-1.18441	-0.229671	-1.04113	-0.558135	-1.29648	-0.983752	-1.12231	-0.979546	-0.963737	-1.09837	-0.909486	-0.887512	-0.816547	-0.888061	-0.886171	-0.526107	-0.502286	-0.400103	-1.36359
9	FLAT	C2C12	GROWTH	Pre-myoblast	2	Pre-myoblast Flat	All else	-0.332131	-0.794881	-0.0267637	-1.21701	0.802812	-0.629845	1.28049	0.142556	-0.278311	-0.827586	-0.123913	0.340106	-0.116787	0.375014	0.226532	0.978076	-0.18146	-0.481961	0.26273	0.0281982	-0.204316	1.02777	0.641899	-0.137049	-1.12336	-0.713485	-1.1273	-1.41651	-0.348911	-1.21826	-0.19249	-1.30968	-1.15056	-0.400671	-1.17969	-0.631996	-1.21263	-0.1994	-0.00101651	-0.919979	-1.40319	-1.51469
10	FLAT	C2C12	GROWTH	Pre-myoblast	2	Pre-myoblast Flat	All else	-0.519101	-0.792913	-0.384713	-0.277659	-0.144548	-0.105148	1.72634	-1.61963	-0.946674	0.387032	-0.969261	0.942949	-0.940402	0.99527	0.921634	0.410502	-1.03982	-0.949735	1.07668	-0.609473	-0.766382	1.56742	0.175911	0.092823	0.0471109	0.579732	0.506401	-1.50069	-1.39574	-1.2772	-1.29738	-1.13762	-1.33738	-0.755888	-1.25755	-0.55097	-1.31559	-0.222254	0.226774	0.218476	-0.338676	-1.46272
11	FLAT	C2C12	GROWTH	Pre-myoblast	2	Pre-myoblast Flat	All else	-1.00818	-0.779904	-0.60855	-1.51355	0.176191	0.770345	1.61885	-0.0203153	0.016501	-0.495726	0.147024	0.851707	-1.54951	0.892818	0.749865	0.573871	-1.69661	-0.941079	0.792551	-1.39901	-1.33697	0.123208	0.323635	-1.01267	0.100191	-1.00123	-0.233927	-1.28863	-1.09243	-0.450778	-1.21661	-0.725103	0.105873	-1.02491	0.427181	-0.755463	-0.0364135	-0.442795	0.355091	-0.975127	-0.532697	-1.4177
12	FLAT	C2C12	GROWTH	Pre-myoblast	2	Pre-myoblast Flat	All else	-0.233262	-0.86698	-0.0267637	-0.706656	0.0519929	-1.60359	1.23826	-0.51125	-0.831879	0.261493	-0.331443	0.0851169	-0.100477	0.0347113	-0.166296	0.778827	-0.115999	-0.372535	0.923932	-0.0840418	-0.34711	0.562561	0.459373	-0.47115	-0.751896	-0.878534	0.35351	-1.32833	-0.557081	-1.58679	-0.145743	-1.54034	-0.875994	-1.14949	-0.784437	-0.665787	-0.859773	-0.810751	-0.590131	0.198916	-0.0928033	-1.22448
13	FLAT	C2C12	GROWTH	Pre-myoblast	2	Pre-myoblast Flat	All else	-0.238996	-0.155262	0.0354886	-0.798251	0.55169	1.86809	1.20927	-1.43077	0.000367312	-0.35991	0.380322	-0.831048	-0.0362171	-0.783805	-0.743861	0.191102	-0.0833205	0.895822	-1.00623	-0.855558	-0.892301	0.98075	-0.657432	-0.528687	-1.26154	-0.524827	-0.527948	-1.36311	-0.999847	-1.11482	-1.09278	-1.22302	-1.27861	-1.27271	-1.09366	-0.938067	-0.794265	-0.68048	0.408921	-1.09778	-1.03269	-1.24824
14	FLAT	C2C12	GROWTH	Pre-myoblast	2	Pre-myoblast Flat	All else	0.516151	0.626553	0.418288	0.558465	0.250934	0.267127	1.89736	0.910181	-1.16122	-1.82337	-1.2914	-0.445954	-1.65478	-0.396742	-0.420644	0.0735144	-1.90032	0.424941	-0.78351	-2.74717	-2.10056	0.0821315	0.466604	0.137522	1.42178	-0.136981	-0.293897	-1.18816	-1.21632	-1.10558	-1.05803	-0.941004	-1.03765	-0.64035	-0.751809	-0.352699	-0.770444	-0.481648	-0.321196	1.16491	1.02414	-1.30809
15	FLAT	C2C12	GROWTH	Pre-myoblast	2	Pre-myoblast Flat	All else	-1.93852	-1.55398	-1.6345	-1.24113	-0.892022	-0.250079	1.39028	-0.602924	1.15562	-0.376463	-0.761233	0.0388977	-0.109366	0.0687982	-0.0263324	-0.0432645	-0.0979055	-0.152907	0.557119	-0.155179	-0.390847	-0.18422	-0.0891963	-1.03587	-0.80614	-0.14341	0.327163	-1.10065	-0.159305	-1.08413	-0.249478	-0.652255	-0.907884	-0.378048	-0.418534	0.109418	-0.0739374	-0.0893467	-0.452823	-0.452835	-0.905796	-1.15495
16	FLAT	C2C12	GROWTH	Pre-myoblast	2	Pre-myoblast Flat	All else	-0.776981	-0.184911	-1.05811	-0.0893812	-0.569708	0.422139	1.76812	-1.3471	0.620328	0.401843	-0.0611947	0.449853	-1.4419	0.541957	0.428373	1.21114	-1.62775	-0.497812	-0.616688	-1.73385	-1.46395	1.04002	1.18865	-0.19335	-0.683271	-1.25323	-1.09664	-1.42493	0.215347	-1.22414	-0.0415399	-0.927307	-0.0572785	-1.31167	-0.146456	-0.279543	-0.157754	-0.918168	-0.0532443	-1.1232	-0.776452	-1.52644
17	FLAT	C2C12	GROWTH	Pre-myoblast	2	Pre-myoblast Flat	All else	-0.653092	-0.668107	-0.432905	-1.01005	0.43364	-0.442337	1.55257	-0.444528	-1.28388	0.172005	0.0290108	0.970367	-1.25725	1.09757	1.06887	1.11293	-1.269	-0.860747	1.02558	-0.984737	-1.03652	0.326579	0.756308	-0.777617	-0.33475	-0.145859	-0.420265	-1.232	-0.631505	-1.61572	-0.749619	-1.4198	-0.776557	-0.0165491	-0.742169	-1.04724	-0.420679	-0.877029	0.210996	-0.111338	0.47912	-1.25287
18	FLAT	C2C12	GROWTH	Pre-myoblast	2	Pre-myoblast Flat	All else	-1.28053	-1.60563	-1.31415	-0.437644	-0.562396	0.0407534	1.79349	-0.893175	-0.694716	0.293307	-0.442967	0.598837	-1.69788	0.673256	0.514656	0.0565047	-1.81489	-0.692853	-0.598702	-1.81835	-1.57568	0.441938	0.141527	0.282993	-0.0811851	-0.727452	-0.599781	-1.33758	0.0492057	-0.113229	-0.366803	0.172218	-0.167743	0.239656	-0.061212	0.723803	-0.201018	-0.712477	-0.819259	-0.289107	-0.926842	-1.34947
19	FLAT	C2C12	GROWTH	Pre-myoblast	2	Pre-myoblast Flat	All else	-1.49704	-1.80283	-1.08882	-1.22152	-0.427357	0.607057	1.52065	1.10232	-1.5647	-0.172078	0.461337	1.40727	-1.07744	1.38039	1.32303	1.55472	-1.16221	-1.41821	1.52144	-0.498803	-0.644893	-0.463128	0.537635	-1.4092	-0.239271	0.722377	-0.393345	-1.04985	-1.21839	-1.32187	-0.748054	-1.27129	-1.21502	-0.409708	-0.604376	-0.938716	-0.527321	-0.89417	-0.605188	0.0588113	-0.149302	-1.14168
20	FLAT	C2C12	GROWTH	Pre-myoblast	2	Pre-myoblast Flat	All else	-1.53566	-0.677506	-1.34792	-0.8069	-0.498855	-0.157844	1.30021	0.506735	-0.998603	0.40263	0.415921	1.53237	-0.841628	1.38416	1.1815	1.15407	-0.913737	-1.75539	1.46854	-0.0656391	-0.349139	-0.102644	-0.0975559	-0.703996	0.0975426	-0.208909	-0.365864	-1.06776	-0.945038	-0.0123283	-0.609533	-0.24299	0.515058	-0.906614	0.764263	-0.223199	0.756807	-0.579921	0.278805	-0.39638	-0.803718	-0.898207
21	FLAT	C2C12	GROWTH	Pre-myoblast	2	Pre-myoblast Flat	All else	-0.860717	-0.215021	-0.824097	-0.619919	0.0625407	-0.794231	1.75384	0.739797	-0.559639	-0.204901	-0.2246	0.0318306	-1.59943	0.222374	0.149873	0.832809	-1.66434	0.0461713	-0.318209	-2.15009	-1.8031	-0.0404467	0.585817	-0.953108	-1.12228	-0.206836	-0.854926	-1.12685	-0.0559864	-0.824624	0.0986917	-1.13568	-0.909721	0.0732426	-0.858591	0.0591442	-1.22156	-0.712477	0.0593993	-0.661398	-0.421513	-1.24834
22	FLAT	C2C12	GROWTH	Pre-myoblast	2	Pre-myoblast Flat	All else	-1.60751	-1.50439	-1.87145	-0.164666	-1.22773	1.75463	1.66378	-0.333293	-0.368711	-0.640817	0.640121	1.15722	-1.2525	1.22889	1.21858	2.80533	-1.33186	-1.06185	-0.146596	-0.978621	-0.934761	-0.281413	0.0414217	-1.03927	-0.55156	-1.01319	-0.911299	-1.10222	-0.376774	-0.732392	-0.120748	-1.00211	-0.270036	-0.889109	-0.204813	-0.340716	-0.11327	-1.18808	-1.01733	-0.859692	-1.09197	-1.31132
23	FLAT	C2C12	GROWTH	Pre-myoblast	2	Pre-myoblast Flat	All else	-0.966499	-0.773443	-0.938593	-0.905673	-0.0361846	1.09225	1.89036	-0.212536	-0.207401	-0.0102245	-0.325798	1.95802	-2.38874	1.91588	2.10304	2.43726	-2.44233	-1.70104	0.755108	-1.50986	-1.39412	-1.43849	2.94423	-1.37925	-0.322999	-0.607821	-0.659505	-0.677343	-0.7316	-0.413301	-1.28764	-0.121917	-0.829654	-1.11732	-1.35158	-0.644993	-1.17913	-0.505645	-0.922314	-0.417047	0.791095	-1.11409
24	FLAT	C2C12	GROWTH	Pre-myoblast	2	Pre-myoblast Flat	All else	-1.35949	-1.98952	-1.05811	-1.3419	-0.226837	-1.21165	1.62974	-0.366215	-0.540038	0.318655	-0.923711	0.744104	-0.64611	0.719423	0.50273	1.36916	-0.737125	-0.970322	-0.902148	-0.414403	-0.583918	-0.175041	-0.0417832	-1.19306	0.356902	0.0260544	0.154402	-1.07564	-0.303746	-1.27091	-0.242109	-1.44825	-0.285638	-0.777193	-0.658375	-1.0115	-0.777143	-1.07358	-0.548461	-0.0707171	0.395884	-1.21674
25	FLAT	C2C12	GROWTH	Pre-myoblast	2	Pre-myoblast Flat	All else	-0.720354	-0.725499	-0.432905	-0.908358	-0.0529719	0.513652	1.06763	-0.488504	-0.464136	1.40772	0.53273	0.450723	-0.678843	0.574597	0.51272	-0.370703	-0.711212	-0.419514	1.78434	-0.624174	-0.789514	-0.303124	1.22208	-0.754476	0.114695	1.58655	-0.00444235	-1.04695	-0.980594	-0.48651	-0.818021	-0.260228	-0.100913	-0.796211	0.123452	-0.551139	0.241615	-0.55021	0.563536	-0.411576	0.403046	-1.01878
26	FLAT	C2C12	GROWTH	Pre-myoblast	2	Pre-myoblast Flat	All else	-2.35878	-2.66689	-2.08633	-1.11392	-0.699347	-0.575682	1.32935	0.194006	1.24599	0.821672	-1.26889	2.19181	-0.128268	2.02345	2.04724	2.66017	-0.148118	-2.12783	1.35814	0.782389	0.873892	-0.617289	-1.19717	-1.75795	0.080371	1.45615	0.446803	-0.921658	-0.209229	-0.940273	-0.0631828	-0.87429	-1.32685	-0.381586	-0.927556	-0.489224	-0.488054	-0.624487	-0.86614	-0.218108	0.190571	-1.13682
27	FLAT	C2C12	GROWTH	Pre-myoblast	2	Pre-myoblast Flat	All else	-0.474258	-0.571086	-1.08882	1.27543	-1.31537	-0.0454441	1.96296	0.59901	0.166526	-1.82337	-1.75731	1.89644	-2.63206	1.82268	1.92741	2.6128	-2.84262	-1.74665	0.104435	-1.77478	-1.57431	0.806103	0.745019	0.0856388	1.26497	-0.543138	-0.383875	-1.36969	-0.853578	-1.04825	-0.707765	-0.703265	-1.28782	-0.871102	-0.989104	-0.799652	-0.823297	-0.91931	-1.18398	0.771614	-0.118964	-1.49875
28	FLAT	C2C12	GROWTH	Pre-myoblast	2	Pre-myoblast Flat	All else	-0.971281	0.228611	-1.34792	0.65499	-3.06023	2.42613	1.49411	0.652531	-0.241699	0.257297	-0.205361	0.34454	-0.810793	0.463619	0.323328	0.41552	-0.82857	-0.39537	0.373535	-0.979092	-0.983982	-0.137755	0.467117	-1.10428	-0.403505	-0.688736	0.684697	-1.09667	-0.883937	-0.60829	-1.21272	-0.392312	-0.248979	-0.945627	-0.0761311	-1.03879	-0.00156943	-0.309099	-0.501019	-0.14799	-0.31031	-1.14957
29	FLAT	C2C12	GROWTH	Pre-myoblast	2	Pre-myoblast Flat	All else	-1.28667	-0.926316	-1.02773	-0.995276	-0.284425	0.446333	1.25068	-0.182953	1.13931	0.554533	-1.0451	0.840683	-0.442474	0.727508	0.451477	0.184561	-0.459797	-1.18402	1.0106	-0.097707	-0.301246	-0.28622	0.48061	-1.21499	1.65296	1.92447	-0.525454	-1.10877	-0.999663	-0.57404	-0.707018	-0.11882	-0.676052	-0.567965	-0.396199	-0.031924	-0.198182	-0.45308	0.0726042	1.68007	1.23288	-1.21824
30	FLAT	C2C12	GROWTH	Pre-myoblast	2	Pre-myoblast Flat	All else	-1.19317	-0.947121	-0.938593	-1.79481	0.231382	0.989857	1.4572	-0.280447	-0.363883	0.977475	-0.416176	1.6042	-1.41036	1.5695	1.6149	2.23407	-1.44802	-1.51188	0.530025	-0.724598	-0.840701	-0.532819	2.44802	-1.30541	0.238183	-0.288951	0.664716	-1.09948	-0.848137	-0.508717	-1.18237	-0.23018	-1.00205	-1.17078	-1.03582	-1.07648	-1.20965	0.831142	-0.250845	0.166662	-0.366885	-1.35283
31	FLAT	C2C12	GROWTH	Pre-myoblast	2	Pre-myoblast Flat	All else	-1.1432	-0.208936	-1.02773	-1.83296	0.361063	-0.695059	1.59513	0.996001	-0.0112627	0.431085	-0.315973	0.76001	-1.76195	0.858332	0.796853	1.14615	-1.60084	-0.718979	-0.319838	-1.75489	-1.53849	0.68338	0.623001	0.243168	-1.04363	-0.877895	-0.362815	-1.4206	-0.842954	-0.656813	-0.452724	-0.190577	-0.373764	-0.466848	-0.228149	0.495834	0.0498963	-0.83132	0.684903	-0.785513	-0.771431	-1.37598
32	FLAT	C2C12	GROWTH	Pre-myoblast	2	Pre-myoblast Flat	All else	-1.03571	-0.56331	-0.796207	-1.47222	0.366325	-1.45336	1.02699	-0.394315	0.269432	0.643036	0.517862	0.588635	-0.329678	0.537975	0.326941	0.465567	-0.252242	-0.847571	0.503367	-0.0738738	-0.318581	-0.684575	1.99949	-0.911516	-1.11921	-0.415413	-0.825163	-1.18137	-0.110229	-0.0854279	-0.320374	-0.0843936	0.371847	0.0732879	0.604076	0.410019	0.798371	0.333811	0.26485	-1.15755	-0.278042	-1.31548
33	FLAT	C2C12	GROWTH	Pre-myoblast	2	Pre-myoblast Flat	All else	-0.736646	-1.09622	-0.506812	-0.450585	-0.247165	-0.111386	0.708209	-1.02994	-0.574524	0.581829	0.851661	0.15456	0.579942	0.140903	-0.00225783	0.221412	0.581497	-0.34852	1.38744	0.87889	0.791741	-0.842235	0.46035	-1.25863	-0.153244	1.03507	-0.322881	-1.13005	-1.34191	-0.935614	-1.35872	-0.479342	-0.71516	-0.853784	-0.640734	-0.770409	-0.403632	-0.581064	-0.736018	-0.168723	1.0444	-1.10729
34	FLAT	C2C12	GROWTH	Pre-myoblast	2	Pre-myoblast Flat	All else	-0.801121	-0.748997	-1.02773	0.25613	-0.864221	-0.414418	1.92341	0.06039	0.00176634	-1.03087	-0.199856	1.38341	-2.45308	1.3694	1.51523	0.569192	-2.62534	-1.21884	-0.963398	-2.02142	-1.69443	0.749689	1.28318	-1.36035	-0.58823	-1.2661	-0.848821	-1.38745	-0.64211	-1.02103	-0.402722	-0.884917	-0.645396	-0.967372	-0.551119	-0.555941	-0.29385	-0.727332	-0.828696	-0.771244	-0.16414	-1.5397
35	FLAT	C2C12	GROWTH	Pre-myoblast	2	Pre-myoblast Flat	All else	-0.202849	-0.283349	0.0963753	-1.12787	0.755102	1.68139	0.659401	-0.39754	-0.663735	-0.575905	-0.0325638	0.478044	-0.352171	0.539849	0.385147	0.38151	-0.312939	-0.585669	1.21283	-0.146726	-0.412627	0.421284	1.58464	-0.403486	-0.037049	-0.462744	-0.249921	-1.33615	-0.156943	-0.222131	-0.230374	-0.425121	0.039193	-0.304044	-0.11053	0.00565996	0.108017	-0.052952	-0.166079	0.579365	-0.352204	-1.32231
36	FLAT	C2C12	GROWTH	Pre-myoblast	2	Pre-myoblast Flat	All else	-0.847635	-1.13059	-0.531895	-1.04887	-0.265293	-0.77612	0.582546	0.350704	0.119347	1.8694	0.524742	1.17623	-0.296604	1.10344	0.89286	0.365567	-0.199492	-1.38469	2.36423	0.136692	0.0716502	0.141228	0.278674	-0.848209	0.818199	-0.368978	-0.467424	-1.33094	-0.244732	-0.641683	-0.315732	-0.524471	-0.623742	-1.0009	-0.623842	-0.84319	-0.704936	-0.757043	-0.183395	0.632554	0.181269	-1.19714
37	FLAT	C2C12	GROWTH	Pre-myoblast	2	Pre-myoblast Flat	All else	-0.769474	-0.575223	-0.796207	-0.559251	-0.313102	2.91302	1.47564	-0.767297	-0.669134	-0.449475	-0.774589	0.39579	-1.73727	0.525355	0.542152	0.507457	-1.7567	-0.290264	-0.443017	-2.06517	-1.7071	0.756958	0.112649	-0.230633	-0.142147	-0.240573	-0.243442	-1.42004	-0.499729	-1.14456	-0.87323	-1.36113	-1.26809	-1.0838	-1.00987	-0.975757	-1.04067	-1.21574	-0.0714652	-0.777525	-0.235515	-1.32642
38	FLAT	C2C12	GROWTH	Pre-myoblast	2	Pre-myoblast Flat	All else	-1.04549	-1.63742	-0.824097	-0.949881	0.0320184	-1.00099	1.53097	0.734169	0.178143	-0.475618	0.621083	0.611308	-0.352325	0.749542	0.712875	0.713631	-0.347023	-0.528497	-0.656028	-0.28245	-0.334153	0.620269	0.335788	-1.23286	-1.00824	0.591012	0.757171	-1.33359	-1.02803	-1.30748	-1.01153	-1.14124	-0.69158	-0.460026	-0.913466	-0.748965	-1.03322	-0.670196	-0.270748	-0.921297	0.65434	-1.31468
39	FLAT	C2C12	GROWTH	Pre-myoblast	2	Pre-myoblast Flat	All else	-0.145957	-0.726229	0.252506	-1.27062	0.620418	-1.45877	0.800069	-0.890449	-0.857915	-0.546292	0.545363	-0.115634	0.0383517	-0.0846261	-0.223377	0.63723	0.00809221	-0.0407908	-0.23312	-0.0699216	-0.293315	0.0983015	0.697615	-0.70245	0.0475892	-0.137056	-1.20272	-1.20155	-0.0199396	-0.417526	0.221961	0.0924484	-0.559464	0.271566	-0.264928	0.900145	-0.307279	-0.402801	0.119955	0.0574923	-0.281591	-1.29108
40	FLAT	C2C12	GROWTH	Pre-myoblast	2	Pre-myoblast Flat	All else	-1.3087	-1.64163	-0.824097	-1.69663	0.170142	0.186086	0.837961	-0.561879	-0.749225	0.699953	0.796711	0.507287	-0.430979	0.639742	0.56586	0.193631	-0.492494	-0.472678	0.998995	-0.329119	-0.487215	-0.802847	-0.292054	-1.29389	0.365192	-0.134336	-0.278378	-0.96859	-0.920464	-0.399867	-0.994056	-0.149977	-0.124578	-0.711648	-0.0994368	-1.03229	0.255698	-0.682766	0.698991	0.888399	0.148925	-0.952046
41	FLAT	C2C12	GROWTH	Pre-myoblast	2	Pre-myoblast Flat	All else	-0.674145	0.105894	-0.824097	-0.538209	-0.377168	-0.0496088	1.17736	0.506057	-1.12576	0.70492	-0.212782	0.670744	-0.020305	0.816292	0.792044	0.00277872	0.0236156	-0.564766	0.0521761	0.399405	0.134475	-2.18334	0.152578	-1.31455	-0.822815	1.5932	0.464964	-0.576018	-0.148846	-0.569285	0.209711	0.15988	-0.902963	0.348722	-0.883063	0.436757	-0.801709	-0.586777	-0.317701	-0.463477	-0.209965	-0.890456
42	FLAT	C2C12	GROWTH	Pre-myoblast	2	Pre-myoblast Flat	All else	-1.23959	-1.78667	-0.938593	-0.817786	-0.547632	-0.896715	0.742819	-0.352717	0.737187	0.397752	0.968963	0.151695	0.28743	0.133143	-0.0853861	0.571698	0.268037	-0.422225	1.14709	0.561637	0.259926	-0.567851	0.377911	-1.23412	0.218263	-0.184757	-0.863545	-1.07579	-0.461621	-0.900339	-0.193858	-0.447544	-0.959468	-0.915479	-0.674689	-0.641743	-0.254025	-0.618773	-0.438685	-0.0703414	-1.00949	-1.08517
43	FLAT	C2C12	GROWTH	Pre-myoblast	2	Pre-myoblast Flat	All else	-0.20853	0.541595	-0.31397	-0.157369	0.214526	0.091352	0.842809	-0.568772	0.225804	1.09405	0.425115	0.303746	0.125523	0.359041	0.211159	1.43804	0.0858488	-0.424535	1.23101	0.41061	0.112667	0.485285	-0.582576	-0.432832	0.283174	0.157666	-0.69191	-1.22251	-0.972147	-0.593966	-0.84473	-0.34548	-0.444986	-0.264694	-0.523512	-0.526257	-0.431197	0.128164	0.782145	0.506086	-0.322251	-1.24432
44	FLAT	C2C12	GROWTH	Pre-myoblast	2	Pre-myoblast Flat	All else	-0.475629	-0.807394	-0.796207	1.12551	-0.549143	0.427895	1.80533	-0.380311	-0.934912	-0.8253	-1.71061	0.815584	-2.46517	0.899084	0.957491	0.924233	-2.69219	-0.692854	-0.491776	-2.53563	-1.96302	0.492956	-0.242902	0.0506306	-0.717532	0.00829542	-0.987769	-1.39292	-0.719931	-0.887916	-0.353215	-0.482047	-0.976628	-0.293739	-0.555227	0.622505	-0.673671	-0.895313	-0.887603	-0.689185	-0.653565	-1.47319
45	FLAT	C2C12	GROWTH	Pre-myoblast	2	Pre-myoblast Flat	All else	-1.03897	-1.04125	-1.02773	-0.40885	-0.441812	0.048933	1.57375	-0.29417	-0.541809	0.486902	-1.36442	0.863761	-1.70597	0.890529	0.748112	1.22042	-1.88399	-0.963341	-0.458354	-1.64873	-1.44532	0.747711	0.165169	-0.105619	1.31556	0.0883164	-0.852573	-1.40323	-0.83628	-0.285653	-0.846851	0.118025	-0.437452	0.205023	-0.83857	0.1168	-0.338699	0.76048	0.84938	0.640588	0.622111	-1.40478
46	FLAT	C2C12	GROWTH	Pre-myoblast	2	Pre-myoblast Flat	All else	-0.250494	0.418308	-0.938593	0.0359821	-1.88347	0.0843118	1.12973	-0.971969	-0.984304	-1.1651	0.78097	0.042449	-0.789741	0.0927636	-0.0213383	0.892699	-0.889668	-0.152892	0.248044	-1.24072	-1.14569	-0.32811	0.296462	-1.08569	-0.076493	-1.09626	-0.305297	-1.14791	-0.0759188	-0.479058	-0.0299805	-0.135005	-0.592699	0.57625	-0.612266	0.0687416	-0.722801	-0.382232	-1.03378	-0.293655	-0.37956	-1.119
47	FLAT	C2C12	GROWTH	Pre-myoblast	2	Pre-myoblast Flat	All else	-0.559639	-0.359969	-0.938593	0.809966	-1.24373	0.735179	1.68764	0.465482	-0.313496	-0.213427	-0.30725	0.254365	-1.29612	0.307707	0.13887	1.111	-1.44713	-0.403523	0.212556	-1.63879	-1.45584	0.547662	0.0161638	-1.12275	-0.864955	-0.146864	-0.729766	-1.40814	-0.913847	-1.08857	-0.786378	-0.880703	-1.44965	-0.927054	-1.19303	-1.2253	-1.03471	-0.918168	-0.443702	-1.22235	-0.671248	-1.51537
48	FLAT	C2C12	GROWTH	Pre-myoblast	2	Pre-myoblast Flat	All else	0.79736	0.431194	0.817588	-0.107586	0.797064	-0.650845	1.40683	-0.813485	-1.28712	-1.03855	-1.06072	0.185216	-1.29649	0.299155	0.223888	0.575095	-1.45401	-0.185038	-0.627855	-1.72403	-1.49569	0.196018	0.226608	-0.682962	0.807007	0.147291	-0.430984	-1.14211	-0.114292	-1.50368	-0.191799	-1.35581	-0.318026	-0.439723	-0.963892	-0.904275	-0.859029	-1.10786	-0.0395792	0.304605	0.185032	-1.24732
49	FLAT	C2C12	GROWTH	Pre-myoblast	2	Pre-myoblast Flat	All else	-6.14791	-4.57015	-5.63322	-3.37303	-5.81013	2.42184	1.28081	2.74129	-1.5647	-1.82337	-2.07112	7.45157	-3.66643	5.21482	7.08958	3.29095	-2.19633	-6.13422	0.592931	0.136708	-0.0310562	-0.842654	-0.954776	-1.35256	0.543832	0.682529	-0.994315	-0.902348	0.389193	0.289823	-0.460488	-0.220095	0.0718951	-0.286654	-0.409131	-0.389809	-0.494664	-0.387945	-3.71498	1.03861	1.86123	-1.24763
50	FLAT	C2C12	GROWTH	Pre-myoblast	2	Pre-myoblast Flat	All else	-0.715925	-1.08736	-0.384713	-1.19548	0.384523	0.556316	1.2109	-0.908419	0.181628	-1.77316	0.701262	0.929102	-0.832863	0.95267	0.796434	2.4401	-0.898233	-1.03267	1.41277	-0.587174	-0.670654	1.93132	1.40026	1.53304	-1.30651	-1.03018	-0.454548	-1.62585	-0.897574	-0.940866	-0.810303	-0.761518	-1.12468	-0.470359	-0.958701	-0.511539	-0.745134	-0.825606	-0.606557	-0.848665	-0.969542	-1.48887
51	FLAT	C2C12	GROWTH	Pre-myoblast	2	Pre-myoblast Flat	All else	-1.70684	-1.68323	-1.59697	-0.85513	-0.791393	0.00246713	1.47508	-0.53403	-1.55353	-0.0614916	0.0271225	1.32028	-0.92263	1.2986	1.20934	1.51803	-1.00655	-1.36611	1.1127	-0.374259	-0.5432	0.744636	-0.123246	-1.30107	-0.0174243	0.204784	1.02773	-1.40231	-1.31372	-1.28764	-1.39045	-1.18773	-1.0839	-0.891388	-0.999486	-1.11287	-0.962503	-0.611917	-0.366636	0.457086	-0.188595	-1.3144
52	FLAT	C2C12	GROWTH	Pre-myoblast	2	Pre-myoblast Flat	All else	-1.76222	-0.409643	-2.27168	0.00548084	-2.22487	-0.02112	1.73716	-0.341367	1.31361	-0.737925	-0.931378	2.70488	-2.96715	2.45846	2.75582	1.91301	-3.06475	-2.39249	1.39653	-1.61273	-1.43108	0.796177	1.56787	-0.791591	-0.559021	-0.368926	-0.0517072	-1.38231	-0.359773	-0.910285	-0.0591985	-0.39336	-1.01864	0.294373	-0.913466	0.912152	-1.2372	-0.566208	-0.412083	-0.584814	-0.942469	-1.51408
53	FLAT	C2C12	GROWTH	Pre-myoblast	2	Pre-myoblast Flat	All else	-1.75209	-2.22959	-1.31415	-1.43594	-0.072148	-0.348254	1.22054	-0.200134	-0.0447362	0.305509	-0.142088	0.471373	-0.0834384	0.550741	0.384748	0.399761	-0.123718	-0.572045	-0.114627	0.0300546	-0.0818843	-0.305328	-0.890509	-1.48562	0.00140537	-0.0787371	-0.674887	-1.1682	-1.00707	-1.40131	-1.28109	-1.58475	-1.43474	-1.12955	-1.13742	-1.08883	-1.22305	-0.910169	-0.0536998	-0.213112	0.0697016	-0.860666
54	FLAT	C2C12	GROWTH	Pre-myoblast	2	Pre-myoblast Flat	All else	-0.823914	-0.451387	-0.824097	0.24061	-0.679174	-0.603146	1.38356	-0.0371347	0.901852	-0.720599	0.495966	0.71242	0.0194475	0.877194	0.830791	1.21322	-0.0220484	-0.606231	0.977234	0.300416	0.216787	0.0606865	-0.585436	-1.10274	-0.137477	-0.134307	1.34432	-1.2407	-0.554475	-1.00768	-0.764871	-0.957043	-1.15187	-0.92796	-0.744394	-1.03684	-0.629453	-0.794753	-0.124312	0.349452	0.657065	-1.2926
55	FLAT	C2C12	GROWTH	Pre-myoblast	2	Pre-myoblast Flat	All else	-1.10726	-0.507741	-1.28079	-0.472947	-0.453615	0.843104	1.68416	-1.02208	-1.46437	-1.82337	0.696321	2.15348	-2.63934	2.03364	2.32918	2.73293	-2.79064	-1.84595	-1.03607	-1.65809	-1.46628	-0.77331	0.171543	-1.03927	0.479107	0.0721776	-1.3672	-1.13583	-0.773802	-0.750486	-0.992544	-0.500802	-0.393624	-0.836229	-0.193839	-0.901026	-0.0581269	-0.425655	0.325216	0.749037	0.110418	-1.21026
56	FLAT	C2C12	GROWTH	Pre-myoblast	2	Pre-myoblast Flat	All else	-0.729971	-0.645368	-0.938593	-0.0531706	-0.656636	2.68227	1.40838	-1.50172	0.470603	-0.0997826	-1.38137	0.0161045	-0.857307	0.0824683	-0.0524471	-0.48561	-0.961954	-0.129333	1.27981	-1.36328	-1.21809	1.66589	0.348169	1.4696	0.716833	1.10402	-0.254942	-1.59752	-1.33432	-1.00438	-1.16288	-0.592858	-1.1124	-1.02808	-0.866007	-0.719073	-0.824786	-1.0553	-0.541314	1.44322	0.692223	-1.25519
57	FLAT	C2C12	GROWTH	Pre-myoblast	2	Pre-myoblast Flat	All else	-1.44316	-0.855301	-1.48741	-0.34999	-0.758852	-0.197306	1.62062	0.019341	0.716325	-0.0916916	-0.408561	2.31955	-1.85995	2.18037	2.47185	2.75187	-1.83338	-2.01401	1.80442	-0.765347	-0.853024	-1.6053	3.24871	-0.743706	1.37404	-0.422018	-0.188378	-0.906278	-0.846836	1.14243	-0.217831	-0.546953	2.34919	-0.589913	3.20667	1.27057	2.12423	1.52	-0.656297	0.924736	0.637456	-1.39634
58	FLAT	C2C12	GROWTH	Pre-myoblast	2	Pre-myoblast Flat	All else	-0.814777	-1.50051	-0.531895	-0.967662	0.422335	-0.648467	1.48757	0.552123	-1.5647	-0.724012	0.0667565	0.561842	-1.33726	0.673375	0.593184	-0.287937	-1.41042	-0.545819	-0.490411	-1.39733	-1.32119	0.0242372	-1.32292	-1.21829	0.914047	-0.236411	-0.821886	-1.30674	-0.616428	-1.30969	-0.587913	-1.24329	-1.0437	-1.12819	-0.786662	-1.08883	-1.03248	-0.97759	-0.0453488	0.559534	0.602163	-1.21511
59	FLAT	C2C12	GROWTH	Pre-myoblast	2	Pre-myoblast Flat	All else	-0.298192	-0.620632	-0.0267637	-0.729109	0.455374	-0.0311175	1.22913	-1.99586	-0.839462	-1.23368	0.29789	0.488683	-0.35652	0.53519	0.416399	0.211728	-0.442547	-0.583723	0.592261	-0.269007	-0.410998	0.476411	0.218536	-0.0783763	0.00239151	-0.136242	0.0273926	-1.19915	-1.08483	-1.09518	-0.67854	-0.970374	-0.742984	-0.7886	-0.83857	-0.907524	-0.838929	-0.14455	-0.420443	0.108505	-0.0114617	-1.07987
60	FLAT	C2C12	GROWTH	Pre-myoblast	2	Pre-myoblast Flat	All else	-2.66782	-1.7522	-5.13502	2.24338	-7.62655	4.39794	2.00192	-0.766218	-0.230289	-0.688245	-0.497869	3.52647	-3.83057	3.13169	3.92915	2.94147	-3.65056	-2.81338	-0.106137	-1.86516	-1.59109	1.06567	0.79808	0.336285	-0.123535	-0.0795401	1.87057	-1.29815	-0.893861	-0.906661	-0.574461	-1.02811	-0.608385	-0.461765	-0.568405	0.350246	-0.711635	-0.451937	-5.86331	0.754592	-0.557806	-1.06789
61	FLAT	C2C12	GROWTH	Pre-myoblast	2	Pre-myoblast Flat	All else	-1.41382	-0.909227	-1.28079	-1.15877	-0.137112	1.41789	1.28444	-1.92408	1.10797	0.312998	0.421016	-0.0985509	-0.341213	0.0229055	-0.0167715	0.493036	-0.365238	0.133377	0.101296	-0.81362	-0.760485	0.237858	-0.804332	-1.1881	-0.461686	0.892302	-0.862458	-1.17459	-0.802145	-0.926261	-1.0332	-1.07873	-0.97911	-0.810068	-1.2227	-0.575637	-1.01089	-0.855317	-0.0549145	0.537014	-0.494937	-0.919916
62	FLAT	C2C12	GROWTH	Pre-myoblast	2	Pre-myoblast Flat	All else	-1.19147	-0.642365	-1.31415	-0.0868021	-0.500699	0.042393	1.64694	-1.07655	-0.682549	-0.646616	0.798628	-0.219448	-1.37473	-0.144104	-0.245855	1.55099	-1.5584	0.143012	2.42143	-2.10692	-1.78001	0.081117	-0.16933	-0.881311	0.792037	1.34748	1.10542	-1.15177	-0.538416	-0.273678	-0.458202	-0.586625	-0.550216	0.452552	-0.971307	0.061321	-0.718335	0.161336	-0.393235	0.511075	1.18199	-1.09349
63	FLAT	C2C12	GROWTH	Pre-myoblast	2	Pre-myoblast Flat	All else	-1.13481	-0.789854	-1.59697	1.03595	-2.3977	-0.958165	1.64361	-0.817035	-1.5647	-0.528563	0.543247	1.19628	-1.39642	1.25554	1.22194	1.08345	-1.38552	-1.13744	1.40461	-1.02056	-1.03486	-0.249905	0.480476	-1.12212	0.954071	0.0916787	-0.273201	-1.09704	-1.25276	-0.556905	-1.04068	-0.169303	-0.448446	-1.01131	-0.446564	-0.565058	-0.161305	-0.735331	-1.62783	1.05888	0.477612	-1.10221
64	FLAT	C2C12	GROWTH	Pre-myoblast	2	Pre-myoblast Flat	All else	-1.07417	0.0283788	-1.6345	0.408858	-0.997769	0.0567	1.61184	0.599158	0.193425	-0.230715	0.218666	1.68015	-1.66801	1.61951	1.61684	2.69351	-1.83294	-1.64056	0.448208	-0.975235	-1.00965	-0.37587	1.40057	-0.454388	-0.680267	0.744685	-0.598799	-1.10113	-0.708486	-0.520924	-0.473197	0.0293281	-0.248326	-0.833566	-0.0792603	-0.0755577	0.269327	-0.882743	-0.249022	0.736817	2.305	-1.12845
65	FLAT	C2C12	GROWTH	Pre-myoblast	2	Pre-myoblast Flat	All else	-0.399073	-0.493552	-0.384713	-0.0783588	-0.423479	0.0654122	1.74645	-0.898418	0.374413	-0.875773	-1.39645	0.610021	-2.13432	0.711869	0.597417	0.883481	-2.35917	-0.634726	-0.749276	-2.27551	-1.86095	0.0846104	0.591984	-0.368448	-0.579222	-0.536879	-0.623562	-1.19397	-0.489401	-0.897853	-0.33233	-0.889537	-1.35536	-0.619023	-0.722147	0.163929	-0.262906	-0.120554	-0.665272	-0.568266	-0.617186	-1.27849
66	FLAT	C2C12	GROWTH	Pre-myoblast	2	Pre-myoblast Flat	All else	-0.08091	-0.630454	0.0963753	-0.736072	0.50638	-0.436677	1.41322	0.3866	-0.670225	-1.72474	-0.510443	0.153799	-0.95629	0.205995	0.0971979	0.617117	-1.02009	-0.250869	0.222623	-1.26878	-1.22821	-0.242602	-0.0120391	-0.839346	0.416668	-0.265577	-0.987572	-1.17198	-0.499527	-1.24722	-0.46575	-1.23755	-1.19353	-0.917994	-0.765898	-0.888679	-0.790543	-0.645056	0.376169	-0.0636007	0.28103	-1.15588
67	FLAT	C2C12	GROWTH	Pre-myoblast	2	Pre-myoblast Flat	All else	-0.11757	-0.145996	0.0354886	-0.455811	0.356436	0.520662	1.2135	0.969292	-1.43827	0.0898249	-0.887718	-0.595711	-0.139224	-0.631821	-0.657237	-0.302855	-0.151527	0.483725	-1.516	-0.793468	-0.853897	0.0542694	1.29831	-1.00023	0.266807	0.336946	-0.776937	-1.08665	-0.848655	-0.977519	-0.80055	-1.17097	-0.775544	-0.959671	-0.897894	-1.01605	-0.984091	-1.01987	-0.741191	0.0926938	0.598427	-0.906078
68	FLAT	C2C12	GROWTH	Pre-myoblast	2	Pre-myoblast Flat	All else	-0.512162	-0.583239	-1.18404	1.02484	-1.0222	-0.445215	1.6005	-0.0775206	-0.796017	-0.705822	-0.581031	1.29354	-2.24712	1.4338	1.66281	1.56404	-2.44914	-0.918784	-1.17665	-2.11099	-1.60621	0.416413	1.55977	-1.06442	-0.540885	-0.790224	0.809365	-1.35676	-1.12583	-0.390837	-1.13164	-0.455109	-0.20616	-0.531816	-0.329959	-0.693729	-0.513215	-0.160548	-1.05556	-0.165446	-0.325712	-1.456
69	FLAT	C2C12	GROWTH	Pre-myoblast	2	Pre-myoblast Flat	All else	-0.163357	-0.54899	-0.155627	-0.0374178	0.17149	-0.289594	1.50532	0.122236	0.531268	-1.82337	-0.549885	0.27944	-0.931079	0.428847	0.356431	0.658331	-1.00009	-0.235609	-0.0550317	-1.25022	-1.13139	1.03001	-0.102787	-0.739291	0.553624	2.7832	0.358584	-1.51191	-0.825758	-0.991848	-0.953526	-0.804281	-1.00035	-0.158977	-0.958701	-0.321456	-1.04141	-0.967305	0.141808	1.74583	2.0911	-1.41884
70	FLAT	C2C12	GROWTH	Pre-myoblast	2	Pre-myoblast Flat	All else	0.165383	0.355672	-0.531895	2.34896	-1.54985	0.141528	1.76741	-0.383361	-0.918076	-0.980685	-1.1255	0.24665	-2.2798	0.370814	0.268766	0.307176	-2.44339	-0.258974	-0.658698	-2.71642	-2.12639	1.05013	1.83116	0.0128162	0.624204	-0.221113	-0.292975	-1.52698	-1.00973	-0.807129	-0.746607	-0.871861	-0.666857	-0.392712	-0.568694	-0.310604	-0.790543	0.0563232	-1.21247	0.483497	-0.0781995	-1.57865
71	FLAT	C2C12	GROWTH	Pre-myoblast	2	Pre-myoblast Flat	All else	-0.407119	-0.739624	-0.22238	-0.854296	0.151952	-0.394758	1.047	-0.813574	-0.0136829	-0.127192	0.41417	-0.224386	0.125503	-0.167741	-0.271524	-0.395698	0.0573154	0.126816	0.395125	-0.0375839	-0.24413	-0.487219	1.30121	-0.982585	-0.111356	0.57451	1.21694	-1.01489	-0.960107	-0.33947	-1.03555	-0.358167	-0.455405	-0.568432	-0.521347	-0.430624	-0.427245	-0.0024794	-0.177623	-0.375449	1.25448	-1.16233
72	FLAT	C2C12	GROWTH	Pre-myoblast	2	Pre-myoblast Flat	All else	-0.676331	-1.09737	-0.384713	-0.50498	0.0646432	-0.318198	1.07879	-0.652133	-0.762155	0.231922	0.946327	0.207806	-0.319646	0.288907	0.198062	0.467933	-0.309582	-0.262437	0.766355	-0.408134	-0.54201	-0.373188	-0.321511	-1.25814	2.04642	0.545661	-0.167839	-1.01842	-0.651771	-1.33266	-0.590468	-1.50957	-1.06943	-0.996818	-0.646117	-1.15641	-0.557149	-0.891885	1.06598	2.3397	0.883017	-0.966902
73	FLAT	C2C12	GROWTH	Pre-myoblast	2	Pre-myoblast Flat	All else	-0.274256	-0.814457	-0.133729	-0.686406	0.300407	-0.877059	1.46625	-0.389516	-1.14753	-0.766309	-0.87836	0.652515	-1.25627	0.754016	0.633167	0.770523	-1.30258	-0.681639	1.66753	-1.24587	-1.20713	0.312468	0.501103	-0.958958	-0.749933	0.253395	0.681273	-1.18461	-0.702287	-0.639941	-0.595216	-0.486209	-0.691396	-0.842309	-0.796302	-0.752214	-0.677393	-0.698764	0.228139	-0.58532	-0.995064	-1.16215
74	FLAT	C2C12	GROWTH	Pre-myoblast	2	Pre-myoblast Flat	All else	-1.75817	-1.64384	-1.31415	-1.79624	-0.0207686	-0.067684	1.07279	1.1763	1.13039	0.574	-0.602987	1.70988	-0.491124	1.46659	1.22932	2.12246	-0.415037	-2.0128	1.73111	0.26516	0.135274	-0.655833	-0.0578084	-1.63562	0.0376874	0.372766	-0.92448	-0.883702	-0.361624	-0.32124	-0.693657	-0.262311	-0.610319	-0.654859	-0.914949	-0.652141	-1.01089	-0.0989224	-0.125679	-0.179751	0.163823	-1.1353
75	FLAT	C2C12	GROWTH	Pre-myoblast	2	Pre-myoblast Flat	All else	-1.52714	-1.6584	-1.05811	-1.56869	0.220875	0.541033	1.23467	0.471243	-1.53833	0.500047	-0.481003	0.360797	-0.921239	0.37007	0.344246	-0.24666	-0.873371	-0.428201	-0.203434	-1.05669	-1.07576	-0.19895	1.06616	-1.10591	1.11753	0.451774	-0.991255	-1.1041	-0.226426	-1.29563	-0.333979	-1.42235	-0.765287	0.0146151	-0.633771	-0.986155	-0.736201	-0.450794	0.301404	0.646313	1.97395	-1.27233
76	FLAT	C2C12	GROWTH	Pre-myoblast	2	Pre-myoblast Flat	All else	-1.86329	-2.02497	-1.75036	-0.105356	-1.95162	-0.881905	0.868572	2.23873	1.62508	-0.315619	-2.07112	-0.48192	1.20599	-0.730293	-0.876023	-0.211995	1.1313	0.0273449	0.347107	1.72564	1.9487	-0.545908	2.03	-1.32567	0.776153	1.71395	2.83784	-0.965787	-0.172913	-0.250736	-0.827006	-0.27941	-0.806154	-1.05752	-1.08402	-0.737918	-1.00196	-0.822178	-0.940279	0.431014	1.32477	-0.98384
77	FLAT	C2C12	GROWTH	Pre-myoblast	2	Pre-myoblast Flat	All else	-0.95934	-1.71715	-0.60855	-0.936783	-0.189653	-1.16375	1.01481	1.21804	0.311326	0.412005	0.324946	-0.63748	0.476558	-0.784307	-0.845975	-0.287566	0.46729	0.372599	-0.623885	0.0887251	0.0173993	0.807314	-0.316765	-0.758056	0.642425	1.70283	0.550639	-1.22895	-0.153506	-1.59558	-0.501962	-1.52134	0.00301796	-0.115913	-0.945353	-0.858137	-1.09575	0.156354	-0.637434	0.0593252	0.615393	-1.22058
78	FLAT	C2C12	GROWTH	Pre-myoblast	2	Pre-myoblast Flat	All else	-1.14993	-1.10478	-1.08882	0.221435	-1.59384	-1.29387	1.23388	-0.460865	0.504486	0.284168	-1.42734	-0.0688995	0.459272	0.0558908	-0.0547564	0.249086	0.394754	0.0424336	1.12549	0.469995	0.403635	-1.50982	0.387758	-1.76406	-0.26637	0.5992	-0.597986	-0.806875	-0.215093	-1.14	-0.995015	-1.53124	-1.22774	-0.873711	-1.24643	-0.465343	-1.15456	-0.833606	0.0404257	-0.315313	0.219242	-1.08099
79	FLAT	C2C12	GROWTH	Pre-myoblast	2	Pre-myoblast Flat	All else	-0.487303	-1.05167	-0.531895	-0.0509091	-0.180148	-1.47194	1.7341	1.03543	-0.239079	-0.485579	-0.275899	1.98929	-2.70859	1.93833	2.22433	0.98228	-2.78032	-1.66988	0.0826727	-1.79001	-1.58092	0.445382	0.763152	-0.656119	-0.186985	-0.32302	-1.36231	-1.28161	-0.72283	-1.25556	-0.773814	-1.10218	-0.913159	-1.13046	-0.742169	-0.458637	-0.470978	-0.53307	-0.109733	-0.24384	-0.184025	-1.45658
80	FLAT	C2C12	GROWTH	Pre-myoblast	2	Pre-myoblast Flat	All else	0.192881	0.151381	0.252506	-0.210297	0.406243	0.689732	1.25614	-1.04066	0.244237	-0.700677	-0.68306	-0.848009	-0.11674	-0.788049	-0.706351	1.031	-0.104138	0.970918	0.345785	-1.14268	-1.00559	0.682879	0.103461	-0.895421	-0.198893	1.168	0.829185	-1.18415	-1.25099	-0.692856	-1.04932	-0.792524	-0.44924	-1.2043	-0.547323	-1.13172	-0.597734	-0.848461	-0.464529	-0.337481	-0.0747089	-1.17193
81	FLAT	C2C12	GROWTH	Pre-myoblast	2	Pre-myoblast Flat	All else	-0.351212	-0.579452	-0.133729	-1.0888	0.472373	0.173093	1.18649	1.74204	-1.30625	-0.35583	-0.938626	0.247622	-0.114895	0.251925	0.0844173	0.664184	-0.140918	-0.444363	0.479377	-0.0979866	-0.263871	-0.399877	1.06156	-1.12436	-0.767935	0.559439	1.55963	-0.949845	-0.381049	-0.7826	-0.310569	-0.910458	-0.49677	-0.706411	-0.354845	-0.635895	-0.355932	-0.375376	-0.394147	-0.845028	-0.925758	-1.00275
82	FLAT	C2C12	GROWTH	Pre-myoblast	2	Pre-myoblast Flat	All else	-1.92888	-2.17123	-1.59697	-1.0501	-1.20693	-0.221186	0.714703	-0.172149	1.26443	0.31204	-0.765684	0.341458	0.807596	0.392296	0.213343	0.966085	0.795674	-0.489956	0.426715	1.50174	1.42975	-0.21992	-0.0595839	-1.58922	0.471619	3.42588	0.570063	-0.99606	-0.527918	-1.40307	-0.758602	-1.03134	-1.35931	-1.04121	-0.991329	-0.96536	-0.994513	-1.05644	0.192335	0.409173	1.68266	-1.0132
83	FLAT	C2C12	GROWTH	Pre-myoblast	2	Pre-myoblast Flat	All else	-0.988874	-1.36727	-0.58276	-1.39649	0.201612	0.224581	1.3297	-0.956541	0.0569851	-1.09003	1.01124	0.888989	-0.320699	0.885439	0.701623	0.413482	-0.272002	-1.04611	-0.196429	0.0599159	-0.127356	0.100755	0.788422	-1.03098	5.71957	0.247764	-0.316431	-1.11673	0.00617425	-0.371815	-0.443611	-0.28033	-0.524589	-0.165962	-1.13371	-0.816547	-0.891783	-0.618773	-0.219701	3.70753	0.947781	-1.04954
84	FLAT	C2C12	GROWTH	Pre-myoblast	2	Pre-myoblast Flat	All else	0.101649	-0.548846	0.418288	-0.752351	0.670928	-1.20572	0.873867	-1.00185	-0.0995768	-0.680874	-0.804332	0.257372	-0.341356	0.372489	0.229328	-0.518221	-0.383895	-0.31554	0.762719	-0.286417	-0.536391	0.354638	0.254214	-1.18206	1.5461	-0.0798097	0.0154534	-1.23215	-0.267969	-1.35823	-0.156011	-1.44493	-1.00258	-0.451079	-0.883063	-0.758712	-1.06077	-0.811894	0.0926383	1.64482	0.380711	-1.19062
85	FLAT	C2C12	GROWTH	Pre-myoblast	2	Pre-myoblast Flat	All else	-1.10393	-0.990022	-0.938593	-1.01127	-0.213618	1.66876	1.27852	0.137945	-0.152541	1.20318	-0.676875	1.52411	-1.05976	1.50872	1.55052	0.494206	-1.03853	-1.42854	0.0171492	-0.419561	-0.567673	0.320569	1.62839	-1.01929	1.3118	0.512631	-0.473996	-1.19177	-0.864226	-1.43061	-1.10161	-1.48468	-1.06329	-0.724821	-1.0336	-0.761312	-1.00196	-1.09986	0.571417	-0.19979	0.850335	-1.19208
86	FLAT	C2C12	GROWTH	Pre-myoblast	2	Pre-myoblast Flat	All else	0.0301951	0.309276	-0.58276	1.61512	-1.40536	0.112435	1.60719	-1.70298	0.268783	-1.82337	-0.270933	1.02163	-1.16536	1.10842	1.11066	1.13999	-1.15736	-0.925479	0.597237	-0.932028	-0.929879	0.650127	0.691252	-1.10359	0.206905	0.017992	0.463496	-1.33059	-1.004	-1.31013	-1.12754	-1.29184	-1.31457	-0.943362	-0.930522	-1.0076	-0.949848	-1.01187	-0.420899	2.42198	0.333213	-1.2928
87	FLAT	C2C12	GROWTH	Pre-myoblast	2	Pre-myoblast Flat	All else	-1.24913	-1.83818	-0.938593	-1.62763	0.153731	0.296075	1.01647	-0.508071	0.160924	0.641952	0.165293	0.600491	0.0757474	0.532816	0.297051	0.276087	0.00329364	-0.902018	-0.153668	0.414776	0.228704	-0.292137	0.236894	-1.2398	1.24166	-0.257573	0.46226	-1.12597	-1.01349	-1.50131	-1.04645	-1.5192	-0.845126	-0.757687	-0.952768	-0.966659	-0.919326	-1.169	-0.612945	1.31901	1.36431	-1.02347
88	FLAT	C2C12	GROWTH	Pre-myoblast	2	Pre-myoblast Flat	All else	-0.177094	-0.554698	0.0354886	-0.932521	0.631765	0.421406	1.35784	-0.580163	-1.39671	-1.31361	0.501001	0.094669	-1.32919	0.23384	0.182278	0.863776	-1.36674	-0.0529388	-0.26348	-1.80617	-1.57007	0.410869	0.836181	-1.22475	0.52712	1.00571	-0.527544	-1.33766	-0.733955	-1.20688	-0.898642	-1.0802	-1.29572	-0.997271	-1.08032	-1.02839	-1.19551	-0.867887	-0.182939	0.177555	0.24482	-1.44819
89	FLAT	C2C12	GROWTH	Pre-myoblast	2	Pre-myoblast Flat	All else	-0.330819	-0.736566	-0.0267637	-1.12219	0.660477	-0.622961	1.4562	0.120188	-0.849046	-1.82337	-0.460747	0.576148	-1.46553	0.674539	0.546806	0.347568	-1.65326	-0.619261	0.555394	-1.5263	-1.41421	0.752522	0.935911	-0.972919	0.659052	-0.335007	-0.817371	-1.39978	-0.935369	-1.12393	-1.05036	-1.4006	-0.839236	-1.01041	-0.88677	-0.669036	-1.27293	-0.726189	0.234662	0.339541	0.199262	-1.51159
90	FLAT	C2C12	GROWTH	Pre-myoblast	2	Pre-myoblast Flat	All else	0.198465	-0.020429	0.136237	0.340512	-0.11571	0.749977	1.52669	-0.805625	-0.521798	-1.21749	-2.01213	1.01588	-2.32749	1.15619	1.27372	0.731107	-2.62086	-0.760963	-0.675614	-2.25156	-1.78899	0.0327366	0.975477	-1.12922	1.48578	0.707444	-0.829038	-1.21703	-0.619183	-1.58044	-0.530588	-1.50957	-0.982636	-1.0915	-0.843019	-1.12717	-0.611773	-1.03701	-0.0555218	1.01693	1.05862	-1.38572
91	FLAT	C2C12	GROWTH	Pre-myoblast	2	Pre-myoblast Flat	All else	-4.66182	-1.70121	-6.82909	1.23423	-10.1692	4.11008	1.61408	0.45342	0.533167	-0.537205	-1.90983	3.27067	-4.85359	2.80684	3.67677	4.46266	-3.71092	-2.64914	-0.874772	-2.86893	-2.17824	-0.968444	2.34766	-0.829059	1.17102	-0.516006	8.47826	-0.973488	0.370181	-0.16476	-0.20854	-0.635717	-0.0810753	0.804239	0.00455961	-1.12327	1.53199	2.45056	-12.3259	1.9828	1.95903	-1.54597
92	FLAT	C2C12	GROWTH	Pre-myoblast	2	Pre-myoblast Flat	All else	-0.112045	-0.554509	0.00444256	-0.512026	0.42409	-0.676469	1.55214	-0.495332	-0.743002	-0.601837	-2.07112	1.13154	-1.50418	1.23615	1.27384	-0.0589269	-1.56308	-0.977396	-0.849907	-1.20422	-1.15532	-0.0292579	0.565169	-0.929193	2.01131	0.494448	-1.11347	-1.35927	-0.861964	-1.20279	-1.12291	-1.35009	-1.1567	-1.17123	-1.18784	-1.08428	-1.05258	-0.817607	-0.242337	2.24515	1.8401	-1.46365
93	FLAT	C2C12	GROWTH	Pre-myoblast	2	Pre-myoblast Flat	All else	0.119414	1.71872	-1.05811	1.91748	-1.5819	2.72067	1.76291	1.44824	-1.25515	0.0787606	0.231085	1.2666	-1.84639	1.30431	1.32516	1.22423	-2.05579	-1.16349	-0.15807	-1.59935	-1.34633	0.344086	1.47991	-0.434381	0.851236	0.605091	-0.494433	-1.27165	-0.0888731	-0.579901	-0.215804	-0.572158	-0.686388	-0.50007	-0.836345	-0.787955	-0.7429	-0.384517	-0.422419	1.99042	0.8806	-1.38412
94	FLAT	C2C12	GROWTH	Pre-myoblast	2	Pre-myoblast Flat	All else	-0.507313	0.299291	-2.47101	3.41025	-5.04635	0.986802	1.9016	1.23264	-0.38557	-1.09689	-1.5732	2.55026	-3.90253	2.38792	2.72755	1.09545	-4.03344	-2.18692	0.0471984	-2.49082	-1.99921	1.16957	0.215458	-0.327145	-0.514813	1.05152	-0.688656	-1.47219	-1.22206	-0.991656	-0.956479	-0.848619	-0.714182	-1.27996	-0.616486	-0.60278	-0.477551	-0.645056	-3.3273	0.712977	0.673924	-1.5069
95	FLAT	C2C12	GROWTH	Pre-myoblast	2	Pre-myoblast Flat	All else	-0.783753	-1.24985	-0.531895	-0.658421	0.00767747	-0.92554	1.4205	-0.387844	-0.575765	-1.82337	-0.258292	1.11933	-0.805071	1.18059	1.07351	1.96725	-0.879547	-1.12042	0.610817	-0.35835	-0.535772	0.49564	1.087	-1.22444	0.0426991	-0.285687	-0.0542206	-1.261	-1.03493	-0.788363	-1.1693	-0.912745	-1.21371	-0.976433	-0.916432	-0.919871	-0.94687	-1.04958	-0.445526	0.436498	0.0121108	-1.37956
96	FLAT	C2C12	GROWTH	Pre-myoblast	2	Pre-myoblast Flat	All else	0.257073	0.574355	0.400347	-0.61772	0.782054	0.567097	1.43661	-0.161633	-1.47648	-0.619705	-0.665598	0.761741	-1.33221	0.935298	0.965165	1.72867	-1.40137	-0.576116	0.647518	-1.23063	-1.21022	1.12551	-0.520655	-0.414623	0.0933752	0.68802	0.887567	-1.41235	-0.702849	-1.13733	-0.809317	-1.00667	-1.14968	-0.999083	-1.08847	-0.910123	-1.03025	-1.12615	0.71217	-0.225813	0.44737	-1.41361
97	FLAT	C2C12	GROWTH	Pre-myoblast	2	Pre-myoblast Flat	All else	-2.19595	-2.6209	-1.59697	-1.9552	-0.460962	-0.726172	1.05367	-1.99586	0.565118	-0.220563	-1.51191	1.20461	-0.21891	1.36023	1.79434	1.15844	-0.0459219	-0.637436	1.45362	0.336717	0.187235	-0.804506	0.619149	-1.81936	0.148212	0.362067	0.554473	-0.842097	-0.928701	-0.440612	-0.91458	-0.462676	-0.552285	-0.991835	-0.892703	-0.713224	-0.900716	-0.686194	-0.280321	1.70631	0.299961	-1.0529
98	FLAT	C2C12	GROWTH	Pre-myoblast	2	Pre-myoblast Flat	All else	-1.55371	-2.09271	-1.02773	-1.8672	0.40243	-1.24888	1.33675	0.107072	-0.927459	0.395763	0.918065	2.00563	-1.03196	1.89088	1.91777	2.28783	-1.04659	-1.92947	0.638474	-0.0559061	-0.290429	0.121056	1.18239	-0.942504	-0.311684	0.83482	-0.012921	-1.15952	-1.079	-0.346342	-0.76496	-0.418179	0.11716	-0.947893	0.287411	-0.648242	0.538068	-1.05073	-0.534623	-0.134838	0.0517317	-1.41481
99	FLAT	C2C12	GROWTH	Pre-myoblast	2	Pre-myoblast Flat	All else	-0.451725	-0.432098	-0.531895	-0.0686733	-0.0817247	0.324532	1.7349	-0.442599	-0.250001	-1.82337	0.456869	0.250587	-2.14454	0.472305	0.63918	0.364723	-2.27136	0.102897	-2.34724	-2.78849	-2.04543	1.37834	0.447991	-0.441644	-0.345342	-0.441406	-0.0243206	-1.48407	-1.01789	-1.31903	-1.05554	-1.11104	-1.12249	-1.03034	-0.915691	-1.16746	-0.896994	-0.827892	-0.829457	0.122778	-0.320563	-1.54119
100	FLAT	C2C12	GROWTH	Pre-myoblast	2	Pre-myoblast Flat	All else	-1.35321	-1.70471	-0.824097	-1.96175	0.526002	1.10055	1.45852	-1.28516	0.103267	0.945323	0.0227055	1.39212	-1.89868	1.43743	1.43138	1.01906	-2.0529	-1.29572	-0.356823	-1.37108	-1.32296	0.23374	2.85934	-1.16056	0.231704	-0.147252	-0.658957	-1.16545	-0.323685	-1.4362	-0.0502719	-1.45323	-1.22336	-0.652857	-0.98688	-0.694379	-0.521932	-0.813036	0.501244	0.285925	0.193837	-1.51557
101	FLAT	C2C12	GROWTH	Pre-myoblast	2	Pre-myoblast Flat	All else	-1.83825	-1.98279	-1.31415	-1.95704	-0.0250706	1.06971	1.15552	-1.71976	1.40572	0.596175	-0.424696	1.55179	-0.820813	1.44824	1.38531	-1.15204	-0.893771	-1.62133	1.67051	-0.0674246	-0.320301	0.0329199	1.31296	-1.05173	-0.412041	-0.120134	-0.247344	-1.18517	0.0412109	-0.696145	-0.296103	-0.579766	-1.02948	-0.777225	-0.820031	-0.584858	-0.768955	-0.496503	-0.374236	-0.701951	-0.886303	-1.40593
102	FLAT	C2C12	GROWTH	Pre-myoblast	2	Pre-myoblast Flat	All else	-0.554018	-0.255385	-0.531895	-0.475734	-0.0303698	0.283943	1.56849	0.281777	-0.76174	0.317434	0.171726	0.405628	-1.26175	0.449583	0.384197	0.452025	-1.3679	-0.464675	-0.472816	-1.54073	-1.34742	-0.14656	0.716915	-1.22229	0.357846	1.49852	-0.123652	-1.12843	-0.279302	-1.12158	-0.270392	-0.981054	-0.647417	-0.612182	-0.601796	-0.811998	-0.431145	-0.594776	0.364493	1.28008	1.35135	-1.28881
103	FLAT	C2C12	GROWTH	Pre-myoblast	2	Pre-myoblast Flat	All else	-0.444927	-0.538666	-0.432905	-0.395696	-0.0714779	0.770037	1.60028	-0.718433	0.210594	-1.82337	0.303892	0.926183	-2.35992	0.960834	0.884791	0.398927	-2.56892	-0.958001	-0.0680793	-2.25185	-1.84938	-0.262912	-0.62089	-0.660838	1.04226	0.05732	-0.441701	-1.12437	-1.02904	-1.0084	-0.689147	-0.776863	-0.708003	-1.16081	-0.64301	-0.961461	-0.548038	-0.80618	0.0812554	0.983806	1.07623	-1.30878
104	FLAT	C2C12	GROWTH	Pre-myoblast	2	Pre-myoblast Flat	All else	0.0184276	0.147358	0.0354886	-0.208638	0.392435	0.978509	1.62748	-1.51563	0.0759873	-1.07688	-0.707022	0.592258	-1.29541	0.680304	0.556018	1.8475	-1.52499	-0.642016	0.297274	-1.40081	-1.27116	-0.417437	0.135558	-0.408068	-0.041939	-0.242323	-0.758291	-1.05141	-0.270537	-0.0238821	-0.640472	0.0977686	0.0687556	-0.546131	-0.150653	-0.748965	-0.0819767	-0.42794	-0.0394274	0.179279	0.170966	-1.33967
105	FLAT	C2C12	GROWTH	Pre-myoblast	2	Pre-myoblast Flat	All else	0.260359	-0.220369	0.436114	-0.210355	0.621827	-0.682378	0.949079	-0.246308	-0.977836	-0.859581	0.0370676	-0.424735	-0.509386	-0.38283	-0.441642	-0.459412	-0.532693	0.359412	-0.726294	-1.13077	-1.15418	-0.84167	0.418891	-0.945895	0.516259	2.19872	-0.414874	-0.953821	0.703555	-0.597774	0.362423	-0.574105	-1.39571	0.0566187	-0.579253	-0.252401	-0.632445	-0.298815	-0.338216	0.520292	0.863229	-1.1621
106	FLAT	C2C12	GROWTH	Pre-myoblast	2	Pre-myoblast Flat	All else	-2.17515	-1.8347	-1.75036	-2.02176	-0.417352	1.24531	1.22664	0.659834	-0.662805	0.457212	-0.128684	1.47908	-0.818026	1.44665	1.36397	2.62662	-0.819373	-1.50235	-0.0231162	-0.193357	-0.353871	-0.445755	1.67723	-1.54208	-0.458201	-0.82386	-0.177972	-1.10503	-1.14997	-1.46252	-1.28764	-1.42764	-0.951031	-0.94155	-0.673947	-0.984205	-0.870939	-1.01073	-0.246895	-0.365859	-0.558709	-1.18197
107	FLAT	C2C12	GROWTH	Pre-myoblast	2	Pre-myoblast Flat	All else	-0.368415	-0.678336	-0.155627	-0.84333	0.40612	0.540857	0.751168	-1.30004	-1.06954	0.862151	0.747023	0.916763	0.224951	0.925978	0.778605	0.740025	0.189313	-1.02724	1.22453	0.878785	0.658979	-0.553996	0.614011	-1.15639	2.30715	0.852718	0.833699	-1.06345	-0.406457	-0.789195	-0.00667562	-1.23576	-0.640125	-0.440801	-0.762932	-0.46277	-0.946125	-1.00844	0.392849	3.08447	2.18128	-0.765437
108	FLAT	C2C12	GROWTH	Pre-myoblast	2	Pre-myoblast Flat	All else	-1.6367	-1.1919	-1.34792	-1.21498	-0.505853	0.397133	1.43586	-0.175649	0.608189	-0.067433	-0.314492	2.04293	-1.16746	1.9501	2.09505	1.90984	-1.13527	-1.8567	0.931491	-0.246334	-0.400381	1.4267	1.52049	0.922337	-1.00185	0.298633	-1.27402	-1.55296	-1.39701	0.174946	-1.25041	-0.320078	0.453139	-1.14269	0.0754547	-0.809399	0.739658	-0.248536	0.804407	-0.144996	0.152677	-1.5559
109	FLAT	C2C12	GROWTH	Pre-myoblast	2	Pre-myoblast Flat	All else	-1.99691	-2.46161	-1.48741	-2.12717	-0.169893	-1.07732	1.14761	1.28517	-0.3803	-0.587977	-0.328656	0.77099	-0.88244	0.829412	0.70798	1.92288	-0.872755	-0.836754	0.604993	-0.774469	-0.806172	-0.836475	1.11598	-1.75172	1.38579	0.846015	0.592895	-0.904686	-1.17651	-1.22465	-1.05408	-1.12633	-1.07995	-0.887628	-1.06548	-0.748315	-1.07714	-0.634772	-0.0786021	1.35619	1.35585	-1.01325
110	FLAT	C2C12	GROWTH	Pre-myoblast	2	Pre-myoblast Flat	All else	-2.13052	-0.878286	-1.75036	-2.46173	0.206533	-1.22093	1.06813	1.69314	1.66983	-0.0656431	-1.3959	1.31428	-0.629106	1.09531	0.833089	0.526976	-0.545209	-1.68376	0.404163	0.0213894	-0.245056	-0.821343	8.05506	-1.07085	-0.808111	-0.865301	2.54728	-0.983158	-1.12989	-0.43742	-0.872189	0.165775	-0.546225	-1.32345	-0.843761	-0.174736	-0.461963	-0.361663	-0.000257443	-1.0135	-0.812833	-1.1572
111	FLAT	C2C12	GROWTH	Pre-myoblast	2	Pre-myoblast Flat	All else	-0.446286	-0.88905	-0.155627	-0.691206	0.455263	-0.250218	1.12145	0.5139	-0.0110912	-0.564729	0.65348	0.0473534	-0.396701	0.154279	0.0453433	0.0697586	-0.417569	-0.092022	1.02808	-0.588098	-0.73077	0.420569	0.952176	-0.45127	0.673507	0.464459	0.0808905	-1.31548	-0.822089	-0.636799	-0.682417	-0.437317	-0.5402	-0.858952	-0.433209	-0.273883	-0.345309	-1.12386	-1.29233	1.17464	0.703506	-1.26283
112	FLAT	C2C12	GROWTH	Pre-myoblast	2	Pre-myoblast Flat	All else	-1.00818	-1.34386	-0.796207	-1.03471	-0.0185193	0.633464	1.65812	-0.254774	-0.644894	0.640998	-1.47941	1.26876	-1.84801	1.25967	1.12942	2.12087	-1.95222	-1.33823	-0.32299	-1.45272	-1.34671	0.149218	1.22336	-1.18847	-0.199454	-0.766498	-0.292795	-1.26359	-0.520596	-0.76109	-0.393456	-1.00175	-0.58374	-0.204891	-0.24461	-0.235071	-0.363815	-0.240537	-0.753212	-0.374329	-0.731746	-1.50934
113	FLAT	C2C12	GROWTH	Pre-myoblast	2	Pre-myoblast Flat	All else	-1.9514	-1.96817	-1.59697	-1.42746	-0.464898	-1.25916	1.27072	1.54184	0.0439861	0.249267	-0.00967198	2.17359	-1.34613	2.10238	2.18814	0.647969	-1.38077	-1.96925	1.30976	-0.382769	-0.498323	0.0973497	1.06957	-1.38147	-0.927389	0.814232	-1.23611	-1.28028	-0.844932	-0.968184	-0.85653	-1.22962	-0.890092	-0.794743	-1.00319	-1.13952	-1.23794	-1.09186	-0.36922	-1.0577	-1.06751	-1.25349
114	FLAT	C2C12	GROWTH	Pre-myoblast	2	Pre-myoblast Flat	All else	-0.00582864	0.325573	-0.22238	0.393535	0.0979655	0.185457	1.59154	-0.552833	-1.17445	-0.423877	-0.331635	0.624041	-1.45246	0.74529	0.675737	2.88078	-1.53025	-0.587144	0.338736	-1.47786	-1.37949	1.13987	0.247389	-0.596519	4.13364	-0.275362	-1.03646	-1.47209	-0.969515	-0.383899	-1.31578	-0.543903	-0.167577	-0.914224	-0.338197	-1.2045	-0.497456	-0.713619	0.288664	2.67508	0.239731	-1.44134
115	FLAT	C2C12	GROWTH	Pre-myoblast	2	Pre-myoblast Flat	All else	-0.343962	1.05277	-0.58276	-0.341782	0.182982	0.428983	0.952347	-0.381506	-0.226715	0.631312	0.858818	0.587052	-0.680191	0.605664	0.413891	0.656215	-0.715105	-0.765632	1.21577	-0.567808	-0.710666	0.0119676	1.43019	-0.520271	-0.661059	-1.26786	-0.905918	-1.2301	-1.25125	-0.604305	-1.15609	-0.362102	-0.238043	-1.25006	-0.107786	-0.901026	0.340354	-0.963877	0.709747	-0.656839	-0.507726	-1.37608
116	FLAT	C2C12	GROWTH	Pre-myoblast	2	Pre-myoblast Flat	All else	-1.30075	-0.467731	-1.05811	-1.71729	0.217551	-1.21224	0.878399	-1.2181	0.969719	0.338457	-1.33754	0.0614255	-0.189418	0.117305	-0.00591104	1.60947	-0.114828	-0.171429	0.732218	-0.309569	-0.477878	1.25631	0.902799	-0.217841	-1.17909	-0.44016	-0.198755	-1.53846	-1.07229	-0.520725	-0.817378	-0.378163	-0.368888	-0.47218	-0.567463	-0.371861	-0.219464	0.238135	0.706414	-1.2539	-1.14626	-1.41833
117	FLAT	C2C12	GROWTH	Pre-myoblast	2	Pre-myoblast Flat	All else	-1.46164	0.947177	-2.13147	-0.603336	-0.476853	3.44633	1.6357	0.329188	1.36709	-0.628396	-0.638383	1.35937	-1.25753	1.29136	1.13254	2.76215	-1.36569	-1.4969	0.687604	-0.770526	-0.834887	-0.482929	2.07187	-0.442458	-1.41406	-0.94399	3.94192	-1.12402	-0.321765	-0.599386	-0.134981	-0.299579	-0.347506	-0.132678	-0.369178	-0.491161	0.206786	0.556311	-2.1134	-0.510852	-0.800535	-1.36277
118	FLAT	C2C12	GROWTH	Pre-myoblast	2	Pre-myoblast Flat	All else	-0.0440551	0.477658	-0.155627	-0.0877621	0.463831	-0.0488379	1.54168	-0.535556	-0.280206	-0.749479	-0.271422	0.127406	-1.38839	0.337973	0.41468	-0.0969294	-1.42517	0.112643	-1.55008	-1.86984	-1.59787	0.782919	2.67217	-0.174892	0.220078	-0.343465	-0.446512	-1.47819	0.00355745	-0.481808	-0.421357	-0.23087	-0.543243	0.124201	-0.837828	-0.319064	-0.80022	-0.703335	-0.00450821	0.423632	-0.287511	-1.58037
119	FLAT	C2C12	GROWTH	Pre-myoblast	2	Pre-myoblast Flat	All else	-0.964111	-1.05386	-1.08882	-0.0479951	-0.714697	-0.916658	1.61227	-1.19717	-0.116476	-0.67675	0.307693	-0.919366	-1.08253	-0.777239	-0.407335	1.73178	-1.38626	1.47549	-2.78657	-3.31261	-1.97475	1.41732	0.751662	0.357816	-0.92224	0.504453	-0.0891136	-1.51567	-1.04256	-1.1575	-0.830194	-0.95913	-1.01925	-0.725868	-0.820773	-0.53835	-0.754067	-1.15494	-0.226537	-1.14096	-0.965036	-1.41791
120	HEX	C2C12	GROWTH	Pre-myoblast	2	Pre-myoblast Hex	All else	0.652499	0.812766	0.738964	-0.4502	0.778968	0.981687	-0.219067	1.99496	-1.40894	-0.558923	-0.185438	-0.180333	-0.526277	-0.0224174	-0.00939371	-0.879247	-0.339298	0.307084	-0.0703233	-0.933831	-1.01447	2.14228	-0.39417	2.49701	-0.865362	-0.756297	1.34342	-0.260811	-0.127946	-0.202945	-0.310207	-0.0809029	-0.525843	-0.625786	-0.187803	-0.131999	-0.111186	-0.910169	0.0977984	-0.539359	-0.186758	0.563272
121	HEX	C2C12	GROWTH	Pre-myoblast	2	Pre-myoblast Hex	All else	0.369643	-0.0748357	0.557813	-0.752007	0.773148	-0.0898598	-0.21167	2.31769	-0.661479	-1.23865	0.120739	-0.429489	-0.135748	-0.36085	-0.449689	-0.483884	-0.160101	0.36301	-1.31048	-0.626933	-0.734874	-0.173728	-0.275048	0.204238	-0.172405	-1.38169	0.62125	1.05183	0.725121	0.227497	1.02376	-0.0110754	-0.732687	-0.442237	-0.602152	-0.910773	-1.02206	0.293635	0.244371	-0.763776	-1.12861	1.05094
122	HEX	C2C12	GROWTH	Pre-myoblast	2	Pre-myoblast Hex	All else	0.437759	0.0195529	0.625049	-0.509874	0.621147	-0.061707	-0.268413	0.425758	-0.495036	-0.461142	-0.44874	-0.404504	-0.0631684	-0.334612	-0.358647	-0.634764	-0.0357388	0.407066	-0.940427	-0.444402	-0.626123	-0.903752	-0.567275	-0.296058	-1.02106	0.458355	-1.30388	1.64925	0.578222	0.154086	0.164381	-0.74964	0.650296	-0.185463	-0.68507	-0.837342	-0.695258	-0.481648	0.718532	0.12843	0.160152	1.22162
123	HEX	C2C12	GROWTH	Pre-myoblast	2	Pre-myoblast Hex	All else	1.60732	1.20266	1.57452	0.556778	0.8987	-0.0799562	-0.886221	0.858188	-0.157535	-1.52217	-0.361585	-1.38173	0.606491	-1.54594	-1.33695	-1.60594	0.683577	1.45303	-0.284964	-0.167929	-0.350586	-0.718698	-0.00222969	0.61104	-0.292929	-0.219503	0.10746	1.48245	-1.00783	0.613735	-0.169045	0.696692	0.439248	0.942617	0.28314	0.431942	-0.559866	1.76698	0.24695	-0.238833	-0.498696	1.39281
124	HEX	C2C12	GROWTH	Pre-myoblast	2	Pre-myoblast Hex	All else	0.660259	0.747344	0.488921	0.887456	0.126155	0.527046	0.0883233	-0.823046	-1.5647	-0.298857	0.900051	-0.358642	0.234843	-0.28174	-0.233535	-0.0903472	0.306544	0.436499	0.375136	0.112471	-0.174898	-0.38099	0.0680664	0.623167	-0.728346	-0.588911	0.153598	1.71568	2.49701	-1.02634	2.76125	-1.39713	-0.770344	-0.000477744	0.744273	1.00865	0.330402	1.40234	0.444095	-0.786552	-0.91918	1.34512
125	HEX	C2C12	GROWTH	Pre-myoblast	2	Pre-myoblast Hex	All else	0.529792	0.397878	0.625049	-0.263481	0.674012	-0.0950432	-0.491606	0.624026	0.713223	-0.152938	-0.30158	0.128068	0.000882548	0.256401	0.137879	-0.377457	0.0146553	-0.155241	1.02262	0.115127	-0.183107	0.948152	-0.998301	0.733443	-1.4294	-1.25213	-1.07093	0.635868	-0.878491	0.192496	-0.722086	0.641241	0.169773	-0.929319	-0.160878	-0.695029	0.298953	0.166158	1.25325	-0.929075	-1.19131	0.872153
126	HEX	C2C12	GROWTH	Pre-myoblast	2	Pre-myoblast Hex	All else	0.661712	0.00868651	0.817588	-0.753104	0.673976	-0.82498	-0.440153	1.83582	-1.03743	-0.594959	0.143284	0.335995	-0.147765	0.524601	0.600714	-0.700214	-0.0916148	-0.11577	0.318306	-0.134358	-0.247401	-0.159785	1.16314	0.227173	0.651621	1.46528	1.38009	1.29133	0.0938511	-0.331843	0.292559	0.446329	-0.608674	0.340316	-0.815582	0.340922	-0.520368	1.08131	-0.0128581	-0.163441	0.0594584	1.64045
127	HEX	C2C12	GROWTH	Pre-myoblast	2	Pre-myoblast Hex	All else	0.537346	0.337803	0.625049	-0.781346	0.912606	0.422431	-0.126288	-0.284178	0.638159	-0.425142	-0.999722	-0.150638	0.102782	-0.190038	-0.348883	-0.14042	0.0901068	-0.0979954	0.521569	0.0941027	-0.22538	-0.528384	-0.741678	0.043407	-0.344075	-0.205718	-0.700136	1.45265	1.27865	0.084842	1.71357	-0.539163	-0.0254793	0.98092	0.297392	0.0332826	-0.441068	-0.0611451	0.930224	-0.714973	-0.570686	1.56974
128	HEX	C2C12	GROWTH	Pre-myoblast	2	Pre-myoblast Hex	All else	0.849901	0.510639	0.953793	0.179846	0.558014	-0.322944	-0.679047	0.0982078	0.220227	-1.82337	-0.411253	-0.306431	-0.0837665	-0.169452	-0.15267	-0.800039	-0.0119909	0.413461	-0.81871	-0.590346	-0.58721	0.174552	-0.0902824	0.821299	-0.339333	-1.05761	0.50303	0.691035	0.230576	1.89585	-0.506875	1.0641	1.89308	0.922285	1.14465	0.378044	0.523144	0.884629	0.746402	-0.465969	-0.699777	0.982703
129	HEX	C2C12	GROWTH	Pre-myoblast	2	Pre-myoblast Hex	All else	0.778256	0.818634	0.817588	-0.215277	0.876658	1.29012	-0.563176	-1.58209	-1.5647	-1.62514	-0.398954	-0.0735652	-0.239575	0.225696	0.371767	-0.689041	-0.14508	0.489884	-0.861815	-0.483873	-0.62614	1.83912	-0.263452	3.57049	1.3558	-0.426847	2.16366	-0.230958	1.16749	-1.58164	0.775998	-1.49886	-0.822791	0.248307	-0.0394858	0.425925	-0.163553	0.0107415	1.75658	0.767441	-0.733995	1.44674
130	HEX	C2C12	GROWTH	Pre-myoblast	2	Pre-myoblast Hex	All else	1.13603	0.760978	1.26138	-0.574173	1.10726	-0.874613	-1.32628	0.229138	-0.471957	-0.518234	-2.07112	-0.653333	0.456484	-0.519175	-0.525692	-1.39632	0.524015	0.752443	0.49212	0.265327	-0.0304956	-0.520071	0.518088	0.978172	-0.701935	-1.19274	-0.141489	1.15578	0.260574	1.49891	-0.159435	0.861457	2.36213	0.411963	3.04889	0.154039	2.67433	2.24837	0.298978	-1.07804	-1.2962	1.18933
131	HEX	C2C12	GROWTH	Pre-myoblast	2	Pre-myoblast Hex	All else	-0.361788	-0.428407	-0.133729	-0.919113	0.431448	-0.000715214	-0.293298	1.40935	0.324626	1.49112	1.29518	1.03181	-0.383702	1.10939	1.07619	0.460019	-0.331905	-0.968201	0.963678	0.202359	-0.119849	-0.367639	1.36123	0.199343	-0.0854171	-0.96007	0.686252	0.939599	2.28824	3.02303	1.985	2.50887	2.24563	3.63619	0.154773	4.04666	1.85223	0.242889	0.635665	-0.218997	-0.83396	0.440787
132	HEX	C2C12	GROWTH	Pre-myoblast	2	Pre-myoblast Hex	All else	-0.488679	-0.29679	-0.133729	-1.89177	0.869961	2.66866	-0.193305	0.639838	-1.46206	-1.62125	1.68332	-0.441099	-0.352168	-0.307737	-0.261651	0.417498	-0.420964	0.584993	-1.44552	-1.21557	-0.996015	0.022936	-0.54635	0.259405	1.15027	-0.500295	1.14563	0.626344	-0.377012	1.94269	0.600521	1.60477	2.18852	0.78147	1.72852	1.73296	2.85986	2.33822	1.10925	-0.0715697	0.0986549	0.443229
133	HEX	C2C12	GROWTH	Pre-myoblast	2	Pre-myoblast Hex	All else	0.828341	0.906672	0.488921	-0.0848264	0.205024	1.3661	-0.128719	0.298131	1.7394	-1.82337	-0.518101	-0.684237	0.316442	-0.496941	-0.306513	-0.580927	0.347837	1.06233	-1.91033	-0.344194	-0.286816	0.439221	-0.942593	0.654399	3.62656	2.58941	1.42197	0.552296	1.02183	-0.0487314	1.37176	-0.23435	0.263773	1.08202	0.245532	0.958005	0.134531	0.860542	-0.599865	3.56303	3.27626	1.24994
134	HEX	C2C12	GROWTH	Pre-myoblast	2	Pre-myoblast Hex	All else	1.96958	2.23273	1.76927	0.593459	1.21562	1.07139	-0.647229	-0.636848	-0.551586	-1.27935	-0.369912	0.28659	0.165806	0.545043	0.596011	-0.125733	0.171811	-0.0139878	0.813355	0.5325	0.162873	0.823252	-0.430782	1.94701	-0.501032	-0.710286	0.499156	0.362882	-0.102452	2.75514	-0.150576	1.4163	2.95463	-0.0943831	2.16219	0.339538	2.07118	0.388682	0.602482	0.0327462	-0.605592	1.1242
135	HEX	C2C12	GROWTH	Pre-myoblast	2	Pre-myoblast Hex	All else	0.159743	0.305787	0.418288	-1.14141	0.838347	0.56039	-0.464126	1.28561	0.488193	-0.869943	-0.49595	0.520351	-0.294445	0.570732	0.479052	-1.15196	-0.300704	-0.58182	-0.141798	-0.0409346	-0.317216	-1.23852	0.531268	0.47475	-0.652903	-0.50833	0.390054	2.21117	-1.30144	1.28066	-1.05682	2.50282	0.988307	1.46947	-0.791852	0.928546	0.0863853	2.67361	0.136648	-0.889665	-0.640138	1.81252
136	HEX	C2C12	GROWTH	Pre-myoblast	2	Pre-myoblast Hex	All else	2.04248	1.35759	1.85649	0.909585	0.777705	-1.04657	-1.11377	-0.655449	-0.100106	-1.0555	-1.83197	-1.08232	0.572856	-1.08404	-0.93967	-1.12785	0.639182	1.22879	-0.298209	0.0350317	-0.159726	-0.887755	-0.507077	0.850006	-0.627584	-1.09491	-0.0496225	1.56836	1.45669	1.44593	1.04998	0.734528	0.229265	-0.375226	-0.551579	-0.471432	-0.696003	0.730966	0.412408	-1.20432	-0.626933	2.03497
137	HEX	C2C12	GROWTH	Pre-myoblast	2	Pre-myoblast Hex	All else	1.87034	1.46232	1.85649	0.275505	1.06989	-0.713418	-1.00782	1.30383	-1.5647	-0.699345	-1.37687	-0.99829	0.240592	-0.953504	-0.803667	-1.39492	0.260271	1.19672	-0.567836	-0.640143	-0.640332	0.914024	-0.560876	2.96865	0.514839	-0.983356	0.631109	0.36176	-0.663512	1.43872	-0.654453	2.3508	0.748408	1.57816	-0.104427	2.04484	0.0489733	3.08442	0.295641	-0.582403	-1.30014	1.41409
138	HEX	C2C12	GROWTH	Pre-myoblast	2	Pre-myoblast Hex	All else	-0.0943044	-0.397406	0.136237	-0.333272	0.540894	0.154243	-0.884549	0.410944	-0.0869022	1.00747	1.8906	1.07164	-0.0677071	1.10582	0.974729	-0.760173	-0.0662017	-1.12744	1.11321	0.558469	0.311601	-1.26351	-0.509421	-0.392336	-0.854878	-0.267512	0.0557566	2.21488	-0.885287	-0.475214	-0.467683	-0.388714	-0.925333	2.6415	1.02626	1.25185	1.23048	-0.384517	-0.0975838	-1.24627	-1.06846	1.67565
139	HEX	C2C12	GROWTH	Pre-myoblast	2	Pre-myoblast Hex	All else	-0.091865	-0.354593	0.0354886	-0.22266	0.470496	0.415335	-1.01785	0.0191457	-1.07875	0.48077	1.47505	-0.130506	0.434899	0.0513166	-0.00635491	-0.74189	0.469881	0.214175	0.0347231	0.625928	0.316907	-1.43205	-0.19533	-0.298299	-0.448819	-0.73098	0.0258528	2.30333	3.186	2.47748	2.03321	2.01619	2.52544	2.85526	2.11553	1.84498	1.41484	1.30327	-0.0966726	-0.701291	-0.480119	1.70824
140	HEX	C2C12	GROWTH	Pre-myoblast	2	Pre-myoblast Hex	All else	0.751981	0.459464	0.833052	-0.283333	0.699203	0.242998	-0.698601	0.698037	-0.193216	-1.3153	-0.592896	0.142046	0.175513	0.28977	0.38407	-0.0705505	0.235496	0.0441119	0.580912	0.372881	0.0812002	-0.0502395	-0.881104	0.275395	1.16985	0.440155	0.208027	1.01055	1.92927	0.449073	1.74029	-0.0199532	0.114489	-0.472877	0.249084	-0.0409822	-0.336511	-0.910169	1.05993	1.01882	0.261949	1.31744
141	HEX	C2C12	GROWTH	Pre-myoblast	2	Pre-myoblast Hex	All else	-0.273612	-0.243722	-0.0478289	-0.640573	0.407092	1.58886	-1.23151	0.756362	-0.240498	2.03339	0.663178	0.246152	0.70845	0.226574	0.0546147	0.0473606	0.706945	-0.469886	1.50541	1.32751	1.13096	0.379876	-0.772841	0.182901	-0.161744	-0.1836	0.163389	0.742429	1.41754	1.41445	1.63043	1.26364	0.545312	0.686097	-0.0639778	1.51405	-0.761511	1.38053	0.565203	0.0676702	-0.367469	1.00266
142	HEX	C2C12	GROWTH	Pre-myoblast	2	Pre-myoblast Hex	All else	0.565893	-0.138432	0.825325	-0.992047	1.07976	-1.14431	-0.462436	2.73066	-1.20499	-0.559143	-0.964515	-0.35042	-0.22142	-0.177117	-0.0673051	-0.149987	-0.0983202	0.600864	-2.14938	-0.774705	-0.785526	0.236799	-0.831537	0.0377462	0.730859	0.486205	0.798943	0.65433	0.0180663	-1.40003	-0.465329	-0.636851	-0.523607	-0.572423	-0.603805	-0.477904	-0.72429	-0.711334	-0.114896	0.680679	0.649369	1.31594
143	HEX	C2C12	GROWTH	Pre-myoblast	2	Pre-myoblast Hex	All else	0.751981	0.295322	0.983185	-0.624592	1.03906	0.0555533	-0.370206	0.955937	-0.967223	-0.132979	-0.54707	-0.0887963	-0.181569	0.146296	0.341371	-0.680199	-0.108989	0.485669	-1.99514	-0.616507	-0.563918	-1.27785	-0.926989	0.148864	-1.00271	-1.16384	0.353769	1.77951	-0.78317	-0.933095	-1.11144	-0.620578	-1.07337	2.97563	0.988956	0.761333	1.38694	1.22877	0.137559	-1.55987	-1.1814	1.25062
144	HEX	C2C12	GROWTH	Pre-myoblast	2	Pre-myoblast Hex	All else	0.814043	0.801897	0.833052	-0.0786595	0.641764	0.249589	-0.395448	0.104341	-1.04874	-1.07437	0.465008	-0.670892	0.06654	-0.686882	-0.7169	0.340494	0.0466192	0.58029	-1.50486	-0.505968	-0.642262	-0.575957	-1.15298	0.317688	0.470477	-0.27718	1.67721	1.44585	0.0626831	1.46886	-0.972157	1.14735	0.369282	0.199936	0.355799	-0.700228	-0.708658	0.386431	0.155464	-0.188056	0.40993	1.17182
145	HEX	C2C12	GROWTH	Pre-myoblast	2	Pre-myoblast Hex	All else	-0.0242888	-0.11862	0.252506	-0.665624	0.689508	1.21694	-1.02772	1.18947	0.844312	-0.125047	1.80475	0.149875	0.0912838	0.352728	0.394872	-0.861694	0.188699	0.0535265	-0.710852	0.254366	-0.0394716	0.497411	0.605951	0.518485	0.294308	0.106046	0.718895	0.453089	-1.00258	1.55375	-0.877035	1.14091	0.941929	-0.85102	-0.523134	0.0500991	0.0380609	-0.643913	0.553837	0.715288	0.012507	0.888969
146	HEX	C2C12	GROWTH	Pre-myoblast	2	Pre-myoblast Hex	All else	1.5146	1.37584	1.57452	-0.182726	1.12982	1.29566	-1.42123	0.49424	0.265516	-1.82337	-1.20106	-0.324921	0.225329	-0.249441	-0.366834	-0.915796	0.298637	0.235188	0.772374	-0.0457886	-0.164772	-0.808435	-0.606901	0.850929	-0.300747	-0.480444	0.0431555	1.62258	1.95135	-0.637269	2.61575	-0.0554701	0.0465376	1.39104	0.206203	0.54441	0.635852	-0.421084	-0.0486892	-0.744595	-0.534705	1.31133
147	HEX	C2C12	GROWTH	Pre-myoblast	2	Pre-myoblast Hex	All else	2.56151	1.9884	2.28438	1.44606	0.862571	-0.600581	-1.04099	-1.18409	-0.279725	-0.72713	-0.507918	-1.43256	1.0786	-1.59791	-1.37053	-0.882277	1.08666	1.53208	-0.453353	0.960098	0.690962	-0.694638	-0.204307	0.786505	-1.02496	-1.01374	-0.712016	1.2671	0.789978	-0.918471	1.2463	-1.40867	0.780016	1.85716	2.75595	-0.361367	1.64589	3.13803	-0.171851	-1.06541	-1.27975	0.903841
148	HEX	C2C12	GROWTH	Pre-myoblast	2	Pre-myoblast Hex	All else	2.44594	2.26417	2.17128	2.0076	0.456199	-0.439432	-0.991154	-1.1393	-1.05084	-0.572746	-0.456311	-1.02853	0.807122	-1.03301	-0.932925	-1.32818	0.834422	1.11761	-0.387525	0.685579	0.363562	-0.837958	-1.72841	0.281392	-0.952764	-1.41226	-0.166555	1.50459	-0.316764	1.12273	-0.804932	1.18652	-1.28651	-0.471944	0.0111664	-0.440449	-1.11288	1.85992	0.78154	-1.52625	-1.34686	0.98972
149	HEX	C2C12	GROWTH	Pre-myoblast	2	Pre-myoblast Hex	All else	1.20033	1.12667	1.22136	-0.182419	0.96928	0.479132	-0.428812	-0.683468	0.410422	1.72144	-0.368591	-0.276136	0.144266	-0.24139	-0.21189	-0.238018	0.171014	0.285444	-0.386475	0.0112981	-0.253186	0.695787	-1.15169	0.0961768	2.66497	1.72952	1.24434	0.416974	-1.11054	-0.260677	-0.895932	0.150082	-0.449222	-0.89388	-0.280878	-0.983555	-0.336139	-0.849604	1.35501	4.64818	4.13887	0.965238
150	HEX	C2C12	GROWTH	Pre-myoblast	2	Pre-myoblast Hex	All else	1.51722	1.26047	1.52669	0.0274362	1.09165	-0.194033	-0.49274	0.602649	-0.529824	-1.63455	-1.44241	-1.51991	0.234417	-1.53367	-1.05075	-1.07932	0.231269	2.15104	-3.3697	-1.55656	-1.06619	0.235619	-0.619316	-0.00109747	-0.492012	-1.08551	1.2647	0.710043	0.15574	-0.669688	-0.193691	-0.981897	-0.639024	-0.143241	-0.506724	-1.03814	-0.424237	-0.712477	0.763971	-1.10341	-1.23784	1.12555
151	HEX	C2C12	GROWTH	Pre-myoblast	2	Pre-myoblast Hex	All else	1.77352	2.3149	1.57452	0.589172	0.87866	1.47215	-1.11273	0.648048	-1.10862	-0.0577704	-0.961635	-0.815377	0.441725	-0.70855	-0.673429	-0.927619	0.492083	0.94051	1.0561	0.0965305	-0.178636	1.34328	-0.154852	3.35571	-0.369717	-1.23921	0.0917043	-0.0907471	0.100804	0.916664	-0.932003	1.49092	0.0769859	0.242373	0.0563907	-0.0318136	0.325377	0.363566	0.798047	-0.663761	-0.999822	0.683918
152	HEX	C2C12	GROWTH	Pre-myoblast	2	Pre-myoblast Hex	All else	1.63621	1.03323	1.57452	1.0551	0.645017	-0.386506	-0.813687	-1.20808	-0.356555	-0.096717	-2.07112	-0.259879	0.246352	0.0112249	0.221467	-0.562586	0.360151	0.720264	0.0897164	0.150247	-0.0862258	-0.141053	-0.331176	0.791196	1.14625	-0.464283	-0.112764	0.858711	-0.33113	1.63995	0.189814	1.87888	1.62862	-0.265192	1.58962	0.539557	1.25213	1.74799	1.45673	-0.314207	-0.382515	1.04816
153	HEX	C2C12	GROWTH	Pre-myoblast	2	Pre-myoblast Hex	All else	1.70699	1.47887	1.65634	0.873041	0.686472	0.363405	-1.74245	0.487377	-0.988415	0.639743	-2.07112	-0.578681	0.786626	-0.392676	-0.265782	-1.35115	0.78609	0.873538	1.09414	0.960525	0.686129	-1.70033	-1.98348	-0.369599	-0.5248	-0.880707	-0.965354	1.98533	2.72247	1.90225	2.93091	2.85282	1.05591	1.87027	0.462157	0.374126	0.3514	-0.20397	0.814099	-0.802625	-0.597508	1.73101
154	HEX	C2C12	GROWTH	Pre-myoblast	2	Pre-myoblast Hex	All else	0.61145	0.0738967	0.817588	-0.771295	0.870409	-0.284659	-0.423139	1.43266	-1.5647	-1.13769	-2.07112	1.43555	-0.977032	1.50124	1.83136	-0.131853	-0.84934	-1.04209	0.524308	-0.373692	-0.535197	-0.80366	1.01042	0.0743184	-0.694567	-0.947367	-0.653815	1.37415	1.89021	2.46793	0.870607	2.2007	2.62511	1.81186	2.27208	0.470097	2.49261	1.44998	0.954595	-0.241455	-0.943745	0.899213
155	HEX	C2C12	GROWTH	Pre-myoblast	2	Pre-myoblast Hex	All else	0.879938	0.899189	0.833052	0.320834	0.641159	0.426427	-0.530538	-1.13767	-0.545765	-0.448892	-0.798262	-0.837477	0.396182	-0.830154	-0.792029	-0.802944	0.477325	0.854459	-0.997845	-0.0537405	-0.272574	-0.0659346	-0.166267	0.784899	-0.0859158	-1.13088	0.215834	0.758254	0.655151	1.03461	-0.412717	0.462652	1.18117	-0.153329	0.838936	0.148087	0.530171	-0.139979	0.266215	0.013192	-0.418388	1.03757
156	HEX	C2C12	GROWTH	Pre-myoblast	2	Pre-myoblast Hex	All else	0.628127	0.383882	0.817588	-0.501399	0.789113	0.368593	-0.477265	-0.794651	-1.5647	-0.677913	-0.330356	-0.425366	-0.561677	-0.296682	-0.309146	-0.145917	-0.471149	0.500302	-1.77246	-1.30072	-1.2065	-0.427288	-0.395829	0.238689	-0.407191	-0.480228	0.082982	0.830124	-0.0781348	1.164	-0.375754	1.76484	0.527883	-0.473072	0.101652	0.683427	-0.181232	2.07619	0.404827	-0.374585	-0.865926	0.505412
157	HEX	C2C12	GROWTH	Pre-myoblast	2	Pre-myoblast Hex	All else	1.85591	1.82676	1.66784	1.76924	0.505006	1.56904	-1.62307	-1.52643	0.118701	-0.061655	-0.331428	-1.2616	0.913419	-1.25914	-1.05837	-1.65579	0.959328	1.50483	-0.783558	0.581821	0.409985	0.413798	1.06929	1.70945	-0.724246	-1.00396	0.547226	0.502275	-0.143609	1.41893	0.977058	2.21716	1.39842	0.899159	1.12198	2.39771	2.34708	0.449015	0.875876	-0.476666	-0.79727	1.18079
158	HEX	C2C12	GROWTH	Pre-myoblast	2	Pre-myoblast Hex	All else	0.908804	0.681626	0.953793	-0.364675	0.936353	0.456784	-0.278125	0.266497	-1.26743	0.426306	-2.07112	1.13866	-0.845761	1.15984	1.10418	-1.01734	-0.859258	-1.1308	0.563491	-0.419093	-0.56619	-0.0334986	-0.383008	0.47651	-0.91171	-1.19397	-1.01897	0.686284	1.45653	0.348623	1.45686	0.255309	-0.375303	0.667997	-0.774055	-0.0772017	-0.571419	-0.243965	0.737163	-0.615728	-1.08154	0.513655
159	HEX	C2C12	GROWTH	Pre-myoblast	2	Pre-myoblast Hex	All else	0.884465	0.530383	1.05535	-0.600414	0.94045	0.106393	-0.223044	2.14243	0.840823	-0.906415	-2.07112	-0.0543511	-0.368297	0.0869	0.0292257	-0.613849	-0.368361	0.0942788	-0.223086	-0.597982	-0.76297	-0.261028	0.322493	0.153866	-0.285132	-0.844771	-1.19217	0.934169	2.55699	1.85475	2.44457	2.35873	-0.0244006	4.52739	0.0613662	3.07697	-0.51416	1.1043	0.86982	-0.543048	-0.895358	0.590888
160	HEX	C2C12	GROWTH	Pre-myoblast	2	Pre-myoblast Hex	All else	0.824197	0.325516	0.983185	-0.606134	0.936233	0.128848	-0.556821	2.32482	0.32587	-1.62489	-0.356111	0.281801	0.104938	0.421844	0.322843	-0.0592981	0.0983797	-0.273777	0.700684	0.360897	0.0678245	-1.06194	0.505038	-0.0231654	-0.744666	-1.22384	-1.54752	1.63224	1.26975	1.685	2.08017	2.32628	1.86152	1.62281	2.06533	1.14473	2.58509	1.78124	1.05176	-1.01487	-1.30898	1.24713
161	HEX	C2C12	GROWTH	Pre-myoblast	2	Pre-myoblast Hex	All else	0.556905	2.01945	0.136237	0.0973549	0.793043	0.0444923	-0.396386	0.213366	0.0630117	0.465078	1.72924	0.107872	-0.274149	0.252684	0.280972	-0.188129	-0.159961	0.0253091	0.312321	-0.337499	-0.550279	0.120263	-1.03101	0.795368	-0.374326	-0.905899	-0.343478	0.572535	0.45022	1.61451	0.37447	1.50194	1.54255	2.12212	0.937743	2.15261	0.955163	4.85785	2.22024	0.138326	-0.690665	0.659412
162	HEX	C2C12	GROWTH	Pre-myoblast	2	Pre-myoblast Hex	All else	0.365405	-0.341631	0.625049	-0.733886	0.942384	-1.35055	-0.782	1.24319	0.0441048	-0.668218	-0.58556	-0.306938	0.463004	-0.277517	-0.313071	-0.231985	0.493204	0.248271	-0.148581	0.520319	0.242207	-0.838821	-1.73446	-0.538975	-0.929487	-0.729066	-1.14265	0.819623	2.47183	0.245164	1.80279	0.76859	0.279505	0.115078	1.18339	0.402871	1.25087	1.53149	0.519585	-0.772844	-0.366784	0.740366
163	HEX	C2C12	GROWTH	Pre-myoblast	2	Pre-myoblast Hex	All else	0.152396	-0.0515725	0.418288	-0.554246	0.606927	1.09793	-1.13267	1.82521	1.45934	-0.643281	1.53944	-0.859603	0.516289	-0.967226	-0.988508	-0.680855	0.539565	0.685725	-1.37419	0.121839	-0.0823468	-1.50988	-0.152728	-0.965622	-1.01086	-0.99534	-0.816724	1.43814	-0.30017	-1.13048	-0.647389	-1.6091	0.377236	-1.07021	-0.277408	-0.286801	-0.891783	-0.25882	0.16123	-0.896258	-1.09817	0.904705
164	HEX	C2C12	GROWTH	Pre-myoblast	2	Pre-myoblast Hex	All else	0.401257	0.245924	0.557813	-1.00262	1.01965	-0.222049	-1.1109	0.937825	0.385358	-0.547042	-0.438776	-0.497695	0.618828	-0.495817	-0.569997	-0.856317	0.619629	0.374139	-0.36759	0.726218	0.392564	-1.40969	-0.455731	-0.650845	-1.38567	-1.28662	-0.901692	1.33332	4.29438	0.928666	2.81107	0.970396	0.274608	0.324254	-0.187002	-0.429812	-0.575216	-0.899884	1.00469	-1.34333	-1.18083	1.00335
165	HEX	C2C12	GROWTH	Pre-myoblast	2	Pre-myoblast Hex	All else	0.553403	0.15397	0.817588	-1.01546	1.00337	-0.313111	-0.685625	0.44282	-0.797572	0.134355	-1.09898	-0.0088599	0.00538722	0.241816	0.465888	-0.380663	0.201466	0.459199	-0.335647	-0.0757194	-0.267469	-1.1252	-0.210978	-0.772308	-0.772993	-0.460259	0.23433	1.0764	-0.0703312	0.742008	0.65577	0.682723	0.95802	0.21429	0.917672	0.0998794	0.958379	1.30912	1.8212	-1.12118	-0.570938	0.677137
166	HEX	C2C12	GROWTH	Pre-myoblast	2	Pre-myoblast Hex	All else	0.607513	0.557346	0.738964	-0.24	0.848167	0.074256	-0.714859	0.862915	-1.5647	-0.0986242	-0.293946	-0.84537	0.407043	-0.855239	-0.799059	-1.54823	0.530883	0.861614	-0.99053	-0.0714646	-0.260725	0.212944	-1.40312	0.856273	0.427669	-0.774143	0.0792047	0.46153	-0.665725	0.893391	-0.533025	1.04071	0.898804	-0.355453	1.1183	-0.0572595	0.629994	-0.789039	-0.0792095	-0.120744	-0.34349	0.762209
167	HEX	C2C12	GROWTH	Pre-myoblast	2	Pre-myoblast Hex	All else	0.707874	0.773106	0.817588	-0.426147	0.908922	0.664836	-0.903272	0.974914	-0.239408	-0.0729413	-1.92628	-0.738421	-0.0169345	-0.561678	-0.326453	-1.36292	0.0802334	1.15792	-0.823761	-0.692271	-0.802102	-0.887216	-1.16052	-0.189491	-1.0248	0.125199	-0.928359	1.18163	-0.745987	-0.568245	-0.93742	-0.622175	0.966324	0.14814	-0.481712	-0.373161	-0.19548	0.281214	0.704293	-0.866072	-0.251069	1.10991
168	HEX	C2C12	GROWTH	Pre-myoblast	2	Pre-myoblast Hex	All else	1.80543	1.55676	1.67929	1.08929	0.777582	0.69958	-1.29799	0.268263	0.0572555	-1.77743	-1.0756	-0.154944	0.391379	-0.0274445	-0.0865504	-1.24886	0.3991	0.177433	1.28768	0.38431	0.226486	-0.21852	0.306298	1.05827	0.277811	-1.05304	-0.313707	1.13447	1.27136	0.716179	1.30214	0.828361	0.751727	1.6605	0.687751	0.362488	0.40381	0.898478	-0.583439	-0.0878659	-0.0501938	1.12174
169	HEX	C2C12	GROWTH	Pre-myoblast	2	Pre-myoblast Hex	All else	0.492269	0.583119	0.480181	-0.467703	0.752758	-0.298212	-1.048	1.97581	-1.5647	-1.20773	0.735708	-0.487406	0.0846655	-0.385937	-0.41577	-0.89523	0.0796118	0.518385	-0.788563	-0.294323	-0.487203	-1.34669	-0.0352977	-0.38635	1.15847	1.06043	-0.759107	1.98606	1.1196	-0.179517	0.448581	-0.393574	0.00981888	0.0943824	-1.03211	0.554664	-0.541762	0.791469	-0.0485373	1.45381	1.15571	1.15381
170	HEX	C2C12	GROWTH	Pre-myoblast	2	Pre-myoblast Hex	All else	2.41661	2.32621	2.25652	0.752257	1.27697	1.4708	-1.09035	2.24306	-0.896688	-1.82337	-0.206008	-0.500793	-0.285634	-0.458873	-0.53827	-0.69385	-0.347251	0.414426	-0.3131	-0.97669	-0.961196	-0.591505	-1.00266	0.935716	-0.473763	0.196185	1.05786	1.58853	0.583059	-0.201599	0.0672499	0.652533	-0.181609	0.639032	-0.491975	0.630588	0.294033	0.11372	-0.608686	-0.682948	-0.956807	1.27043
171	HEX	C2C12	GROWTH	Pre-myoblast	2	Pre-myoblast Hex	All else	0.1682	-0.31149	0.418288	-1.25166	0.91947	-0.919609	-1.06816	-0.780417	-0.306719	-1.09754	-0.34499	0.203618	0.0759813	0.0440068	-0.22646	-1.40529	0.156862	-0.655981	0.632668	-0.0287614	-0.0260427	0.191237	0.426562	-0.00660923	-0.894736	0.274122	-0.464022	0.912487	1.90164	0.154217	2.01953	-0.0594717	-0.326861	0.0910123	0.571644	-0.333919	0.771232	-0.265676	0.109788	-0.881985	-0.643884	0.788857
172	HEX	C2C12	GROWTH	Pre-myoblast	2	Pre-myoblast Hex	All else	0.382326	0.0548821	0.625049	-1.27717	1.0491	-1.26384	-1.00417	0.641524	-0.096555	0.702749	-1.55582	0.117723	0.0989829	0.258216	0.146982	-0.917208	0.0663431	-0.124814	0.823751	0.300826	-0.0495162	-1.23731	0.758899	-0.644366	-1.14322	-0.861516	-0.313896	2.14078	-0.339011	0.857098	-0.937035	0.917112	0.366708	0.459781	0.202088	-0.0544719	-0.251963	-1.08386	0.624907	-0.932393	-0.533022	1.72162
173	HEX	C2C12	GROWTH	Pre-myoblast	2	Pre-myoblast Hex	All else	0.0407497	-0.0891126	0.271421	-0.734636	0.691605	1.59648	-1.12119	0.95123	0.825273	-0.0630602	0.00102904	-0.131746	-0.128282	-0.0830978	-0.170981	-1.2578	-0.0555588	0.0439277	-1.03005	-0.367162	-0.525731	0.866139	-1.08109	0.803041	-0.862402	-1.35255	1.14569	0.619566	2.54165	-0.0711588	2.42828	0.161281	-1.15143	0.222072	-1.14928	-0.828894	-1.1501	-0.642771	-0.345055	-1.16754	-1.3617	0.889877
174	HEX	C2C12	GROWTH	Pre-myoblast	2	Pre-myoblast Hex	All else	0.435165	0.113579	0.557813	-0.294191	0.495107	-1.17345	-0.612689	0.316699	0.503552	-0.675895	-2.07112	0.0117819	0.0655419	0.216122	0.20373	-0.384965	0.0958	0.139221	0.590605	0.13235	-0.168681	-0.847246	0.137296	-0.597314	-1.37945	-1.34454	-0.614692	2.00123	-0.39641	0.768605	-0.986524	0.687866	0.357825	0.436758	0.19428	-0.0772927	-0.327608	-0.936451	0.522616	-1.41928	-1.30063	1.68188
175	HEX	C2C12	GROWTH	Pre-myoblast	2	Pre-myoblast Hex	All else	0.95783	0.562005	1.05535	-0.218291	0.700209	-0.154197	-0.365006	-0.350894	0.402614	-1.50204	-1.54548	-0.14589	-0.0484391	0.021454	0.0161826	-1.42791	0.0237725	0.264827	-0.5229	-0.207306	-0.43135	-0.392192	-0.244068	0.491276	0.413266	0.161754	-1.31954	1.82497	-0.901455	2.70032	-0.821477	1.70476	2.99596	0.192947	2.51228	-0.745066	2.09143	3.35441	0.155768	1.92473	0.552695	1.59431
176	HEX	C2C12	GROWTH	Pre-myoblast	2	Pre-myoblast Hex	All else	0.83294	0.465326	0.87894	0.304958	0.340465	-0.96709	-0.54912	-1.28013	0.205044	-1.74492	-1.32999	-0.0748452	-0.140839	0.178663	0.202419	-0.0866693	-0.0144879	0.317491	-0.60906	-0.376994	-0.505457	0.31371	0.0612175	0.445896	-0.758164	-0.475945	0.868694	1.24317	2.61752	-0.509798	3.07224	0.0263055	0.761803	0.320186	0.174274	2.15627	0.898758	0.861285	-0.539945	-0.719551	-0.790903	0.706792
177	HEX	C2C12	GROWTH	Pre-myoblast	2	Pre-myoblast Hex	All else	0.131394	0.425613	0.136237	-0.348284	0.454409	0.517067	-0.943428	0.1887	-1.27043	0.318025	1.64061	0.877055	0.0923077	0.897605	0.72685	0.423111	0.147265	-1.0029	0.476739	0.667236	0.428843	1.30238	-0.827696	0.456727	-0.794849	-0.640632	-0.133177	0.743454	0.692864	0.350148	1.0682	0.118488	-0.325651	0.608282	-0.042741	0.725804	-0.54145	-0.210827	1.22043	0.187345	-0.0636232	0.849847
178	HEX	C2C12	GROWTH	Pre-myoblast	2	Pre-myoblast Hex	All else	1.00439	0.269041	1.1671	0.161008	0.672094	-0.311385	-0.845011	1.14088	-1.5647	0.0196062	-0.995101	-0.0807423	-0.0297467	0.112546	0.0755274	-1.09701	0.00788586	0.194905	-0.251606	-0.100307	-0.363919	-0.200258	-1.83705	0.058679	-1.14808	-0.650522	-0.833174	1.12014	1.1277	-0.936347	1.23934	-1.06763	1.64552	-0.281395	0.39687	-0.264877	0.793465	0.727309	0.0149234	-1.23671	-0.910512	1.0717
179	HEX	C2C12	GROWTH	Pre-myoblast	2	Pre-myoblast Hex	All else	2.02656	1.46912	1.9202	1.33508	0.704195	-0.653295	-1.72399	-0.00540251	-0.583005	-1.5109	-1.56984	-1.26223	0.770954	-1.17072	-0.927348	-1.95913	0.797689	1.66783	0.0843948	0.285784	0.0815726	-0.707662	-1.38471	0.0185542	-0.289403	-0.218397	-0.283089	1.34014	-1.14988	0.918453	-0.678584	0.995824	1.22504	-0.412833	1.28657	-0.386697	1.51195	1.49031	1.00257	0.0815076	0.0832769	0.983523
180	HEX	C2C12	GROWTH	Pre-myoblast	2	Pre-myoblast Hex	All else	0.911945	0.560356	0.997766	-0.123923	0.829788	0.410537	-0.159546	-0.827938	-0.532686	-0.720758	-1.69282	-0.280036	-0.512373	-0.11985	-0.119658	-0.655876	-0.490755	0.39905	-1.26861	-1.06459	-1.06337	-0.677101	0.122087	-0.0102185	-0.150152	-0.696232	-0.401513	0.781876	2.47183	1.6949	2.39748	2.41658	-0.126911	4.40468	-0.20359	3.04602	-0.42481	1.21258	0.54338	-0.535792	-0.732071	0.574032
181	HEX	C2C12	GROWTH	Pre-myoblast	2	Pre-myoblast Hex	All else	1.11375	0.529976	1.18076	0.122593	0.648758	-0.953452	-0.471962	0.324666	-1.03295	-0.219409	-1.35884	-0.323597	0.373661	-0.255406	-0.345449	-1.15413	0.382806	0.253007	0.160978	0.372159	0.0749846	-1.39825	-0.710888	-0.835902	0.249839	-0.992429	-0.750697	1.14625	-0.963783	0.528717	-0.404966	0.592262	0.536368	-0.395457	0.364697	-0.635895	0.316773	0.601492	0.870426	-0.280695	-0.711977	0.624311
182	HEX	C2C12	GROWTH	Pre-myoblast	2	Pre-myoblast Hex	All else	0.583299	0.0541438	0.817588	-0.417109	0.762925	-0.372839	-0.365129	0.275063	-1.21661	0.1293	-0.698531	0.0356131	-0.259914	0.240954	0.263255	-0.410523	-0.199008	0.152941	-0.124639	-0.346023	-0.57892	-0.681358	0.680978	-0.0941358	-1.13602	-1.07873	-0.517726	0.663014	1.11563	2.04507	1.57221	1.93634	2.52245	1.69883	2.88362	2.75244	2.75152	0.724144	0.727015	-1.35833	-1.10244	0.432109
183	HEX	C2C12	GROWTH	Pre-myoblast	2	Pre-myoblast Hex	All else	1.75242	1.13516	1.66784	1.00249	0.749823	-1.24538	-0.496132	0.191752	-0.184264	-1.82337	-1.62756	-1.4228	0.708335	-1.58029	-1.36402	-1.23074	0.780091	1.51656	-0.958478	-0.00953233	-0.190554	-1.393	-0.424022	-0.0626858	-0.456407	-1.44229	0.779287	1.9403	2.98035	0.759214	2.18882	-0.356375	-0.753807	1.32202	-0.492561	0.153103	-0.633108	0.489042	0.0513546	-0.615569	-1.37651	1.73071
184	HEX	C2C12	GROWTH	Pre-myoblast	2	Pre-myoblast Hex	All else	0.743018	0.748267	0.87894	-0.994417	1.01947	1.85468	-0.671696	-0.710883	0.0949399	0.15591	-0.727435	0.410318	-0.661376	0.66296	0.800439	-1.3287	-0.569098	-0.0543642	0.795468	-0.673848	-0.795116	-0.509252	-0.607636	0.572	0.494206	-0.700963	-0.432725	1.19048	3.74922	-0.837679	5.14379	2.24085	0.314338	0.215776	-0.745135	1.91684	0.764831	-0.833606	-0.0292549	0.297752	-0.341226	0.9754
185	HEX	C2C12	GROWTH	Pre-myoblast	2	Pre-myoblast Hex	All else	0.292499	1.25599	0.252506	-0.838797	0.898176	-0.323415	-0.601975	0.968601	-1.04754	-0.0660496	1.81166	0.675662	-0.412395	0.81713	0.842948	-0.328512	-0.337962	-0.532623	-0.016904	-0.0846415	-0.364042	0.559726	0.4572	1.58176	0.245322	-0.0641371	0.425824	0.587482	-0.762527	0.969004	-0.281796	0.616114	0.69914	0.185645	0.039262	0.933198	-0.48623	0.623305	1.76293	0.236539	-0.0276578	0.86702
186	HEX	C2C12	GROWTH	Pre-myoblast	2	Pre-myoblast Hex	All else	0.757159	0.59528	0.87894	-0.584956	1.02942	0.220723	-0.549629	-0.157237	0.0534362	0.208744	-2.07112	-0.0419923	-0.0436757	0.12876	0.0529937	-0.661139	0.00537364	0.0967717	-0.10106	-0.0771429	-0.35545	-0.712674	0.186698	-0.413623	0.912932	0.702884	-0.521417	1.31616	1.08618	-0.153273	2.08195	-0.702034	0.851022	0.14048	1.19618	0.417537	1.54096	0.809363	0.230111	0.4731	0.811686	0.980504
187	HEX	C2C12	GROWTH	Pre-myoblast	2	Pre-myoblast Hex	All else	1.0009	0.789467	0.997766	0.71117	0.0450606	-0.279806	-0.528524	1.07496	0.192145	-1.30227	-1.47029	-0.316911	-0.187104	-0.209402	-0.122975	-1.31489	-0.0447445	0.467686	-1.40815	-0.64448	-0.7218	-0.746391	-0.545972	-0.530046	0.372162	0.221393	0.0446659	1.37168	-1.02718	0.000634414	-1.05134	-0.230766	0.0668219	-0.100765	0.142242	0.0573833	-0.176974	0.473754	0.373743	0.964037	1.81262	1.32243
188	HEX	C2C12	GROWTH	Pre-myoblast	2	Pre-myoblast Hex	All else	1.343	0.684182	1.41602	0.047372	0.935585	-1.07317	-0.419717	0.869792	0.524942	-1.20943	-2.06906	0.228237	-0.219631	0.437995	0.533478	-1.116	-0.204661	0.0387771	-0.0656401	-0.135251	-0.406971	-1.34891	0.137001	-0.584147	0.109423	0.778151	-1.12836	1.85522	-0.067205	-0.800099	-0.758752	-0.478283	0.362236	0.239823	-0.781471	-0.0230024	-0.548469	-0.766185	0.374046	0.0204729	1.98287	1.70396
189	HEX	C2C12	GROWTH	Pre-myoblast	2	Pre-myoblast Hex	All else	1.0447	1.14856	1.05535	-0.490468	1.07377	1.26799	-0.341999	-0.0875941	-1.12404	-0.382087	0.217998	-1.10412	-0.220148	-1.14723	-0.928447	-1.09356	-0.22105	1.28829	-2.13012	-1.41081	-1.30824	0.672662	-1.56042	0.455407	-1.199	-1.01662	0.340479	0.298064	-0.102557	-0.868336	0.125136	-0.797213	0.012441	-0.256938	-0.0076678	-0.944565	0.158507	-1.07587	0.91433	-0.963385	-0.829499	0.578194
190	HEX	C2C12	GROWTH	Pre-myoblast	2	Pre-myoblast Hex	All else	2.21295	1.49918	2.01316	1.65618	0.636424	-1.02628	-1.21942	-0.0726829	-1.30471	-0.618826	-1.58822	-1.13594	1.01169	-1.25854	-1.17678	-0.440612	1.01918	1.07894	0.945939	1.00197	0.77798	0.95675	-0.679672	2.59894	-0.43721	-0.394431	1.45365	0.108525	-0.142332	-0.265821	0.202707	0.522117	0.285819	-0.154751	-0.45759	-0.125826	-0.812131	0.214242	0.296703	-0.355112	-0.146546	0.959999
191	HEX	C2C12	GROWTH	Pre-myoblast	2	Pre-myoblast Hex	All else	0.990841	1.2838	0.87894	0.134417	0.602329	-1.07096	-0.293391	0.00596534	-0.158573	-0.780235	-0.514419	-0.0311288	-0.0219086	0.139515	0.0919787	-0.329018	-0.0191341	0.111325	0.36446	-0.0713491	-0.319018	0.604119	-1.17596	0.178506	0.72289	0.42227	0.851024	0.385544	-0.226352	-1.56429	-0.633952	-1.04093	-0.511048	-0.63428	-1.34535	-0.951063	-1.2104	-0.642771	1.18686	0.556743	0.0836639	0.817489
192	HEX	C2C12	GROWTH	Pre-myoblast	2	Pre-myoblast Hex	All else	1.90497	1.39376	1.79133	1.06652	0.68006	-0.827657	0.183079	0.399926	-0.375012	-1.76133	-1.45309	-1.13269	-0.362987	-1.19678	-1.07254	-1.13361	-0.377848	1.19115	-1.41831	-1.72989	-1.48115	0.817412	-0.0429466	0.663708	0.00718206	1.79571	2.85553	0.437916	1.45321	-0.516699	1.1572	-0.357493	-0.491972	0.404141	-0.375244	-0.988754	-0.230614	-0.0170372	-0.45632	-0.313032	-0.0552471	0.757245
193	HEX	C2C12	GROWTH	Pre-myoblast	2	Pre-myoblast Hex	All else	1.92643	2.31083	1.67929	0.639365	0.967472	-0.55879	-0.397989	-0.625644	-1.15291	-1.5198	-2.07112	-1.13963	-0.0105883	-1.2033	-1.00733	-1.77113	0.0165632	1.27657	0.862545	-1.14714	-1.08935	0.188883	-1.51994	0.565859	-0.390331	-0.257559	-0.709408	0.74297	-0.442875	-0.0193162	-0.105407	-0.286311	-0.267554	-0.258492	-0.665049	0.12463	-0.639428	0.689385	0.437727	-0.104511	-0.276778	0.876305
194	HEX	C2C12	GROWTH	Pre-myoblast	2	Pre-myoblast Hex	All else	1.64626	1.94808	1.49028	0.485582	1.08122	1.33844	-0.88497	-0.585376	-1.34485	-0.113708	-0.0898048	-0.925186	0.885461	-1.05251	-1.04785	-0.452937	0.902227	0.761745	1.33036	1.01416	0.636474	-0.6126	-0.704899	-0.0414545	0.499193	0.114941	0.302892	1.1604	-0.977879	0.364566	-0.569913	0.886974	0.132813	0.298689	0.0208504	-0.0153348	-0.0776444	0.30793	0.66733	0.0246625	-0.935748	1.40594
195	HEX	C2C12	GROWTH	Pre-myoblast	2	Pre-myoblast Hex	All else	1.81225	1.18702	1.75818	0.846178	0.922062	-1.09066	-1.26347	0.117021	-1.14661	-0.503998	-2.07112	-1.10383	0.984497	-1.35846	-1.2954	-1.4073	0.993349	0.874182	0.499044	0.836466	0.733746	-0.304761	-1.22863	1.30709	-1.10137	-0.978196	0.636406	1.01231	-0.510393	0.757381	1.27892	1.53038	0.272889	-0.96556	0.109549	0.466594	0.0218857	0.283374	-0.464681	-1.19929	-0.914601	1.48981
196	HEX	C2C12	GROWTH	Pre-myoblast	2	Pre-myoblast Hex	All else	-0.107754	0.245105	-0.0267637	-0.674723	0.389539	-0.208881	-0.923331	1.74934	1.74144	-0.341683	1.64571	0.750833	0.017773	0.711946	0.457263	-1.03183	0.0620966	-1.02008	0.527309	0.584783	0.240082	-1.14818	-0.498327	-0.747548	0.496208	-0.771724	-0.314052	1.50436	0.0712937	0.394602	0.718761	0.508358	0.613264	0.0466308	0.7982	0.0723804	0.911025	-0.70562	1.38146	-0.637258	-0.0856677	1.19867
197	HEX	C2C12	GROWTH	Pre-myoblast	2	Pre-myoblast Hex	All else	0.352657	0.0888054	0.625049	-1.14867	1.02107	0.315566	-0.209297	-1.99586	0.618058	0.12836	-1.67099	0.827163	-0.457064	0.90355	0.913215	1.10537	-0.489464	-0.748246	1.18187	-0.0091969	-0.326164	-1.01178	-0.0972519	-0.528519	-0.523039	-0.88472	-1.26359	1.8366	1.98036	1.07478	1.16485	1.05208	-0.894732	-0.201548	-0.693227	-0.835392	-1.14414	0.456328	0.432118	-0.667344	-1.11262	1.68204
198	HEX	C2C12	GROWTH	Pre-myoblast	2	Pre-myoblast Hex	All else	1.16564	1.87092	0.953793	0.676527	0.689612	-0.651772	-0.00940515	-0.94707	-0.795637	-0.759143	-1.01397	0.562178	-0.660025	0.736829	0.732694	-0.422388	-0.705391	-0.412511	0.424568	-0.482347	-0.703645	-0.171955	-0.612673	0.727751	0.195	-0.698226	0.846199	0.790941	0.176424	0.847408	0.711284	0.205803	1.23954	0.191955	0.478321	0.945231	0.5914	-0.0193912	0.295034	0.29895	1.18896	1.28689
199	HEX	C2C12	GROWTH	Pre-myoblast	2	Pre-myoblast Hex	All else	0.532816	0.604426	0.674438	-0.599746	0.630221	0.985155	-0.106504	-0.709574	-1.16197	-1.82337	-0.404727	-1.13815	-0.496846	-1.09085	-0.855	-1.09491	-0.445669	1.45936	-3.28081	-2.09359	-1.61799	-0.542069	-2.05076	0.676386	-0.750642	0.0861633	-0.699322	1.11402	0.658374	-1.0127	1.76408	-0.35347	-0.4875	0.69097	-1.01061	1.28583	-0.709402	-0.286245	0.410437	-0.553068	-0.666351	1.12917
200	HEX	C2C12	GROWTH	Pre-myoblast	2	Pre-myoblast Hex	All else	1.18221	1.23359	1.20789	-0.270877	0.964734	2.13599	0.119852	-0.0993033	-0.218373	-0.0265591	-0.849039	-0.627546	-0.162601	-0.576533	-0.560184	-0.763595	-0.176803	0.658325	-2.12253	-0.952032	-0.904563	0.124066	-0.301892	1.10714	0.397865	-0.488589	0.283044	0.352549	-1.2461	0.800066	-1.30478	1.01375	0.88608	-0.369188	0.939849	-0.816547	0.982971	1.32354	0.437727	0.215515	-0.0142803	0.953709
201	HEX	C2C12	GROWTH	Pre-myoblast	2	Pre-myoblast Hex	All else	0.503978	0.958017	0.436114	0.381163	0.435134	1.69909	-0.519104	-0.327638	0.587129	-0.438909	1.8388	1.54007	-0.918698	1.71359	2.26706	-1.23597	-0.851605	-0.819896	0.555607	-0.274825	-0.421548	0.0638548	-0.231538	1.10005	-0.680037	-0.60706	0.842768	0.956087	0.203851	0.696973	1.21499	0.627168	0.179292	0.901514	0.430526	1.24359	1.01735	-0.287388	1.03814	-0.391249	-0.0176853	1.33493
202	HEX	C2C12	GROWTH	Pre-myoblast	2	Pre-myoblast Hex	All else	0.725493	0.89569	0.817588	-0.250706	0.640774	1.07001	-0.349674	2.99898	0.266137	-1.53115	-2.07112	0.361121	-0.770011	0.512195	0.428028	-0.600657	-0.824118	-0.325107	0.0882865	-0.913143	-0.932376	0.078816	-0.547963	1.0392	-0.295389	-0.722824	-0.35104	0.885418	0.906435	0.358165	1.37835	-0.635754	-0.160026	1.86083	2.56565	1.8566	2.05148	-0.176546	0.945967	-0.347614	-0.50141	1.05774
203	HEX	C2C12	GROWTH	Pre-myoblast	2	Pre-myoblast Hex	All else	0.720741	0.677622	0.817588	-0.408087	0.757335	0.718517	-0.528321	0.266087	0.126845	-0.0619986	0.0316933	0.60611	0.0440948	0.640198	0.559544	-1.11876	0.0583155	-0.674814	1.45844	0.526842	0.187467	0.349116	-1.23421	0.0908202	0.890046	2.98666	2.27097	0.75541	-0.116369	-1.16525	-0.964436	-0.908697	-1.42509	-1.10283	-0.93423	-0.934817	-1.14042	-0.293101	0.161534	0.283068	0.228931	1.8433
204	HEX	C2C12	GROWTH	Pre-myoblast	2	Pre-myoblast Hex	All else	0.28816	-0.048973	0.436114	-0.0188177	0.148698	-0.481868	-0.938498	0.363821	-0.0407257	0.234847	0.918221	0.653791	0.327783	0.798169	0.807211	-0.845484	0.311645	-0.52454	1.41405	0.90164	0.66613	-1.20261	0.258089	-0.21522	0.116036	0.0466221	-0.984101	2.32648	1.83443	0.742038	2.35311	0.840466	0.757476	1.38511	-0.629314	-0.269361	-0.725779	3.15377	0.271221	0.467987	0.250699	2.07619
205	HEX	C2C12	GROWTH	Pre-myoblast	2	Pre-myoblast Hex	All else	0.28164	-0.141004	0.471429	-0.616987	0.805327	1.02511	-0.850296	0.186607	-0.0910752	0.521891	1.12624	0.435848	0.184237	0.595179	0.638565	-0.732352	0.367174	-0.258115	-0.0184297	0.529773	0.289388	-1.24256	-1.29035	-0.273611	1.23883	0.954745	0.700807	2.40648	2.5082	0.212614	1.83281	-0.0851345	-0.485035	1.45712	0.0725777	-0.828244	-0.5727	0.760538	1.28228	1.90468	0.915325	1.54249
206	HEX	C2C12	GROWTH	Pre-myoblast	2	Pre-myoblast Hex	All else	0.145032	0.260233	0.136237	-0.404635	0.191338	1.42169	-1.03707	0.350615	-1.18091	1.04824	1.48828	0.0827633	0.255687	0.214963	0.203236	-0.836789	0.281281	-0.00662431	0.246116	0.505	0.166825	-1.43787	-0.76396	-0.642347	0.721294	1.38394	-0.274781	2.56443	2.11799	1.92121	0.458393	1.31546	1.62901	0.225487	0.951393	-0.353244	0.208409	-0.503359	1.41351	-0.0758165	1.11084	1.64709
207	HEX	C2C12	GROWTH	Pre-myoblast	2	Pre-myoblast Hex	All else	0.0698908	0.147102	0.136237	-0.418899	0.415991	0.513514	-0.917828	2.12648	1.28759	-1.28302	1.27168	0.227486	0.317335	0.177806	-0.0241517	-0.679316	0.356171	-0.511559	0.391641	0.716791	0.363886	-0.710289	0.729595	-0.218497	-0.885352	0.969576	-0.892623	1.82834	1.65217	1.08609	1.91634	0.984099	1.5417	1.15767	1.16554	-0.052698	1.22767	-0.139979	0.255445	-0.470447	0.351775	1.60938
208	HEX	C2C12	GROWTH	Pre-myoblast	2	Pre-myoblast Hex	All else	0.253783	-0.417288	0.471429	-1.27929	1.00134	-1.3916	-0.831629	-0.372398	0.834382	-1.82337	-1.22654	0.384609	-0.351906	0.547717	0.532918	-0.202599	-0.411335	-0.269897	0.701692	-0.23947	-0.472014	1.06569	-1.41017	0.765266	0.738121	0.263374	1.77607	0.635748	1.06192	0.417576	0.744948	0.0937778	-0.577342	-0.21545	-0.911983	0.97085	-0.553636	0.0550891	0.494575	0.103271	0.656748	1.50278
209	HEX	C2C12	GROWTH	Pre-myoblast	2	Pre-myoblast Hex	All else	-0.251134	-0.01903	0.0354886	-1.66485	0.852356	1.5558	-1.13839	-0.783247	-0.215955	0.730305	0.841303	0.928688	-0.30135	1.0228	0.885256	-0.522481	-0.20162	-0.946544	0.699503	0.235147	-0.0821354	0.0399878	0.293664	1.27983	-0.8216	-0.682589	-0.669072	1.42734	1.3326	2.36574	0.982196	-0.00558392	2.00854	1.40127	0.482993	3.49707	1.1056	4.09787	0.774573	-0.436596	-0.501286	1.37243
210	HEX	C2C12	GROWTH	Pre-myoblast	2	Pre-myoblast Hex	All else	-0.0344565	1.17525	-0.22238	-0.235364	0.230894	0.661878	-1.11139	-1.05199	1.134	1.15049	-0.524077	-0.29829	0.765863	-0.161711	-0.230176	-0.505996	0.762429	0.321363	0.622887	0.785314	0.859961	0.341587	-0.0231031	0.404284	-0.992711	-0.582033	0.165526	1.23098	-0.37586	1.70603	0.131861	1.80308	1.55193	0.521426	1.09204	0.242617	0.561262	1.91112	1.46217	-0.988074	0.609305	1.52855
211	HEX	C2C12	GROWTH	Pre-myoblast	2	Pre-myoblast Hex	All else	1.52466	1.99521	1.28775	1.05748	0.693069	-0.584713	-0.403351	-0.26764	-1.31436	-1.82337	0.134168	-0.84722	-0.173425	-0.72631	-0.672353	-1.12532	-0.0984432	1.01057	-0.64446	-1.14594	-1.07227	0.451404	-0.261729	1.33621	-0.381779	-1.17267	2.13712	0.627239	1.18522	0.326189	1.74084	0.638462	-0.11929	-0.238824	-0.613742	-0.341112	-0.390196	0.473616	-0.563364	-0.320384	-1.03553	1.2501
212	HEX	C2C12	GROWTH	Pre-myoblast	2	Pre-myoblast Hex	All else	0.552902	0.156677	0.625049	0.410596	0.0255549	-0.570545	-0.464756	1.18657	-1.07693	-0.960065	-0.226975	0.187848	0.162676	0.234277	0.0888128	-0.668022	0.237963	-0.321318	0.139445	0.300587	0.0919016	-0.0679818	-0.699533	0.289766	-0.437474	-1.36576	0.246895	1.04077	-0.633264	0.438177	-0.18896	1.3138	-1.15231	0.524312	-1.15818	-0.50326	-1.08459	0.0192088	-0.777103	0.300407	-0.932846	0.744466
213	HEX	C2C12	GROWTH	Pre-myoblast	2	Pre-myoblast Hex	All else	0.404926	0.143337	0.488921	-0.00276589	0.663436	0.368075	-0.592689	0.579683	-0.626035	-1.59701	-0.0462716	0.528788	-0.10733	0.612892	0.590281	0.751174	-0.0199058	-0.501187	0.292901	0.159889	-0.0727046	-0.0033504	0.000762344	0.512757	0.143773	-0.45908	0.861051	0.868082	0.82277	0.838394	0.716934	1.26745	1.13424	0.19518	1.34223	0.0799049	1.5407	0.793834	-0.445678	-0.190457	-0.664772	0.687247
214	HEX	C2C12	GROWTH	Pre-myoblast	2	Pre-myoblast Hex	All else	0.365405	0.0354461	0.557813	-0.400224	0.497879	0.639094	-0.623702	-0.856293	0.31342	-0.604516	0.602271	-0.214549	0.108438	-0.212241	-0.294671	-0.854978	0.189491	0.0847586	-0.120398	-0.107101	-0.261216	-1.27036	-0.0219596	-0.260446	-0.531978	-0.568179	-0.0277872	1.76667	1.14991	1.59802	0.540142	1.83723	1.61549	0.142691	1.44414	-0.981606	1.72019	-0.709048	0.514734	-0.55752	-0.477972	1.37163
215	HEX	C2C12	GROWTH	Pre-myoblast	2	Pre-myoblast Hex	All else	0.553403	0.401864	0.706886	-0.203664	0.704779	0.31434	-0.548187	-1.47388	0.564635	-0.726223	-0.507279	0.202414	-0.357923	0.16573	-0.0616795	-0.261891	-0.268011	-0.497123	0.295889	-0.475959	-0.59029	-0.765316	0.147469	0.0632672	-0.418905	-0.366632	0.269377	1.26332	0.568938	1.59929	1.24422	1.02178	1.89374	0.0791311	1.68079	1.99894	1.73009	-0.0703666	0.305348	-0.591726	-0.969536	1.07457
216	HEX	C2C12	GROWTH	Pre-myoblast	2	Pre-myoblast Hex	All else	0.848529	0.379635	0.833052	-0.176801	0.570293	0.36194	-0.552905	-1.99586	1.07002	-1.10725	-0.345155	-0.946007	0.62528	-1.02724	-1.00316	-0.898016	0.665203	0.85636	-1.20585	0.263679	0.049781	-1.38006	-0.430694	-0.453379	-0.229272	-0.331717	1.39941	1.59103	0.240903	-0.991559	0.495046	-0.678086	-0.438246	-1.15945	-0.820031	-0.795103	-0.961758	-0.265676	1.20138	-0.297068	-0.518798	1.45813
217	HEX	C2C12	GROWTH	Pre-myoblast	2	Pre-myoblast Hex	All else	0.618327	0.416808	0.817588	-0.672161	1.01873	0.791796	-0.442805	2.09116	0.3323	-1.82337	-0.86671	-1.35869	0.200242	-1.5978	-1.34612	-1.59574	0.203659	1.3879	-2.35049	-1.0665	-0.98155	-0.259236	0.0690113	0.0600265	0.00506527	-0.147436	1.69567	0.98252	-0.289167	1.90806	1.21542	1.985	1.90783	0.725207	1.86669	2.08067	1.24946	0.556665	0.384964	0.0152375	-0.331313	0.658298
218	HEX	C2C12	GROWTH	Pre-myoblast	2	Pre-myoblast Hex	All else	1.33276	0.886234	1.36541	-0.34103	0.950687	0.0364773	-0.0016196	-0.3598	0.280628	-1.13219	-2.07112	-0.41224	-0.264418	-0.204688	-0.0931547	-0.709209	-0.205528	0.708116	-1.64912	-0.83967	-0.87958	1.02207	0.170592	1.64868	-0.0393034	-1.11551	2.23719	0.0336205	-0.261494	0.700875	-0.347608	1.00528	-0.92856	1.27554	-0.158839	0.301299	-0.707913	0.0561061	1.13437	-0.936294	-1.30725	0.982473
219	HEX	C2C12	GROWTH	Pre-myoblast	2	Pre-myoblast Hex	All else	1.28908	1.49009	1.18076	0.706774	0.632648	0.581919	0.647193	-1.02801	-0.349506	-0.973233	-1.282	0.222256	-0.993251	0.412702	0.412335	-0.414812	-1.02581	-0.0730994	-0.667458	-1.24846	-1.22133	0.405421	-1.83006	0.109425	-0.849771	-0.463998	1.38971	-0.0138117	0.178542	-0.447964	0.246191	-0.785333	-0.532846	-0.409563	-0.54142	-0.674235	-0.227361	-0.930738	0.803953	-1.11097	-1.50319	0.408315
220	HEX	C2C12	GROWTH	Pre-myoblast	2	Pre-myoblast Hex	All else	1.34575	1.5235	1.26138	0.393859	0.812967	0.566689	0.240293	-0.550166	-1.5647	0.541479	-2.07112	-0.535234	-0.354212	-0.377658	-0.321677	0.117494	-0.339887	0.720184	-0.905632	-1.06937	-1.06123	0.603922	-1.3056	0.656817	-1.00947	-0.253716	1.55222	-0.144259	0.298468	0.251885	0.808527	-0.449261	1.03633	-0.919806	1.0417	0.104694	0.899242	-1.13803	0.00490413	-1.09297	-0.608453	0.0963497
221	HEX	C2C12	GROWTH	Pre-myoblast	2	Pre-myoblast Hex	All else	0.943199	1.18168	0.833052	0.496794	0.360446	0.769072	-0.886271	0.204429	-0.189845	-1.76632	-1.12301	0.697858	-0.373997	0.904016	1.13431	-0.391796	-0.183638	-0.303523	0.989868	-0.156246	-0.305866	-0.38989	0.179777	1.00507	0.103775	-1.14432	0.127558	1.27873	1.07855	1.65502	1.71235	2.55276	1.61299	1.5497	1.57174	2.71834	1.72792	-0.792467	0.80789	-0.0479119	-0.89649	0.724878
222	HEX	C2C12	GROWTH	Pre-myoblast	2	Pre-myoblast Hex	All else	2.08821	1.57648	1.93068	1.80868	0.595728	-0.876433	-1.22107	1.93164	-0.602457	-0.985861	-1.11968	-0.455145	0.689736	-0.297505	-0.320719	-0.927929	0.685366	0.552287	1.76345	0.870625	0.572342	-1.69027	0.961094	0.329671	-0.963052	-1.11144	-1.15756	2.11973	2.89423	-0.0971985	3.07834	-0.358609	0.25353	-1.18981	0.841524	0.275912	0.411641	-0.946736	0.26758	-0.708385	-0.745825	1.71113
223	HEX	C2C12	GROWTH	Pre-myoblast	2	Pre-myoblast Hex	All else	0.374405	-0.185004	0.625049	-0.607994	0.686349	-0.142312	-1.03327	0.032059	0.868831	-0.0838883	-0.783146	-1.12636	0.376864	-1.00994	-0.712154	-0.557159	0.405312	1.60101	-2.47065	-0.6818	-0.531907	0.561459	-0.263247	0.714892	-0.750051	-0.6282	0.0569027	0.543623	0.143626	0.248627	0.275978	0.333429	-1.07469	-1.03125	-0.984655	0.128171	-1.06523	0.256395	0.519888	-0.77543	-0.677864	1.02912
224	HEX	C2C12	GROWTH	Pre-myoblast	2	Pre-myoblast Hex	All else	0.753865	0.0955138	0.87894	-0.213616	0.659632	-0.349175	-0.869033	0.314602	-1.5647	-0.267406	0.141891	-1.27419	0.219878	-1.28962	-1.05109	-1.59787	0.245196	1.54128	-2.125	-1.03988	-0.886347	-0.0517184	-0.426214	0.0535539	-0.905354	-0.489893	-0.776436	1.09706	1.28032	0.918283	1.11347	1.00131	0.74387	-0.962389	1.18588	-0.24602	0.81287	-0.353664	0.0115837	-0.748958	-0.948847	0.911506
225	HEX	C2C12	GROWTH	Pre-myoblast	2	Pre-myoblast Hex	All else	0.265282	-0.257646	0.436114	-0.435585	0.619996	-0.99543	-1.14788	0.242673	0.413783	-0.328195	-0.526287	0.312399	-0.0321983	0.403105	0.245517	-0.260783	-0.0321157	-0.406903	-0.0404033	0.0940438	-0.108637	-0.846999	-0.384885	-0.231158	-0.235273	-0.490838	-0.0101886	1.65634	2.62965	1.77694	1.73684	1.57375	0.537468	1.81396	-0.512753	0.386647	-0.73099	-0.458793	0.0431579	-0.67316	-0.158995	1.32137
226	NSQ	C2C12	GROWTH	Pre-myoblast	2	Pre-myoblast NSQ	All else	-0.100411	0.042861	-0.31397	1.23524	-0.621895	0.69666	-0.158419	-0.470216	0.926461	0.819121	0.215742	-0.995696	1.20161	-1.32635	-1.29676	-0.442259	1.14439	0.639739	-0.628482	1.17026	1.48684	0.870081	-0.960731	0.0938885	-1.10811	-1.46625	-0.644246	0.129505	0.467399	1.09067	-0.156197	1.12702	1.30548	0.505243	1.23978	-0.0609373	1.20226	0.0434795	0.386329	-1.47131	-1.51436	0.0232191
227	NSQ	C2C12	GROWTH	Pre-myoblast	2	Pre-myoblast NSQ	All else	-0.0434544	-0.469144	-0.0478289	0.782808	-1.06815	-1.04314	-0.570573	-0.121212	0.936305	1.27657	0.52413	-1.94031	1.26261	-2.35321	-1.86022	-0.0446891	1.20981	2.16582	-2.99325	0.110559	0.755695	0.611529	-1.05302	-0.481159	0.192976	0.872984	-1.52201	0.396151	0.00714764	-0.382059	0.2233	-0.89119	-0.624965	-1.00361	-0.501363	0.243365	-0.757789	-0.454223	0.686721	0.00630822	0.157043	0.710171
228	NSQ	C2C12	GROWTH	Pre-myoblast	2	Pre-myoblast NSQ	All else	-0.26139	-0.615305	-0.155627	0.145584	-0.273724	-0.254266	-0.462005	-0.616488	0.942632	0.388929	1.46401	-0.543451	1.03717	-0.688756	-0.812343	0.0898093	1.00775	0.216305	-0.197409	1.37823	1.35322	0.513736	-1.381	-0.444565	-0.817709	1.10554	-1.0405	0.487292	-0.321173	-0.332606	-1.29378	-0.732454	-0.710218	-0.162723	-1.05214	0.274151	-1.03546	-0.486219	0.203866	-0.733191	-0.212378	0.583528
229	NSQ	C2C12	GROWTH	Pre-myoblast	2	Pre-myoblast NSQ	All else	-0.592862	-0.973332	-0.531895	0.0593209	-0.326432	-0.764577	-0.47996	0.642557	0.0130769	2.00678	0.709128	0.214202	0.82724	0.342904	0.210537	0.0765783	0.757356	-0.254074	0.158934	1.15889	1.38403	0.288658	-1.32249	-0.695455	-0.753122	0.0627901	-1.16896	0.578972	0.00974457	-1.19739	0.661633	-0.485661	-0.922421	0.255319	-0.528421	-0.385254	-0.432314	0.0831192	-0.698285	-0.643836	-0.316033	0.286713
230	NSQ	C2C12	GROWTH	Pre-myoblast	2	Pre-myoblast NSQ	All else	-0.242824	0.00695253	-0.384713	0.761218	-0.679712	-0.263082	-0.838637	1.23738	2.18978	0.928932	-0.114364	-1.31432	1.29344	-1.2983	-1.08892	0.662737	1.24242	1.59433	-1.26253	1.15944	1.51915	0.780112	-1.12006	-0.171781	-0.646731	-0.0438442	-0.850466	0.218291	1.22802	-0.339687	0.964607	-0.725381	-0.48653	-0.651231	0.0969211	-0.84319	-0.15631	-0.289673	0.334315	-0.834931	-0.624643	0.288391
231	NSQ	C2C12	GROWTH	Pre-myoblast	2	Pre-myoblast NSQ	All else	0.375991	-0.325666	0.418288	0.646355	-0.00305102	-0.938539	-0.658072	-1.28597	0.0641724	-0.296978	0.903268	-1.57513	1.0958	-1.83289	-1.55068	-0.40931	1.09411	1.65184	-0.862472	0.499431	0.602122	0.706835	-1.54196	-0.18272	-0.610734	0.0849107	0.133363	0.204145	1.17059	0.462032	-0.496342	-0.0999989	-0.963147	-1.07746	-1.06623	-0.394085	-0.972925	0.0350921	-0.171851	-0.883329	-0.917738	0.280975
232	NSQ	C2C12	GROWTH	Pre-myoblast	2	Pre-myoblast NSQ	All else	-0.30144	-0.491854	-0.384713	1.02091	-0.753598	0.311376	-0.309923	-0.878013	-0.0774276	1.52986	1.13269	0.0363469	0.931989	0.0997908	-0.066354	0.0978184	0.857994	-0.18011	0.718252	1.36076	1.52044	0.192389	-0.9222	-0.646743	-0.0792195	-0.114675	-1.15634	0.607872	1.3445	0.599436	1.12972	0.108671	-0.0377394	0.159441	-0.763674	-0.432554	-0.356408	-0.154834	-0.11444	0.211887	-0.254497	0.593124
233	NSQ	C2C12	GROWTH	Pre-myoblast	2	Pre-myoblast NSQ	All else	0.260359	0.741094	0.0354886	0.478581	0.0305274	0.320792	-0.805739	-0.139538	1.32972	1.66121	-1.0724	-0.0241054	0.780565	-0.0538286	-0.252862	-0.503057	0.776073	-0.246588	0.0557651	1.12541	1.09937	1.08137	-2.24856	0.289455	-0.212924	1.09298	-1.30312	0.165108	-0.932688	-0.126949	-0.807339	-0.701858	-0.928363	-0.858427	-1.08699	-0.76911	-1.0898	-0.967305	1.2652	0.668663	1.34478	0.452618
234	NSQ	C2C12	GROWTH	Pre-myoblast	2	Pre-myoblast NSQ	All else	-0.985668	-1.0689	-0.60855	-0.799359	0.0700863	0.76708	-0.576803	0.626088	1.47496	2.10755	-0.760887	0.101773	0.75154	0.147151	-0.00815679	0.300337	0.739259	-0.251883	0.352437	1.28167	1.12549	1.40885	-0.0184679	1.09544	-0.889019	-0.669248	-1.61174	0.0111556	1.73241	0.992065	1.29862	1.1846	0.967836	1.97069	0.550022	1.31455	0.936101	1.07022	0.558535	-1.19924	-1.1237	0.0725551
235	NSQ	C2C12	GROWTH	Pre-myoblast	2	Pre-myoblast NSQ	All else	0.687278	0.313192	0.817588	0.151759	0.673475	0.508093	-0.885854	0.154142	-1.12943	-0.504104	0.0633345	-1.07511	0.507369	-1.16904	-1.06676	-1.30195	0.640374	1.06658	-0.732767	-0.175469	-0.271818	1.35915	-0.885567	0.633326	-1.17858	-0.980804	-1.17502	0.0858855	0.131496	-0.0423692	0.499518	0.481583	-1.21941	0.990219	0.0488199	0.638002	0.0956675	-0.339952	-0.308887	-1.2651	-0.842115	-0.149031
236	NSQ	C2C12	GROWTH	Pre-myoblast	2	Pre-myoblast NSQ	All else	0.330227	-0.329855	0.400347	0.668706	-0.33803	-1.42861	-1.24537	1.78011	-1.31513	0.987023	1.62082	-1.0944	1.11101	-1.26035	-1.20039	-0.926485	1.08931	0.96003	-0.865098	0.712192	1.10354	-0.217001	-0.343834	-0.43214	-0.582929	-0.77463	0.220827	0.982834	-0.547245	0.784597	-0.685695	1.70121	0.789009	-0.760876	0.807024	-0.622249	1.37844	-0.354807	0.381022	-0.972074	-0.46324	0.395325
237	NSQ	C2C12	GROWTH	Pre-myoblast	2	Pre-myoblast NSQ	All else	-0.941114	-0.0880552	-1.08882	0.356826	-0.825129	-0.497188	-0.453933	0.543735	2.39617	0.51574	-0.644781	-1.57728	1.06528	-1.82782	-1.53113	-0.6074	1.03468	1.68109	-2.37812	0.389258	0.512978	1.31067	-0.10144	-0.171428	-0.829963	0.428206	-0.241806	-0.00402904	-1.23567	0.630815	-1.30668	1.25303	0.796116	-0.527069	0.866815	-1.21029	1.26904	-1.12158	0.50079	-0.0318891	0.326521	-0.0059053
238	NSQ	C2C12	GROWTH	Pre-myoblast	2	Pre-myoblast NSQ	All else	1.36417	2.08756	0.817588	2.38623	-0.310502	-1.6284	-0.547337	-0.656848	0.117506	0.493912	0.622431	-1.54921	1.42546	-1.86409	-1.59789	-0.56304	1.38755	1.53259	-0.561273	1.42587	1.83557	0.874196	0.334695	1.4634	-1.43879	-1.09376	-0.458497	0.288497	1.08916	1.68365	1.8624	2.02291	2.09045	3.11051	2.35634	3.62836	2.80292	2.63157	0.0870228	-0.939074	-0.990331	0.00217973
239	NSQ	C2C12	GROWTH	Pre-myoblast	2	Pre-myoblast NSQ	All else	-0.470834	-0.884932	-0.155627	-0.706997	0.060581	-0.22137	-0.29503	-1.99586	0.413834	0.671326	1.24671	0.290454	0.542305	0.0865701	-0.207378	0.322663	0.576118	-0.797349	0.551631	0.981054	0.817503	1.10659	-0.355017	0.528585	-0.498093	-0.895758	-1.39017	0.15201	1.18763	1.94345	0.637338	1.03288	2.41374	1.14987	2.31868	0.668229	1.65913	1.41219	-0.0819428	-0.700123	-0.602801	0.0996555
240	NSQ	C2C12	GROWTH	Pre-myoblast	2	Pre-myoblast NSQ	All else	1.21468	2.61824	0.271421	1.97229	-0.536354	0.55454	-0.654745	-0.272987	0.82159	0.519181	0.86527	-1.2713	1.15044	-1.14988	-0.737938	-0.972943	1.13157	1.9226	-2.44986	0.608806	1.06281	0.860175	-0.741937	1.02314	1.15716	2.59078	-0.413119	0.118388	-0.898565	-0.572245	-1.13257	-0.913152	-0.956394	-0.939738	-0.884546	-0.72817	-0.882106	-1.07358	1.70404	0.310423	0.783435	0.516087
241	NSQ	C2C12	GROWTH	Pre-myoblast	2	Pre-myoblast NSQ	All else	-0.136055	0.048355	0.0354886	-0.885439	0.509929	0.196562	-1.47628	-0.332041	0.944257	2.09404	1.15698	-0.577308	0.938579	-0.502922	-0.558228	-0.989662	0.933908	0.555	0.796191	1.30257	1.06033	0.701876	0.130792	0.102668	-0.45073	-1.00277	-0.416562	0.296466	-0.402283	0.131496	-0.739462	0.217069	-1.00712	0.0962033	-0.143208	-0.569106	-0.179684	1.64471	0.0504439	-0.302466	-1.2061	0.564676
242	NSQ	C2C12	GROWTH	Pre-myoblast	2	Pre-myoblast NSQ	All else	-0.38771	-0.470913	-0.133729	-1.25006	0.674062	0.467006	-0.34396	0.111332	0.159119	1.47252	0.969815	-0.211898	0.265076	-0.124007	-0.252666	0.184101	0.3256	0.126149	0.297801	0.157457	-0.022677	1.52859	-1.28445	0.233467	-1.33133	-0.387967	-0.216963	-0.175016	-0.155763	0.180059	0.0660593	0.150708	-0.614305	0.775836	-0.533575	0.36959	-0.740667	-0.703335	0.0633456	-0.994258	-0.495172	-0.262651
243	NSQ	C2C12	GROWTH	Pre-myoblast	2	Pre-myoblast NSQ	All else	-0.996902	-0.919983	-0.60855	-1.15149	-0.0358416	-0.0724243	-0.81533	1.40302	2.37704	1.004	-0.00416054	-0.0229677	0.88924	0.175079	0.212816	0.346734	0.892337	0.212838	0.594282	1.44987	1.3632	1.51654	-0.405954	1.11702	-0.868374	-0.625045	-0.617487	-0.310324	0.0385002	-0.89684	0.158468	-0.988585	-0.504067	-0.449924	-0.461053	-0.526953	-0.337143	-0.278246	0.408921	-0.957233	-0.612288	0.0783877
244	NSQ	C2C12	GROWTH	Pre-myoblast	2	Pre-myoblast NSQ	All else	0.490739	0.756409	0.436114	0.228806	0.165565	0.38726	-1.07035	1.60828	1.22324	0.744312	0.533967	-0.0375616	0.949653	-0.250392	-0.455236	-1.57954	0.934607	-0.421592	0.926438	1.54949	1.51375	0.506433	-0.39116	-0.0643284	0.0483999	-0.469989	-0.153012	0.320775	0.0570578	-0.0858129	0.179951	-0.307452	-1.29352	0.393872	-0.591904	0.0599564	-0.564295	0.994482	0.316419	0.197075	0.423078	0.24757
245	NSQ	C2C12	GROWTH	Pre-myoblast	2	Pre-myoblast NSQ	All else	0.784326	1.05735	0.471429	1.43093	-0.192716	1.47218	-0.91646	-1.95136	0.965907	0.617067	1.03433	-0.607436	1.15944	-0.82766	-0.925167	0.00800449	1.14434	0.228557	0.426228	1.6804	1.68473	0.682496	-1.01695	-0.117327	-0.777515	-1.01555	-0.314104	0.251068	-0.164196	-0.0483507	-0.0995766	-0.127015	-1.35141	0.19335	-0.997262	-0.165054	-1.10394	1.20632	0.217975	-0.172711	-0.7404	0.2864
246	NSQ	C2C12	GROWTH	Pre-myoblast	2	Pre-myoblast NSQ	All else	-0.43408	-0.66447	-0.22238	-0.18217	-0.114035	-1.39621	-0.202196	0.736641	-0.496239	0.212307	0.792179	-0.34614	0.370382	-0.173452	-0.155335	0.825567	0.379453	0.497211	-0.372465	0.339664	0.0531324	1.7758	-1.12169	0.359707	-0.0156476	1.27217	-0.957108	-0.360392	-0.0578592	-0.190964	-0.237818	-0.439157	-0.286857	-1.02219	-0.489713	-0.312573	-0.460191	-0.168547	0.0940042	-0.276334	0.165538	-0.291105
247	NSQ	C2C12	GROWTH	Pre-myoblast	2	Pre-myoblast NSQ	All else	-0.172092	0.55189	-0.22238	-0.24705	0.0913521	-0.64023	-0.477296	-0.0140303	1.5939	1.66422	0.362182	-0.690049	0.592196	-0.568433	-0.558284	-0.201358	0.595194	0.794497	0.204663	0.155838	0.192937	1.47244	-0.160041	1.17131	-1.19662	-1.02847	-1.03981	-0.293307	-0.929597	1.00181	-0.603594	0.386773	0.342676	0.0101398	-0.6606	0.122401	-0.858284	1.71474	0.531255	-1.32324	-1.13523	-0.28031
248	NSQ	C2C12	GROWTH	Pre-myoblast	2	Pre-myoblast NSQ	All else	-0.737388	-0.347521	-0.531895	-0.699329	-0.288023	1.27687	-0.651959	0.905763	1.32744	1.61718	0.0808934	-0.4848	0.660051	-0.725514	-0.869925	0.140191	0.669405	0.0392736	-0.437287	0.441599	0.487906	0.950411	-0.738393	-0.0335294	-0.854474	-1.2038	-0.509321	-0.0743344	0.17946	0.862663	-0.31691	0.887594	1.16287	0.19508	1.19877	-0.242569	1.19978	-0.231395	1.18686	-1.20064	-1.49407	-0.0523774
249	NSQ	C2C12	GROWTH	Pre-myoblast	2	Pre-myoblast NSQ	All else	-0.215487	0.644475	-0.22238	-0.9114	0.400469	-0.910809	-0.174832	-0.692106	0.537181	1.78942	0.788651	-0.581934	-0.0982389	-0.689854	-0.749086	-0.382776	-0.0908908	0.360553	-1.81056	-0.828169	-0.793359	2.28098	0.426187	3.67138	-1.13881	0.711678	0.372704	-0.612122	0.294299	0.319096	0.0175152	0.283522	0.524485	0.408245	0.288286	0.0555703	0.548444	-0.11484	1.13285	-0.30811	0.129732	-0.221389
250	NSQ	C2C12	GROWTH	Pre-myoblast	2	Pre-myoblast NSQ	All else	0.751039	0.920018	0.557813	1.35185	-0.00779649	0.6309	-1.10286	1.28409	-0.244306	-0.405785	0.943283	-1.08838	1.11203	-1.11886	-1.03403	-0.465464	1.07041	1.13493	-0.750838	0.73239	1.11212	0.674334	-1.04143	0.743785	-0.846456	-1.44458	-0.0352264	0.121299	1.00933	1.0728	0.866019	0.963517	1.03068	1.77639	0.601466	2.26797	0.48976	0.424002	0.572326	-0.819882	-1.3992	0.0979898
251	NSQ	C2C12	GROWTH	Pre-myoblast	2	Pre-myoblast NSQ	All else	-0.118799	-0.134916	-0.155627	0.610063	-0.565456	0.18789	-0.582006	-1.1409	0.949283	0.555051	0.990253	-0.0582877	0.960402	-0.093939	-0.284428	-0.242746	0.937389	-0.2124	-0.238826	1.1767	1.52718	1.4519	-0.0343914	0.230686	-0.524132	-0.129309	-1.00204	-0.179871	-0.233748	-0.666039	0.155571	-0.561727	-0.672193	0.340447	-0.489194	0.0148415	-0.479263	-0.0725377	0.965493	0.827292	0.264133	0.086318
252	NSQ	C2C12	GROWTH	Pre-myoblast	2	Pre-myoblast NSQ	All else	-0.190889	0.700672	-0.22238	-0.752351	0.334108	-0.0897666	-0.419809	0.0229813	0.0501889	1.97752	0.923878	1.36581	-0.393112	1.45432	2.02108	0.990654	-0.13404	-0.743587	0.424063	0.328607	0.0610242	1.03601	-0.050761	0.0082052	0.520417	0.904478	0.279669	0.0931022	-0.146085	-0.85943	-0.0606937	-1.13751	-0.89082	1.226	-1.26497	1.0369	-1.00568	0.623396	1.48832	0.68318	0.386994	-0.0978833
253	NSQ	C2C12	GROWTH	Pre-myoblast	2	Pre-myoblast NSQ	All else	-0.421246	0.824943	-0.796207	-0.0236099	-0.361221	-0.221418	-1.22362	0.588765	2.47515	0.742801	-0.246858	0.738122	-0.0521323	0.955592	1.15425	-0.698877	0.147795	-0.353814	-1.38529	-0.0634841	0.132821	0.646871	-0.283739	0.334732	-0.895522	-0.728839	0.0141352	0.218667	0.984628	0.91417	-0.0495487	1.02801	0.369269	0.44833	-0.198755	-0.385761	-0.639428	0.440959	0.226926	-0.846011	-0.514476	0.15951
254	NSQ	C2C12	GROWTH	Pre-myoblast	2	Pre-myoblast NSQ	All else	-0.128649	-0.778034	-0.0478289	0.614855	-0.375648	-1.6865	-1.26954	0.746142	1.70841	1.41314	0.818154	-1.01328	1.42508	-1.00254	-0.929238	-0.237577	1.33883	1.08852	-0.95474	1.3772	2.36797	0.647693	0.0281823	-0.429059	-1.12061	-0.398902	-1.62409	0.202585	-0.49909	-0.721003	-0.878234	-0.829678	-0.945488	-0.426713	-0.590154	-0.212204	-1.12181	-0.142265	0.474414	-1.37471	-1.08834	0.330776
255	NSQ	C2C12	GROWTH	Pre-myoblast	2	Pre-myoblast NSQ	All else	-0.81782	-0.642869	-0.531895	-1.5928	0.405177	0.870705	-1.26549	-1.02972	2.38954	1.48909	-0.185511	1.63514	0.359649	1.2921	0.977976	0.543941	0.402796	-2.09355	1.82969	1.33229	1.33728	1.68417	-0.495374	-0.0625038	-1.40272	-1.11174	-1.15225	-0.180385	0.380042	-0.660146	0.302068	-1.29895	-0.594887	-0.0903018	-0.426639	-1.09013	-0.814364	-0.621059	0.165024	-1.36058	-1.19122	-0.192939
256	NSQ	C2C12	GROWTH	Pre-myoblast	2	Pre-myoblast NSQ	All else	-0.659611	-0.256318	-0.531895	-0.465956	-0.612307	-0.357611	-1.28562	1.72131	2.67848	0.320836	-0.785184	-0.435982	1.28846	-0.0370134	0.369938	-0.723382	1.23012	1.29338	-0.458989	1.46102	2.29471	-0.0988995	-0.216137	-0.259682	0.474572	0.0530506	1.2678	0.891651	1.42467	0.829758	1.77299	1.41547	0.562807	2.93013	0.20558	2.75247	1.02255	3.54025	0.33659	0.425058	0.272585	0.471445
257	NSQ	C2C12	GROWTH	Pre-myoblast	2	Pre-myoblast NSQ	All else	-1.2206	0.183201	-1.08882	-1.7317	0.1486	1.56383	-1.62794	1.89403	2.95797	-0.0633304	-0.222505	1.12549	0.470547	0.801697	0.441847	0.928364	0.54538	-1.68872	0.026963	1.15361	1.2313	2.08195	-0.687488	1.92005	-1.14541	-0.825153	-0.971559	-0.34	-0.628814	-0.235206	-0.160659	-0.108272	-0.00773811	0.343645	-0.0455291	1.59528	0.0262105	-0.138837	1.23057	-1.01327	-0.984825	-0.137534
258	NSQ	C2C12	GROWTH	Pre-myoblast	2	Pre-myoblast NSQ	All else	0.642284	0.915368	0.418288	0.831393	0.112156	-0.74775	-1.56797	-1.4642	1.50111	1.0542	0.636915	-2.53479	1.58307	-3.28264	-2.32261	-1.33451	1.49527	3.1661	-2.696	0.194976	1.46533	0.349966	-0.131414	-0.0694397	-0.869852	0.188784	-0.693696	0.431839	1.3342	-0.838666	2.75668	-1.57458	-0.427586	0.833177	0.0341604	0.96818	-0.171056	-0.163976	0.706565	0.38545	0.464433	0.495804
259	NSQ	C2C12	GROWTH	Pre-myoblast	2	Pre-myoblast NSQ	All else	-0.21802	-0.0561016	-0.22238	0.69757	-0.472322	0.127229	-0.752469	1.51221	1.56646	1.41169	-0.0726364	-1.66506	1.3277	-1.93468	-1.6054	-0.870038	1.30139	1.80193	-1.76985	1.03876	1.29601	0.741665	-0.844811	0.17097	0.112548	0.313255	-0.815967	0.220997	-0.914696	-0.382523	-0.907331	0.0741233	-0.444521	0.546913	-0.312904	0.982715	-0.596602	0.565167	0.0841391	0.139983	-0.30112	0.227419
260	NSQ	C2C12	GROWTH	Pre-myoblast	2	Pre-myoblast NSQ	All else	-0.645141	0.437279	-0.824097	0.0327676	-0.169294	-1.03787	-0.994405	1.8621	2.68345	0.173139	-0.856602	-0.990843	1.25078	-1.00201	-0.956153	1.33164	1.19663	1.00778	0.0805202	1.32536	1.66544	2.13686	0.127326	2.73484	-0.445377	-0.867473	1.02223	-0.503137	1.24528	0.595395	0.258995	0.747601	-0.201547	0.964393	-0.965375	-0.420714	-1.09501	-1.0633	0.912967	-0.425723	-1.02996	-0.305025
261	NSQ	C2C12	GROWTH	Pre-myoblast	2	Pre-myoblast NSQ	All else	-0.40779	-0.96432	-0.432905	0.808614	-0.927916	-0.951451	-1.07808	1.00479	1.66769	0.742816	0.0166963	-0.450521	1.31966	-0.198027	-0.177284	0.300921	1.21093	0.702125	-1.07949	1.22504	2.40767	-1.55023	2.27717	-1.34715	-0.757256	-1.29541	-0.66738	2.28226	-1.12918	-0.661818	-1.00078	-1.55746	-0.967419	-0.882437	-1.02025	-1.22361	-1.10097	-1.00044	1.07733	0.558697	-0.861135	1.45623
262	NSQ	C2C12	GROWTH	Pre-myoblast	2	Pre-myoblast NSQ	All else	-0.43205	-0.233837	-0.432905	0.142152	-0.382867	-0.716562	-0.927898	1.94691	1.45377	1.34404	0.189507	0.106797	1.0618	0.334153	0.318203	0.491839	1.03388	0.0638297	-0.565021	1.3306	1.94547	1.19172	0.0807842	0.0126056	-0.136485	1.09426	-1.23914	0.230133	-0.582137	0.680123	-0.216813	0.61662	0.679046	0.142197	0.579326	0.318446	-0.0389742	-0.633629	-0.17823	-0.556829	-0.0173687	0.309814
263	NSQ	C2C12	GROWTH	Pre-myoblast	2	Pre-myoblast NSQ	All else	-0.271679	-0.683381	-0.22238	0.701765	-0.658905	0.277282	-1.03866	0.417015	1.79404	1.3433	0.389214	-0.0478633	1.20866	0.00272173	-0.160326	-0.317969	1.19467	-0.106808	-0.396984	1.60152	2.30893	0.700247	-1.14516	-0.600368	-0.884024	0.879595	-0.629043	0.486336	1.39995	0.26306	0.287371	-0.477783	-0.600597	-1.05571	-0.949802	-0.352653	-0.839674	-0.183402	0.268339	-0.60184	0.125988	0.237743
264	NSQ	C2C12	GROWTH	Pre-myoblast	2	Pre-myoblast NSQ	All else	-0.461948	-1.18205	-0.22238	-0.08099	-0.490689	-0.471837	-0.924089	0.108613	0.665229	0.993462	1.79343	-0.324812	0.322381	-0.218507	-0.273785	-0.984295	0.340535	0.328323	-1.07379	-0.0504148	-0.0125316	1.00118	-0.238193	0.0237743	-0.7658	-0.659399	-1.12451	0.18791	-0.339188	1.09157	-1.03512	0.600147	1.48189	-0.522498	1.377	-0.237533	1.39732	-0.102271	-0.837524	-1.03712	-0.581027	-0.154773
265	NSQ	C2C12	GROWTH	Pre-myoblast	2	Pre-myoblast NSQ	All else	-0.0790877	-0.231226	0.252506	-1.15305	0.660937	0.255981	-0.897949	0.896619	0.595726	0.697469	1.62751	0.253842	0.535379	0.334846	0.143303	-0.00491784	0.542987	-0.393605	0.770978	1.16663	0.778388	1.71336	-1.0328	1.11692	-1.23805	-0.997076	-0.411189	-0.027947	0.0737443	-0.26804	-0.0800991	0.237434	-0.637594	-0.467912	-0.988363	-0.797702	-0.804686	0.0461305	0.205383	-1.43638	-1.23333	-0.106392
266	NSQ	C2C12	GROWTH	Pre-myoblast	2	Pre-myoblast NSQ	All else	0.317341	0.467744	0.271421	0.795026	0.101781	1.11568	-0.923215	-1.70382	-0.469465	1.37552	1.61211	0.0981802	0.796598	0.110088	-0.0727383	0.0597806	0.854342	-0.306033	1.14215	1.18859	1.22596	0.400146	0.0225239	-0.260498	-0.493418	-0.314318	0.331319	0.58964	0.0308486	0.655092	-0.354649	0.0545731	-0.470604	0.0788774	0.200056	-0.316394	0.0452366	-0.250821	-0.374996	-0.579608	-0.386763	0.339799
267	NSQ	C2C12	GROWTH	Pre-myoblast	2	Pre-myoblast NSQ	All else	-0.512162	-0.767847	-0.155627	-0.92677	0.53739	0.035244	-0.77148	0.34769	0.609844	1.18397	1.3159	0.150837	0.583666	0.159852	-0.059819	-0.237191	0.553913	-0.393944	0.588267	0.870794	0.799056	1.29674	-0.520575	1.27225	-0.81099	-1.58937	-0.791106	0.024503	1.7313	0.992735	0.995991	0.391255	-0.825971	3.39019	2.52407	1.38459	2.99555	2.20927	0.337955	-1.3476	-1.33597	-0.12206
268	NSQ	C2C12	GROWTH	Pre-myoblast	2	Pre-myoblast NSQ	All else	-0.817059	-1.03745	-0.824097	0.451221	-0.813518	-0.548973	-1.02948	0.159307	1.30404	0.822818	-0.0699535	-1.48906	1.26493	-1.57159	-1.3149	0.20859	1.16212	1.73578	-2.97469	-0.0397764	1.23973	0.568162	1.25141	-0.732066	-1.24741	0.343631	0.243725	0.591634	0.645568	1.13789	1.50817	0.649078	1.26195	1.33725	1.19246	1.60156	1.13841	0.439337	0.70808	-1.02637	0.200376	0.280906
269	NSQ	C2C12	GROWTH	Pre-myoblast	2	Pre-myoblast NSQ	All else	0.158049	0.39154	0.0354886	0.903109	-0.27072	0.610508	-1.12654	0.663976	0.758768	1.04467	1.57345	-0.429485	0.913122	-0.481427	-0.620988	-1.0902	0.91807	0.183314	-0.210979	1.10147	1.11301	0.765531	0.327006	0.707251	-0.249828	-0.947959	-0.00682499	0.206355	-0.512817	0.246319	0.365904	1.71201	-0.0495479	-0.4874	-0.187291	0.886033	0.527454	-0.143408	-0.706653	-0.641556	-0.650384	0.0776766
270	NSQ	C2C12	GROWTH	Pre-myoblast	2	Pre-myoblast NSQ	All else	0.530296	0.14803	0.488921	0.831644	0.163418	-0.58419	-1.13878	-0.688286	1.23671	-0.611387	1.80228	-1.54002	1.27387	-1.66343	-1.38579	-0.454386	1.25975	1.77135	-1.10836	1.01789	1.22079	1.16278	-1.27603	-0.0203983	-0.451191	0.555395	-1.04276	0.0480275	-0.542003	-0.401169	-0.189961	-0.519396	-0.928078	-1.30759	-0.687295	-0.414827	-0.661016	-1.06444	0.122232	-0.261097	0.438249	0.490746
271	NSQ	C2C12	GROWTH	Pre-myoblast	2	Pre-myoblast NSQ	All else	-0.63577	-0.919451	-0.506812	-0.0194675	-0.602772	-0.452371	-0.171853	-0.799995	-0.0378274	1.1774	0.841176	0.669457	0.585029	0.57756	0.329193	1.21148	0.590438	-0.997142	1.08064	1.22844	1.15713	1.49831	-0.564306	-0.191985	-0.433773	-1.21864	-1.37844	0.354259	-0.373645	0.251566	-0.80622	0.359374	-0.178964	0.147877	-0.0223125	0.259538	0.0458842	-0.775326	-0.72278	-0.57174	-1.10202	0.0326462
272	NSQ	C2C12	GROWTH	Pre-myoblast	2	Pre-myoblast NSQ	All else	0.371231	0.414898	0.418288	0.851793	-0.27914	-0.396092	0.348991	0.334515	-0.511508	-0.464597	0.636364	-0.258259	0.169837	-0.23467	-0.334684	0.613953	0.125221	0.130804	1.20368	0.122311	-0.201716	1.93449	-0.20782	1.79404	-1.35817	-1.21315	-1.13428	0.0325877	1.35174	1.98901	0.756757	1.81849	2.01322	2.31865	1.6055	2.20345	2.12946	1.69651	-0.0149836	-1.47558	-1.25618	-0.292911
273	NSQ	C2C12	GROWTH	Pre-myoblast	2	Pre-myoblast NSQ	All else	0.121128	-0.0686573	0.0963753	0.610063	-0.106089	-0.116326	-0.16895	0.0355184	0.323982	0.335906	1.56443	0.585892	0.0108732	0.614475	0.406982	-0.336452	0.0424568	-0.76548	0.945996	0.016791	0.125638	1.7056	-0.210782	0.86219	-0.743602	-0.409605	-1.29063	0.121678	1.60892	0.863238	0.838035	0.802291	-0.295899	-0.0288608	-0.745877	-0.824345	-0.821808	-0.503359	-0.649908	-0.625895	-1.20268	-0.268318
274	NSQ	C2C12	GROWTH	Pre-myoblast	2	Pre-myoblast NSQ	All else	-0.079695	0.33383	-0.133729	0.416451	-0.0958641	-1.138	-1.28055	1.25444	2.82736	0.715295	-0.0247474	1.0867	1.00692	1.02167	0.774794	-0.974667	1.04734	-1.33105	0.554991	1.78645	2.47936	1.23138	-1.28147	0.195955	0.217029	2.1837	-0.356154	0.283101	-1.39773	-1.14869	-0.907075	-1.55478	-0.943339	-0.569098	-1.04472	-1.06803	-0.982602	-0.779897	0.985169	-0.0791302	1.04993	0.712215
275	NSQ	C2C12	GROWTH	Pre-myoblast	2	Pre-myoblast NSQ	All else	0.966665	0.643858	0.983185	0.646615	0.333833	0.0333752	0.372894	-0.68799	-0.158803	-0.0261724	-0.26929	-1.58781	0.499439	-1.8142	-1.4818	-0.161171	0.464125	1.76653	-1.24479	-0.613572	-0.71935	2.0775	-0.84637	1.04252	-0.771194	-1.32886	-1.47244	0.052674	-0.997029	-0.920425	-0.72694	-0.905161	-0.389234	-0.516949	-0.729563	0.200291	-0.449822	-0.527356	-0.160611	-0.781412	-0.828924	-0.354594
276	NSQ	C2C12	GROWTH	Pre-myoblast	2	Pre-myoblast NSQ	All else	0.752923	0.415105	0.817588	0.0910572	0.566809	-0.721877	0.301465	-0.638486	-1.23774	-1.29788	-0.973544	-0.894121	0.474921	-0.991783	-0.974615	-0.121874	0.500859	0.774191	-0.799401	0.0681013	-0.183086	1.83344	-0.127849	0.669557	-0.999067	-1.22539	-0.993298	0.154138	0.469876	-0.567782	0.540656	-0.205891	-1.0646	0.0919409	-0.525529	0.373807	-0.137031	0.382992	0.168058	-0.696496	-0.996416	-0.294303
277	NSQ	C2C12	GROWTH	Pre-myoblast	2	Pre-myoblast NSQ	All else	-1.62987	-1.47104	-1.34792	-1.11385	-1.17554	-0.0939524	-0.890814	2.46316	2.63752	-0.224388	-0.523774	2.47041	0.122666	2.11296	2.01962	0.389645	0.348488	-2.58674	0.38276	1.18119	1.41104	-0.130133	-0.513248	-0.944519	0.26882	1.76055	-0.565298	1.42118	-0.570783	-0.203203	-0.607399	-0.548791	0.0515056	-1.05662	0.055093	-0.61564	0.184813	-0.49536	0.236786	-0.0574692	0.55268	0.760983
278	NSQ	C2C12	GROWTH	Pre-myoblast	2	Pre-myoblast NSQ	All else	-0.964907	-1.16469	-0.824097	0.2754	-0.941973	-1.00884	-0.632582	1.10521	1.64222	1.2355	-0.415777	-0.184928	1.01036	-0.277609	-0.470164	0.222972	1.01489	-0.150732	-0.649726	1.453	1.56955	1.39819	-1.54565	0.0634171	0.162849	-0.570452	-1.36436	0.47802	-0.79386	0.561423	-0.410934	0.34117	0.435977	0.300048	0.333962	0.550473	-0.278597	-0.966163	-0.150738	-0.168917	-0.945498	0.486057
279	NSQ	C2C12	GROWTH	Pre-myoblast	2	Pre-myoblast NSQ	All else	-1.02759	-1.54125	-0.796207	-0.59045	-0.332586	-1.77271	-0.701239	0.711114	1.14182	1.03088	0.674742	-0.681847	0.974832	-0.721018	-0.781518	-0.829394	0.941429	0.53453	-1.26448	0.85564	1.06423	1.50362	-1.38927	0.404852	-1.25958	-0.504261	-1.50344	0.307869	-0.950378	1.25604	-0.746814	1.14412	1.38475	-0.81873	1.04527	-0.893878	1.32421	-0.0679441	0.451675	-1.08811	-1.10945	0.354299
280	NSQ	C2C12	GROWTH	Pre-myoblast	2	Pre-myoblast NSQ	All else	0.741601	1.02936	0.418288	1.59498	-0.581067	0.392064	-0.921735	0.462455	0.963266	0.787459	0.7503	-1.86027	1.4616	-2.28455	-1.84003	-1.65944	1.41201	1.98831	-1.91978	0.948163	1.6668	1.17734	-0.818881	0.45549	-0.823966	1.11179	0.0323953	0.542743	0.011164	-1.63037	-0.928835	-1.23284	-0.972602	-0.775132	-0.375007	-0.889329	-0.616292	-0.511358	0.732165	-0.694997	-0.444012	1.25007
281	NSQ	C2C12	GROWTH	Pre-myoblast	2	Pre-myoblast NSQ	All else	0.0565181	0.419484	0.0354886	0.0982254	0.255932	2.14705	-0.251153	0.670994	-0.0378314	1.13593	1.38472	-0.297153	0.631568	-0.232485	-0.340071	0.630723	0.634716	0.205393	0.717122	0.830357	0.571361	1.69439	-0.454708	1.03219	-0.669853	-1.26816	-1.05389	0.12071	-0.429569	0.606385	-0.434482	-0.139901	1.09649	0.477998	1.26476	0.760904	0.90053	-0.49536	0.0386042	-1.19873	-1.10827	-0.174188
282	NSQ	C2C12	GROWTH	Pre-myoblast	2	Pre-myoblast NSQ	All else	-0.108979	0.639044	-0.384713	0.572977	-0.561791	-1.11845	-0.300302	1.02685	1.26924	1.72124	0.523015	0.0819765	0.585809	0.0680297	-0.126652	-0.93298	0.578454	-0.329976	0.132501	0.667263	0.757033	1.74247	-0.553819	2.46322	-0.386879	-1.04039	-0.30961	0.0952192	-1.19628	1.41962	-1.39659	-0.118012	2.55611	-1.24689	3.22992	-0.953013	2.51782	-0.832463	0.158499	-0.584745	-0.664267	0.00597241
283	NSQ	C2C12	GROWTH	Pre-myoblast	2	Pre-myoblast NSQ	All else	-0.446286	-0.28764	-0.506812	0.574081	-0.632938	0.231717	-0.0703491	0.561597	0.953946	1.45866	0.507092	0.176276	0.834147	0.170531	-0.00863222	-0.553297	0.825689	-0.393754	0.385532	1.29497	1.37539	1.24099	-1.11472	0.430242	-1.13472	-0.94654	-1.14217	0.0547737	-0.0733598	1.11188	-0.293157	1.4675	0.787237	0.150708	0.339886	0.688787	0.623392	-0.248536	-0.243552	-1.24711	-0.847476	-0.188863
284	NSQ	C2C12	GROWTH	Pre-myoblast	2	Pre-myoblast NSQ	All else	-0.970484	0.0299237	-1.08882	-0.089739	-0.732376	-0.438044	-0.452971	1.24231	2.9194	0.235836	-0.595624	1.88155	0.334424	1.3217	0.934902	0.00197126	0.425987	-2.52314	0.740661	1.30973	1.4373	2.2938	0.147297	3.38333	-0.148949	-0.911065	0.262546	-0.369299	0.449979	0.576187	-0.0701214	1.19778	0.276796	0.361219	0.0541439	0.339272	0.134665	-0.992445	0.0817108	-0.438171	-0.609536	-0.112188
285	NSQ	C2C12	GROWTH	Pre-myoblast	2	Pre-myoblast NSQ	All else	-0.419898	0.658302	-0.60855	0.214725	-0.124744	-0.346055	-1.24878	1.06857	2.74508	0.917372	-0.0274897	-1.44367	1.24826	-1.74874	-1.53247	-0.270042	1.21346	1.36424	-1.81814	0.700319	1.225	1.16589	-0.470759	0.146414	-0.916092	-1.00546	-0.682874	0.263639	-0.335871	0.904253	0.245356	0.322974	1.2767	0.790375	1.2125	1.2549	0.91686	2.40656	0.890864	-0.965463	-0.892094	0.309224
286	NSQ	C2C12	GROWTH	Pre-myoblast	2	Pre-myoblast NSQ	All else	-0.767225	-1.40451	-0.432905	-1.08323	0.155717	-1.12346	-0.589787	1.57105	-1.5647	1.33487	1.6724	0.376895	0.4601	0.469145	0.303718	0.275932	0.532609	-0.472982	0.129773	0.863712	0.718914	0.693239	-0.429249	-0.542445	-1.29026	-0.870832	-1.62961	0.416571	0.719619	-0.783042	0.501874	-0.824145	0.189601	-0.900353	-0.413736	-0.776908	-0.645383	-0.807323	-0.408435	-1.0303	-1.02678	0.144676
287	NSQ	C2C12	GROWTH	Pre-myoblast	2	Pre-myoblast NSQ	All else	0.54187	0.185393	0.418288	1.64472	-0.39094	0.0966941	-1.20508	0.231092	-0.280906	1.42434	0.399334	-0.933136	1.36435	-0.77922	-0.67826	-0.491146	1.27606	1.19701	0.190887	1.52801	2.16878	0.679043	-0.838692	0.0968776	-1.3784	-0.0758235	0.181387	0.504137	0.584387	-1.40095	0.394224	-1.63345	-0.751614	0.504908	-0.716215	-0.452503	-0.794265	1.10437	-0.636065	-1.27716	-0.859628	0.467258
288	NSQ	C2C12	GROWTH	Pre-myoblast	2	Pre-myoblast NSQ	All else	0.16651	0.33167	0.116339	0.513505	0.0132581	1.18623	-0.853532	-0.593992	0.992684	1.61668	0.872188	-0.604751	1.23629	-0.792203	-0.899183	-0.985375	1.19851	0.250596	0.26908	1.5128	1.954	1.35509	-1.07978	1.15335	-0.481847	-0.388364	-1.1432	0.219586	0.746266	-0.775902	0.810542	-1.41088	-0.312321	2.09247	2.08813	-0.077806	1.82117	-0.00619313	0.352665	-0.678296	-0.573605	0.38724
289	NSQ	C2C12	GROWTH	Pre-myoblast	2	Pre-myoblast NSQ	All else	0.0693105	0.206136	-0.0267637	0.662573	-0.277368	0.0493348	-0.972429	0.241323	1.89118	0.873323	-0.355483	-0.48047	1.2274	-0.34071	-0.392845	-0.687806	1.15145	0.529459	-1.0014	1.28673	2.02714	0.230965	-1.24502	-0.0293203	-1.09034	-0.439171	-0.193955	0.753863	-0.184685	1.6291	-0.458447	1.09264	2.24977	-0.298395	2.48414	-0.165997	2.59773	0.630332	0.771544	-0.569471	-0.568403	0.78033
290	NSQ	C2C12	GROWTH	Pre-myoblast	2	Pre-myoblast NSQ	All else	-0.129265	0.191385	-0.22238	0.506226	-0.447208	-0.911497	-0.599099	-1.98847	0.267993	1.29834	0.907705	-0.915445	1.07145	-1.11701	-1.04863	0.360017	1.10257	0.738651	-0.778835	1.1893	1.14388	2.56644	0.0976952	4.38052	-0.718253	-1.13561	-0.499144	-0.382909	0.071393	-0.793738	0.103693	-0.453854	-0.217035	-0.192597	-0.398535	0.00398999	-0.454564	-0.470221	-0.0714652	-1.31782	-1.03272	-0.0310868
291	NSQ	C2C12	GROWTH	Pre-myoblast	2	Pre-myoblast NSQ	All else	-0.157754	-0.766628	-0.155627	0.680643	-0.49918	-1.3898	-0.602237	-0.103459	0.740999	0.681758	0.691835	-1.0612	1.30017	-1.23153	-1.14623	-0.876283	1.26054	0.947335	-1.0015	1.33207	1.78698	0.0422972	0.376339	-0.179861	-0.688401	0.461995	-0.29045	0.793388	-0.455978	-0.0570779	-0.784462	-0.629002	0.941898	0.418169	0.546115	-0.370796	0.0286595	1.23917	0.386177	-0.52676	-0.283994	1.04514
292	NSQ	C2C12	GROWTH	Pre-myoblast	2	Pre-myoblast NSQ	All else	-0.334756	0.58156	-0.506812	-0.00152615	-0.216637	-0.335562	-0.3271	0.537277	1.78814	0.311499	-0.0102635	-0.513961	0.903859	-0.398906	-0.453293	0.146594	0.873127	0.535088	0.619893	1.04287	1.02199	2.02829	0.383452	2.43159	-0.913244	-1.18906	-0.977161	-0.181952	-1.06585	0.972944	-0.749585	1.42918	-0.449476	-0.433254	0.184025	-0.284904	-0.00162898	-0.0993795	0.507914	-1.30801	-0.885294	-0.226782
293	NSQ	C2C12	GROWTH	Pre-myoblast	2	Pre-myoblast NSQ	All else	-0.184611	-0.822318	-0.0267637	0.149247	0.0753922	-1.32109	-1.33396	-0.0402358	-0.0868076	1.71475	1.11472	-0.411016	1.04396	-0.269029	-0.316854	-0.135861	1.01497	0.462394	0.60695	1.25387	1.48697	0.681962	-0.710846	-0.0166235	-0.14618	0.393028	1.01393	0.55169	-0.830772	0.0309835	-0.44004	0.0534417	0.00750367	0.304057	-0.143156	0.273872	0.157271	-0.599347	-0.263607	-0.0969917	-0.035866	0.701199
294	NSQ	C2C12	GROWTH	Pre-myoblast	2	Pre-myoblast NSQ	All else	-0.209162	-0.857581	-0.133729	0.232126	0.0610607	-1.21637	-0.925254	0.480409	0.182425	1.94214	0.677679	0.0416609	0.86925	0.319516	0.411735	-0.88285	0.83509	0.295369	-0.230326	1.02025	1.36344	-1.38312	-1.86899	-1.23446	-0.653441	1.23732	-0.842544	1.87794	-0.382022	-0.802313	-0.992284	-1.6	-0.865934	-0.822413	-0.782954	-1.14927	-1.13893	-1.13072	0.438031	-0.218866	0.938107	1.84243
295	NSQ	C2C12	GROWTH	Pre-myoblast	2	Pre-myoblast NSQ	All else	-0.441534	0.689689	-0.796207	0.416502	-0.649384	-0.10968	-1.13666	-1.2185	2.98938	0.7225	-0.741106	-0.538083	1.09059	-0.662558	-0.785062	-0.672952	1.07756	0.233755	-0.196319	1.13923	1.52331	1.35953	-0.112298	0.672071	0.318485	-0.749015	0.285048	0.0585	1.28763	1.13769	0.342806	1.31219	0.454577	1.75411	-0.0528255	1.41336	-0.437741	-0.518214	0.923261	1.09741	-0.233028	-0.00821156
296	NSQ	C2C12	GROWTH	Pre-myoblast	2	Pre-myoblast NSQ	All else	1.131	0.933125	1.20789	-0.270877	0.985719	0.721084	-1.16412	0.219321	-1.0837	-0.12064	-2.07112	-0.0410671	0.236889	0.00406858	-0.159525	-1.35036	0.275664	-0.120885	0.915846	0.289309	0.0519225	1.51113	-0.518117	1.40568	-0.923822	-1.48709	-0.944052	-0.00902794	0.0391287	-1.34546	0.176094	-0.672993	-0.643501	2.16761	1.34107	0.963015	1.29254	-0.501074	0.352817	-0.954511	-1.13075	-0.233183
297	NSQ	C2C12	GROWTH	Pre-myoblast	2	Pre-myoblast NSQ	All else	0.450181	1.40119	0.252506	0.52184	0.270484	-1.46166	-1.39617	0.135706	1.32907	1.49796	0.919688	-1.71372	1.25875	-1.96375	-1.60985	-1.4159	1.23296	1.91646	-0.311998	0.975318	0.986417	2.43655	0.12099	5.20074	0.259329	-0.662121	0.652131	-0.477067	-0.691713	-0.196117	-0.440749	-0.399649	0.12478	-1.33174	-0.246649	-0.363648	0.193968	-0.178831	0.0729078	0.305101	0.277745	0.39177
298	NSQ	C2C12	GROWTH	Pre-myoblast	2	Pre-myoblast NSQ	All else	0.0947462	-0.140512	0.252506	-0.0409224	0.181219	0.17946	-0.956906	-0.610044	0.632063	0.516518	1.74098	-0.673619	0.960364	-0.595025	-0.624782	0.180365	0.999367	0.686344	0.456663	1.15742	1.03857	1.63878	-0.918296	0.632898	-0.156035	-1.01534	-0.743545	-0.049854	-0.194929	-1.05308	-0.0115671	-0.688268	-1.07907	-0.768631	-0.949061	-0.978357	-0.877639	-0.819893	-0.405243	-1.06997	-0.930899	-0.263208
299	NSQ	C2C12	GROWTH	Pre-myoblast	2	Pre-myoblast NSQ	All else	-0.351872	-0.5303	-0.22238	-0.320316	0.10701	-0.505507	-0.194043	-0.519348	1.0163	0.544354	1.32171	-0.729783	0.635419	-0.555783	-0.499558	-0.121627	0.673781	0.949277	-0.929337	0.443474	0.244618	1.52204	-1.31544	0.302939	-0.992801	-1.33544	-1.07541	-0.00702187	1.33559	0.29335	1.031	0.203882	0.485383	0.689915	1.3473	0.920866	1.26642	-0.278246	-0.647778	-1.49888	-1.36834	-0.250486
300	NSQ	C2C12	GROWTH	Pre-myoblast	2	Pre-myoblast NSQ	All else	-1.0406	-1.44036	-0.796207	-0.673706	-0.241999	-0.866464	-0.786271	1.41478	-0.519206	0.579981	0.251905	0.597616	0.98539	0.512077	0.225084	0.161424	0.934221	-0.956147	-0.0337004	1.91568	2.07794	1.2641	-2.20881	-0.00141975	0.400272	2.43734	-1.18974	0.0619711	0.529417	-0.0327318	0.189326	0.0914588	-0.748141	-1.3326	-0.735495	-0.481829	-0.517495	-0.807323	-0.357061	-0.146652	0.449914	0.0902781
301	NSQ	C2C12	GROWTH	Pre-myoblast	2	Pre-myoblast NSQ	All else	-0.209162	0.469	-0.432905	1.11177	-0.981807	-0.774007	-0.538547	-1.51079	0.626364	1.86171	0.360971	0.814435	0.63145	0.665617	0.353025	-0.29257	0.64234	-1.22644	0.94115	1.38797	1.35373	1.35441	-0.496981	0.930168	-0.499216	-0.534161	-0.0824361	-0.00317665	-0.56541	1.18303	-0.0212105	0.713876	1.37598	0.772475	1.47707	1.59918	0.890898	0.318751	-0.00511547	-0.57051	-0.325956	-0.0932011
302	SQ	C2C12	GROWTH	Pre-myoblast	2	Pre-myoblast SQ	Muscle	0.102798	-0.49639	0.252506	0.269429	0.147644	-0.262348	-1.318	-1.25636	0.851733	1.03088	1.70112	-0.566502	1.17585	-0.525685	-0.603404	-0.734498	1.11894	0.483667	0.342959	1.54436	1.77091	-0.582188	-0.19771	-0.186296	0.109543	-0.00962289	0.988897	0.0340962	1.98075	1.3407	1.02789	1.47486	0.787571	1.51843	-0.00868367	0.460539	-0.640172	-0.00757578	-0.909525	0.364123	-0.114011	0.132875
303	SQ	C2C12	GROWTH	Pre-myoblast	2	Pre-myoblast SQ	Muscle	-0.189004	-0.0676105	-0.0267637	-0.869843	0.543456	1.74985	-2.021	-0.432628	-0.640514	2.44063	0.906249	1.21642	0.491168	1.41917	1.54758	-0.825945	0.563004	-0.846264	1.86033	1.14678	1.32691	-1.24737	-0.00548645	-0.355941	0.269644	0.984997	-0.224411	0.336666	-1.28952	1.46131	-0.847517	1.26089	1.61215	-0.398927	1.1533	-0.361399	1.45204	0.0817137	-0.659643	0.527381	0.267628	0.377118
304	SQ	C2C12	GROWTH	Pre-myoblast	2	Pre-myoblast SQ	Muscle	0.821892	2.05142	0.418288	0.781195	0.204513	-0.375222	-1.48583	-0.284898	0.661128	2.12453	0.606067	-1.6135	1.029	-1.78243	-1.47325	-1.20617	1.07539	1.8416	-1.07969	0.477626	0.377164	-1.15216	0.0632543	0.876174	-0.655276	2.07028	1.46313	0.258594	-0.0905978	0.64049	0.583587	1.66922	0.30267	1.87999	-0.0782518	3.19875	0.204062	2.41064	-0.294148	-0.587533	0.931234	0.975761
305	SQ	C2C12	GROWTH	Pre-myoblast	2	Pre-myoblast SQ	Muscle	-0.384375	-0.693406	-0.31397	0.303184	-0.210572	-0.000976539	-0.703495	-1.09267	-0.0152667	1.30769	1.31213	-1.15117	0.80628	-1.46872	-1.3826	0.116086	0.849576	0.880195	-0.628271	0.381133	0.256959	-0.345788	-1.53938	0.324678	0.444337	0.179485	0.573356	-0.131045	0.269987	-0.26627	0.581766	0.190768	-0.827751	0.473043	-0.762191	1.69857	-0.632096	-0.485076	-0.742561	0.17891	0.443389	0.0567818
306	SQ	C2C12	GROWTH	Pre-myoblast	2	Pre-myoblast SQ	Muscle	0.396535	-0.110975	0.136237	1.79576	-0.675696	-0.715336	-0.369863	-0.20332	0.385929	0.797025	0.488719	-1.37391	1.35663	-1.60074	-1.41425	-0.806665	1.28126	1.34235	-0.536428	1.29325	1.71267	-0.745746	-0.943007	-0.437289	-0.942041	-0.501982	-0.751724	0.0802698	0.119847	-0.762633	-0.219863	-1.11023	-1.28431	-0.391661	-0.762932	-0.110907	-0.805431	-0.294244	-0.762951	-0.716543	-1.2206	0.073225
307	SQ	C2C12	GROWTH	Pre-myoblast	2	Pre-myoblast SQ	Muscle	0.326474	-0.262334	0.0354886	1.47523	-0.52623	-1.3772	0.246231	-0.816267	0.221906	0.228513	0.15561	-0.727402	1.08187	-0.942085	-1.00537	0.93932	1.03301	0.390705	0.488224	1.41588	1.33611	0.981983	0.0467979	2.09951	-0.849723	-1.3927	1.52408	-0.77581	-0.201855	-0.20831	-0.48568	-0.279822	-0.0329117	0.0785694	-0.251477	-0.663837	-0.359237	-0.785611	-0.934494	-1.04755	-0.606624	0.439268
308	SQ	C2C12	GROWTH	Pre-myoblast	2	Pre-myoblast SQ	Muscle	0.375462	1.17479	0.0354886	1.1072	-0.298361	-1.00607	-0.270115	-1.56876	0.791202	1.3445	-0.00927144	-1.20378	1.05498	-1.47824	-1.35806	0.395639	1.05543	1.02283	0.129693	0.750445	0.834279	-0.300797	1.29268	0.386116	0.0519931	-0.0744965	0.616504	-0.144536	0.189186	2.04488	-0.0655281	1.1116	2.97904	0.214412	3.50067	1.55071	3.60386	0.152023	0.22025	-0.389204	-0.231502	0.0208903
309	SQ	C2C12	GROWTH	Pre-myoblast	2	Pre-myoblast SQ	Muscle	0.308182	-0.139324	0.0963753	1.79777	-0.68084	-0.836529	-0.632611	-1.11916	-0.113444	1.26489	0.660431	-1.03838	0.96262	-1.14574	-1.10107	-0.210373	0.936217	0.948702	-1.11977	0.495433	0.733725	-1.83472	1.09767	-0.65914	-0.323675	2.66045	1.10375	0.832023	1.39097	-1.38346	1.00217	-0.513773	-0.548089	0.162458	-0.678397	-0.314444	-0.542217	-0.666768	-1.66796	0.180877	0.637148	1.2558
310	SQ	C2C12	GROWTH	Pre-myoblast	2	Pre-myoblast SQ	Muscle	0.192323	0.592992	0.0354886	0.711987	-0.0193888	-0.0917098	0.0722422	-1.61975	-0.23256	1.55225	0.487228	0.252037	-0.250463	0.263302	0.106799	-0.108164	-0.132227	-0.429568	0.00714205	-0.278304	-0.431688	-0.703123	-0.144341	0.375809	-0.738536	-0.272379	-1.16334	-0.1287	0.371122	0.199956	0.990606	1.16326	-0.459242	0.00192752	-0.565208	0.89869	-0.24912	1.71537	0.197797	0.163097	0.0433871	0.135923
311	SQ	C2C12	GROWTH	Pre-myoblast	2	Pre-myoblast SQ	Muscle	0.274562	-0.319827	0.0354886	1.4137	-0.796625	-1.6046	-0.260887	-1.06785	-0.373482	-0.81766	1.34516	-1.07064	1.14366	-1.21703	-1.15898	-0.177819	1.0758	0.953829	-0.162419	1.14966	1.22576	-1.98428	-0.927047	-0.662537	-0.119271	1.95906	-0.00870687	0.733009	-1.2574	1.01929	-1.09376	0.603225	1.50049	-1.09059	1.58603	-0.752864	1.55747	-1.03816	1.42575	0.559794	1.37717	1.24693
312	SQ	C2C12	GROWTH	Pre-myoblast	2	Pre-myoblast SQ	Muscle	0.159178	-0.152166	0.252506	0.329497	0.166827	-0.147011	-0.590361	-0.00442785	-1.24028	0.048784	1.82714	-0.395439	0.617274	-0.319564	-0.37321	-0.1387	0.614358	0.368441	0.0823553	0.654422	0.467409	-1.61779	-0.693708	-0.713766	1.14619	0.960272	1.01821	0.607527	0.0301208	1.03977	-0.0267449	0.409636	1.2322	0.476721	0.762158	0.53827	0.73572	1.7434	-0.494785	1.12645	1.18502	0.386592
313	SQ	C2C12	GROWTH	Pre-myoblast	2	Pre-myoblast SQ	Muscle	0.594193	0.207418	0.418288	1.71664	-0.589435	-1.05295	-0.287958	-1.16237	-1.5647	-0.3513	0.591278	-0.938189	0.979331	-0.961904	-0.895076	0.389626	0.951953	0.957581	-0.168505	0.927519	0.863731	-0.75316	-0.485747	-0.572072	-0.285397	0.112323	-0.540855	0.0964903	-1.16653	0.164592	-1.28172	-0.157857	0.00982765	-0.985946	-0.538395	-1.08103	-0.918582	-0.449652	-1.33516	0.154072	0.377093	0.296101
314	SQ	C2C12	GROWTH	Pre-myoblast	2	Pre-myoblast SQ	Muscle	-0.160243	-0.244197	-0.432905	1.21054	-1.64225	0.516738	0.28518	-1.71295	-0.122313	0.383183	1.13526	0.0674105	0.166137	0.212154	0.0856548	1.74293	0.117449	-0.0892995	0.406636	0.103231	0.011745	-0.861056	0.980211	0.397676	-0.167987	-0.831663	-0.0570778	0.279584	0.753669	-0.251062	1.17163	-0.582775	-0.483281	1.53246	-0.182375	1.13152	-0.355753	0.987375	-0.720042	-0.224552	-0.862119	0.425337
315	SQ	C2C12	GROWTH	Pre-myoblast	2	Pre-myoblast SQ	Muscle	0.978995	0.803756	0.625049	2.07784	-0.240138	0.468845	-0.330294	-0.932912	-0.061028	0.545345	0.349564	-1.25813	1.36385	-1.56262	-1.42814	-1.23888	1.30112	1.06448	0.0359926	1.44022	1.85739	-1.24945	-1.31864	-0.295296	-0.431449	0.580109	-0.609892	0.396423	-0.380189	0.493465	-0.15315	0.2428	0.380748	-0.510435	-0.0131624	-1.08948	-0.241341	0.0670988	-0.847722	-0.426311	-0.581308	0.671662
316	SQ	C2C12	GROWTH	Pre-myoblast	2	Pre-myoblast SQ	Muscle	-0.609243	-0.887611	-0.531895	0.327402	-1.16409	-0.926933	-0.0572489	0.682114	1.61119	1.17852	-0.0890891	-0.475059	0.907701	-0.740572	-0.880498	1.01253	0.899581	0.00763452	-1.20466	0.930328	1.06205	-1.03223	1.50995	-0.713292	-0.378276	-0.707711	-0.445524	0.213209	0.407495	0.811384	0.00486045	0.579767	1.14477	-0.115936	1.13529	-0.956262	1.33324	-0.187973	-0.730845	-0.779969	-0.993026	0.186667
317	SQ	C2C12	GROWTH	Pre-myoblast	2	Pre-myoblast SQ	Muscle	-0.692404	-0.870133	-0.58276	0.317798	-1.03	-0.544897	-0.430186	-0.723837	1.50679	1.33066	0.617507	-0.0473036	1.05342	-0.224398	-0.45454	0.20003	1.02307	-0.399605	0.354659	1.67989	1.79028	-0.742656	2.09088	-0.736162	2.709	-0.188304	-0.713148	0.0215671	-0.543975	0.787856	-0.270384	0.459905	0.276774	-0.484505	-0.536074	-0.600642	-1.35273	1.41062	-0.351894	2.60892	0.772722	-0.0313897
318	SQ	C2C12	GROWTH	Pre-myoblast	2	Pre-myoblast SQ	Muscle	0.1217	0.00888466	-0.133729	1.66074	-1.0249	-0.163991	-0.258693	0.874306	0.287308	0.667624	1.04962	-1.16153	1.23162	-1.18252	-1.06808	0.150826	1.18632	1.26267	-1.47611	0.994913	1.43638	-1.35676	0.0943451	-0.562863	0.352409	2.07864	-0.351423	0.608626	-0.776169	-0.45551	-0.79916	-0.860671	0.0903684	-0.83748	0.142761	-0.235272	-0.19044	-0.791325	-0.25753	0.633082	1.33338	1.0518
319	SQ	C2C12	GROWTH	Pre-myoblast	2	Pre-myoblast SQ	Muscle	-0.766476	0.457666	-1.02773	-0.667845	-0.185754	0.00167889	-0.125245	0.724576	2.84194	0.494593	-0.447777	-0.916378	0.974589	-0.863729	-0.78513	-0.285084	1.01107	1.03584	-0.243713	1.16869	0.869983	-0.0514489	-1.00592	0.122279	0.698978	0.963439	0.0709274	-0.13018	-0.831533	-0.612007	-0.804042	-0.0775138	-0.27785	-0.33988	-0.477285	0.563039	-0.476494	-0.191401	0.533983	0.472249	0.186648	0.0683743
320	SQ	C2C12	GROWTH	Pre-myoblast	2	Pre-myoblast SQ	Muscle	0.860855	0.775758	0.625049	1.80577	-0.349591	-0.602126	-1.52407	0.318833	0.179394	1.71653	0.747067	-0.539868	1.27442	-0.35814	-0.234318	-0.193601	1.25781	0.826746	-0.732181	1.05952	2.15214	-1.10651	-0.749966	-0.122373	-0.301817	1.439	0.160405	0.327561	-0.885615	-0.903571	-0.998627	-0.992173	-0.868968	-1.15719	-1.03656	-1.12847	-0.743645	-0.192543	-0.645344	0.248319	0.450831	1.10428
321	SQ	C2C12	GROWTH	Pre-myoblast	2	Pre-myoblast SQ	Muscle	0.574359	0.338952	0.471429	1.25139	-0.17994	-0.162655	0.165724	-0.652508	-0.280807	-1.82337	-0.134672	0.280161	0.0749566	0.411774	0.408406	-0.76752	0.205971	-0.195854	-0.00901539	0.159037	0.0215744	-0.0287774	-0.084875	0.372563	1.14857	-0.765076	-0.159583	-0.261802	-0.540955	-0.329471	0.172393	-0.485519	0.161174	-1.06794	-0.394442	-0.935467	-0.502979	-0.202828	0.295793	0.854359	0.557085	-0.161144
322	SQ	C2C12	GROWTH	Pre-myoblast	2	Pre-myoblast SQ	Muscle	0.0611756	0.384551	0.136237	-0.467703	0.370955	0.354541	-0.262987	0.571047	0.62633	0.903368	0.943947	0.297215	0.219284	0.120739	-0.139542	-0.133436	0.250144	-0.748667	0.101859	0.462356	0.253255	1.39838	-0.030201	2.91066	-0.0877723	0.462462	0.400268	-0.87521	-0.098145	-0.469481	-0.322552	-0.534834	-0.452077	-0.211052	0.0178103	-0.126196	0.0300738	-0.568494	1.12272	1.09684	1.21265	-0.129061
323	SQ	C2C12	GROWTH	Pre-myoblast	2	Pre-myoblast SQ	Muscle	-0.345937	-0.347675	-0.133729	0.0599057	0.158096	1.3521	-0.530789	-1.99586	0.170341	1.72063	0.966033	0.134581	-0.284375	0.219848	0.048565	-0.940598	-0.182842	-0.254388	-0.134242	-0.471497	-0.547426	-0.220761	0.549232	0.508386	0.861839	-0.0939438	-0.104946	-0.249439	0.235796	-0.317072	0.320694	-0.406776	-0.912677	1.30492	-0.157519	0.434957	0.405224	-0.0374342	0.0959772	0.969924	0.869467	-0.222617
324	SQ	C2C12	GROWTH	Pre-myoblast	2	Pre-myoblast SQ	Muscle	0.382326	1.00589	0.136237	1.1512	-0.513945	-0.808847	0.126781	0.183307	-0.0575459	0.0706067	-0.354074	-0.919724	0.36376	-1.00465	-0.962895	0.569811	0.379366	0.84244	-0.970937	-0.279757	-0.391225	-1.21944	-0.00696926	-0.42822	-0.345397	0.0694621	0.39134	0.242595	0.199122	0.0991477	0.402628	0.905646	-1.30142	-0.398958	-0.607335	-0.00705647	-0.0542189	2.04513	0.558535	0.362663	0.037215	0.0684767
325	SQ	C2C12	GROWTH	Pre-myoblast	2	Pre-myoblast SQ	Muscle	1.81429	1.69542	1.62156	1.47387	0.564235	0.565493	-0.389865	0.515329	-0.707766	-1.27059	-0.359218	-1.18163	0.352385	-1.11176	-0.89019	-0.518538	0.421505	1.51864	-0.491144	-0.545637	-0.616047	0.335066	1.57702	2.30541	0.0550431	-0.0432332	-0.317123	-0.319974	0.0123234	-0.820814	0.949536	0.024484	-0.643374	1.36187	-1.17746	1.87447	-0.111506	-0.714762	-0.593325	-0.308684	0.489	-0.357319
326	SQ	C2C12	GROWTH	Pre-myoblast	2	Pre-myoblast SQ	Muscle	-0.325577	1.34635	-0.824097	-0.229008	-0.176535	3.05754	-0.567583	-0.0712104	1.35161	1.33983	0.285298	0.414899	0.0822719	0.324803	0.0480499	0.00847022	0.0919735	-0.787718	0.486411	0.183444	0.121062	-0.45542	2.14011	0.555028	2.59555	-0.255434	0.955289	0.0886006	-0.173303	1.15469	-0.0530719	1.41043	1.3882	-0.350593	1.49331	1.04824	1.55668	0.578844	0.0959772	2.22214	2.8156	1.16598
327	SQ	C2C12	GROWTH	Pre-myoblast	2	Pre-myoblast SQ	Muscle	1.35321	1.72138	0.953793	1.82442	-0.340293	0.879004	-1.01194	0.830252	-0.146778	0.147985	0.477968	-1.68545	1.29556	-1.95181	-1.61331	-0.895632	1.24677	1.84208	-1.31025	0.778581	1.15063	-1.89726	-0.239099	0.609809	0.188507	0.626247	1.67313	0.674155	-0.859316	1.2515	-1.18299	1.25634	1.76923	-0.858903	2.00389	-0.60406	2.66767	0.119445	0.272282	1.01653	-0.350033	1.2353
328	SQ	C2C12	GROWTH	Pre-myoblast	2	Pre-myoblast SQ	Muscle	0.90386	1.29704	0.471429	1.61116	-0.219783	-1.52771	-1.07939	-0.872504	0.673444	-0.37474	0.860471	-1.40756	1.16994	-1.57321	-1.37581	-0.551893	1.13326	1.46688	-0.688072	0.748244	0.994634	-1.26426	-0.832783	0.730974	0.819949	2.13753	1.38929	0.508252	0.933389	1.68243	0.263559	1.74043	1.92896	2.41737	1.94938	2.48279	2.59674	4.45131	0.075488	1.38481	2.68788	0.673131
329	SQ	C2C12	GROWTH	Pre-myoblast	2	Pre-myoblast SQ	Muscle	1.23262	0.560946	0.997766	1.97831	-0.234788	-1.48378	-1.08248	-1.02924	-0.739203	-0.968053	-0.0657741	-1.12277	1.19176	-1.23005	-1.14529	-1.10791	1.13401	1.08473	0.0391252	1.0379	1.33527	-1.92391	-0.161667	0.771265	-0.283455	0.470832	0.351035	0.933745	1.70492	1.31367	2.38399	2.13308	0.577692	3.12147	0.918665	4.80395	0.288078	0.0464961	-0.210738	-0.846384	-0.339154	1.03619
330	SQ	C2C12	GROWTH	Pre-myoblast	2	Pre-myoblast SQ	Muscle	-0.462631	-1.01949	-0.155627	-0.943328	0.248077	-1.28074	-1.13383	0.451948	-0.894291	0.111855	1.52453	-0.349695	0.727893	-0.363543	-0.426834	0.0871007	0.775767	0.215191	-0.366941	0.988589	0.73587	-2.12174	0.838045	-0.944163	-0.553379	0.183963	1.50027	0.956663	1.00685	0.215261	1.38578	-0.845604	0.373404	-0.598117	-0.260486	-0.335927	-0.950592	0.663949	-0.791865	-0.721325	-0.618833	1.26296
331	SQ	C2C12	GROWTH	Pre-myoblast	2	Pre-myoblast SQ	Muscle	0.0611756	0.335543	-0.155627	1.1146	-0.458437	-0.939536	-0.378477	-0.0300533	1.07958	1.33754	1.10256	-0.719929	0.757966	-0.665069	-0.6612	0.889419	0.712442	0.745558	-0.675716	0.427491	0.507044	0.281617	-0.415318	0.861186	1.75834	2.0862	-0.242162	-0.146397	-0.573801	-0.442549	-0.0624616	-0.597023	0.050313	-1.05798	0.140684	-0.919221	0.174935	-0.872458	-0.0148317	0.788363	1.91995	-0.0409686
332	SQ	C2C12	GROWTH	Pre-myoblast	2	Pre-myoblast SQ	Muscle	0.927163	1.13624	0.706886	1.73692	-0.48799	0.180904	-0.82907	-0.565052	0.129724	1.3181	0.312577	-1.66841	1.32996	-1.87225	-1.53898	-0.342839	1.27326	1.89408	-0.67279	0.997612	1.30051	-1.46191	0.0958215	-0.111411	0.313795	0.413051	0.799616	0.693211	-0.375531	0.497232	0.289323	0.717721	0.351042	0.534009	0.730897	1.6142	1.34687	-0.320526	-0.42318	0.758846	0.220583	0.908175
333	SQ	C2C12	GROWTH	Pre-myoblast	2	Pre-myoblast SQ	Muscle	0.0826311	1.67234	-0.531895	0.623071	-0.061962	1.77084	-0.144424	0.606627	-0.381958	1.16409	1.08892	-0.262927	0.311739	-0.251414	-0.370599	-0.107643	0.261843	0.103294	0.989427	0.112569	0.0147454	-0.470207	0.371569	0.990396	0.466104	0.514854	1.88346	-0.0188221	-0.634314	1.84166	-1.07482	0.480492	3.02831	-1.01222	3.8975	-0.650841	3.13316	-0.232538	2.42101	-0.705925	-0.6587	0.172342
334	SQ	C2C12	GROWTH	Pre-myoblast	2	Pre-myoblast SQ	Muscle	-0.582222	-1.17883	-0.432905	0.553303	-0.696718	-1.38503	-0.0284392	-0.99494	0.280107	1.14607	0.210686	-0.524119	0.75176	-0.63229	-0.742468	0.0785389	0.707022	0.248205	1.15466	0.590723	0.646689	-2.20577	-0.452009	-0.687363	0.0507478	2.34683	-0.24002	1.05248	1.34846	-0.693791	1.18114	-0.829522	0.160718	0.0823924	0.419418	-0.412903	0.406408	-0.317098	-0.869793	-0.145674	-0.331794	1.46609
335	SQ	C2C12	GROWTH	Pre-myoblast	2	Pre-myoblast SQ	Muscle	0.633504	1.74815	0.418288	0.314865	0.476155	0.173121	-0.823341	-1.09888	0.0647941	1.95983	0.815002	0.636943	0.234004	0.657591	0.426638	-0.585357	0.336694	-0.836547	0.859523	0.638158	0.499126	0.132673	0.674646	0.723469	0.411712	-0.187125	0.605174	-0.300665	-0.189955	-0.447935	0.452036	0.090782	-0.597316	0.683615	-0.202107	1.90768	-0.599684	-0.502216	-0.108062	-0.411978	-0.114629	-0.475919
336	SQ	C2C12	GROWTH	Pre-myoblast	2	Pre-myoblast SQ	Muscle	1.22651	0.968296	1.11148	1.19731	0.30394	0.121342	-1.27303	0.884977	-1.5647	-1.23291	-1.17146	-0.254798	0.841854	-0.215048	-0.365049	-0.752042	0.831038	0.0959199	1.21146	1.15489	1.07159	-0.628678	-0.426534	1.33919	-0.45888	0.969349	0.620627	0.0298101	-1.16366	-0.526462	-0.85557	0.36296	-0.663199	-0.803631	-0.153033	-0.681383	-0.00876007	-1.04501	-0.734344	-0.304123	0.962281	-0.206296
337	SQ	C2C12	GROWTH	Pre-myoblast	2	Pre-myoblast SQ	Muscle	0.0907128	-0.321824	0.252506	0.105094	0.00732973	0.0941152	-0.0769367	0.539392	-1.5647	0.222436	-0.624685	0.00722431	0.0601221	0.0711314	-0.0570503	-0.0724138	0.103525	-0.115593	-0.00534123	0.105663	-0.179631	-1.24585	-0.127844	0.157974	1.80963	1.18493	0.919206	0.457716	1.26279	1.62407	0.997247	1.22417	1.66233	1.09833	1.27229	1.54429	1.12645	0.950399	-1.14817	1.31903	0.896531	0.179125
338	SQ	C2C12	GROWTH	Pre-myoblast	2	Pre-myoblast SQ	Muscle	0.349994	-0.346007	0.436114	-0.250764	0.489079	-1.25146	0.0649122	-0.0906858	-1.24245	-1.32202	-0.670555	-0.485274	-0.679773	-0.290948	-0.130037	0.545703	-0.501447	0.82125	-1.86993	-1.51174	-1.3599	-0.459049	0.659412	0.0384305	-0.0105472	0.27923	-0.240953	0.000341258	0.0864668	-0.321078	0.488383	-0.260139	-0.349098	0.351422	-0.517002	0.323216	-0.271824	-0.198257	-0.366484	-0.363716	-0.839486	-0.221094
339	SQ	C2C12	GROWTH	Pre-myoblast	2	Pre-myoblast SQ	Muscle	0.0987747	-0.31178	0.418288	-0.571392	0.669426	-0.326347	-0.540624	0.939957	0.03112	-0.862403	-1.17677	-0.33785	0.156038	-0.305203	-0.416199	0.215698	0.17767	0.21047	-0.117212	-0.00498474	-0.278324	-2.03234	1.65414	-0.293201	2.45161	1.65634	0.720394	0.978627	-0.0391802	0.506693	0.026154	0.24415	-1.35185	-0.00436874	-0.11578	-1.04659	-0.812875	-0.145693	-1.21141	1.26825	2.17554	0.251547
340	SQ	C2C12	GROWTH	Pre-myoblast	2	Pre-myoblast SQ	Muscle	1.74651	1.79725	1.36541	2.72132	-0.125985	0.575407	-0.375669	-0.00502257	0.148774	-1.71495	-0.3918	-1.01547	0.775581	-1.13958	-1.10115	0.218599	0.779694	0.898016	0.786234	0.546088	0.305215	-0.959888	0.460448	0.336904	0.931304	2.16082	1.30605	0.29042	-0.555849	-0.0652779	-0.913061	-0.300786	-0.0977248	-1.11189	-0.0878025	-0.163391	-0.277987	0.0214599	-0.347335	1.30696	2.4535	0.246573
341	SQ	C2C12	GROWTH	Pre-myoblast	2	Pre-myoblast SQ	Muscle	0.862222	0.295558	0.817588	0.938944	0.312577	-1.37891	-0.527854	1.16093	-1.4196	-0.414561	0.834032	-0.711839	1.05835	-0.7613	-0.784227	-0.80732	1.07405	0.593392	0.330771	1.34559	1.2749	-1.19177	-0.318913	0.000189261	0.802831	2.61256	1.13405	0.232319	0.895032	0.736327	1.38503	0.830763	1.06033	0.543788	1.42788	2.04353	1.2444	-0.430226	-0.00754451	0.912225	1.44423	0.165834
342	SQ	C2C12	GROWTH	Pre-myoblast	2	Pre-myoblast SQ	Muscle	0.494308	0.0108669	0.557813	0.458581	0.220713	-0.894213	-0.605337	0.119521	-0.0151899	0.566416	-0.0356015	-0.337595	0.567345	-0.56516	-0.733434	-0.891282	0.627224	-0.114855	0.493097	0.62081	0.40658	-1.48711	0.319064	-0.137546	0.869449	0.078239	0.800605	0.531209	-0.0955931	-0.777131	-0.0178755	-0.950681	-0.0680873	0.797355	-0.2634	0.170427	-0.205291	-0.0879297	-1.25149	1.00441	0.542062	0.349854
343	SQ	C2C12	GROWTH	Pre-myoblast	2	Pre-myoblast SQ	Muscle	0.354253	0.573838	0.418288	-0.280338	0.680237	1.38973	-0.654845	0.713668	0.0431289	1.16694	1.46662	-0.75013	0.662806	-0.728411	-0.742788	-0.490828	0.727403	0.720559	0.43917	0.413496	0.283964	-1.28832	1.04481	-0.0292371	0.111603	2.51687	1.94684	0.322022	0.50908	1.24804	0.0211886	0.970698	1.76612	0.33127	2.00402	0.0610351	1.84201	0.655356	-0.273939	0.97882	3.36148	0.2173
344	SQ	C2C12	GROWTH	Pre-myoblast	2	Pre-myoblast SQ	Muscle	-0.221824	-0.324535	-0.0478289	-0.255785	0.0598666	0.0707133	-0.148153	-0.532077	-0.965768	0.475123	1.10206	0.551275	0.305644	0.601947	0.45162	-0.535568	0.33592	-0.662258	0.849435	0.511395	0.556006	1.09688	-0.326412	1.77775	-0.774366	-0.205537	0.966475	-0.798277	-1.02998	0.9907	-1.02173	0.378332	1.14563	-0.55939	0.781117	-0.927669	0.693003	1.14909	-0.861725	-0.0246845	0.304873	0.27489
345	SQ	C2C12	GROWTH	Pre-myoblast	2	Pre-myoblast SQ	Muscle	-0.045858	-0.740914	-0.0267637	0.59341	-0.490288	-1.71954	-0.387952	1.43901	-0.140162	0.55542	1.31319	0.15779	0.616772	0.202463	0.0338257	-0.18977	0.59084	-0.313882	0.668402	0.937077	0.869435	-1.19109	0.933652	-0.572449	0.629293	-0.149896	-0.706101	0.234191	1.70198	0.0183884	0.774401	0.0106845	-0.598992	-0.816406	0.26418	-0.881531	-0.333221	-0.61306	-0.310407	0.823236	0.564587	0.045632
346	SQ	C2C12	GROWTH	Pre-myoblast	2	Pre-myoblast SQ	Muscle	0.158614	0.0270631	0.0354886	1.12988	-0.513539	0.0819867	-0.020578	0.561102	-0.180995	-0.20902	1.22655	-0.849823	0.73761	-1.04657	-1.06589	-0.540705	0.731138	0.581534	-0.366648	0.527308	0.357618	-1.3754	-0.221919	-0.420628	1.84623	2.29233	0.0751868	0.290039	-0.0406628	1.03857	0.316113	-0.0829171	1.03125	0.814466	0.253762	0.755069	-0.415848	1.64734	0.670057	2.96004	3.67258	0.339142
347	SQ	C2C12	GROWTH	Pre-myoblast	2	Pre-myoblast SQ	Muscle	-0.391716	-0.176238	-0.531895	0.84051	-1.13777	0.505286	-0.587509	-1.104	0.967084	1.20663	1.32601	0.00250405	0.864564	0.360157	0.49863	0.200989	0.791488	0.478118	-0.537363	0.780456	1.32258	-1.24781	-0.40759	-0.658554	0.620879	0.14705	1.88042	0.218222	0.19614	0.954804	-0.588469	1.02955	1.14514	0.162612	1.05639	-0.787955	0.951315	-0.469078	-0.860964	0.426136	0.425699	-0.00210558
348	SQ	C2C12	GROWTH	Pre-myoblast	2	Pre-myoblast SQ	Muscle	-0.507313	-1.01606	-0.384713	-0.322703	-0.289229	-0.553974	-0.281862	0.30003	0.863375	0.607211	1.46274	0.887122	0.0736366	1.02899	1.11001	0.156214	0.104993	-0.677661	1.40856	0.536096	0.402639	-0.704116	0.203249	-0.653322	-0.125269	-0.62995	0.730929	-0.0903553	1.04768	0.864211	0.157859	0.850645	0.533724	-7.46e-05	-0.0464412	-0.911423	-0.560462	0.199101	-0.399771	0.102819	-0.418713	-0.319339
349	SQ	C2C12	GROWTH	Pre-myoblast	2	Pre-myoblast SQ	Muscle	0.346264	0.100463	0.271421	0.994103	-0.263477	0.279168	-1.20095	-1.15261	-0.860909	0.904274	1.28554	-0.528281	1.13384	-0.562955	-0.644546	0.0363346	1.03422	0.359411	0.718959	1.08521	1.66641	-0.527133	0.26441	-0.483171	0.705842	0.283116	0.456194	-0.0843621	-0.507864	0.623284	-0.340098	0.513437	0.801193	0.369884	0.692133	0.622785	0.371654	1.03705	-0.719281	1.02489	1.27378	-0.132218
350	SQ	C2C12	GROWTH	Pre-myoblast	2	Pre-myoblast SQ	Muscle	-0.434757	-0.79904	-0.155627	-0.454778	-0.0455432	-0.608693	-0.494867	0.502166	1.23061	-0.775428	1.22699	0.706291	0.117115	0.665177	0.444604	-0.991113	0.205528	-0.954627	0.426449	0.637119	0.359169	-0.764569	0.520724	-0.653877	-1.02403	-1.14754	0.439734	-0.100282	0.589859	-0.68762	0.641643	-0.832077	-0.0327845	-0.352976	0.272529	-0.087566	0.13494	0.423499	-0.224866	-1.11718	-1.46549	-0.262316
351	SQ	C2C12	GROWTH	Pre-myoblast	2	Pre-myoblast SQ	Muscle	0.168763	0.022016	0.252506	-0.562418	0.469195	-0.192255	-0.121467	-1.46255	-0.0954507	-0.300195	1.28273	-0.182114	0.438875	-0.182434	-0.308154	0.786844	0.518038	0.00347501	-0.297151	0.34825	0.289392	-0.0570986	-0.106076	0.419976	0.090352	1.42399	0.84731	-0.412171	0.384442	-0.610209	0.387496	-0.75739	-0.929095	1.19044	0.0936585	0.335607	-0.265057	-0.118268	0.166693	0.0775965	2.31466	-0.461736
352	SQ	C2C12	GROWTH	Pre-myoblast	2	Pre-myoblast SQ	Muscle	0.381798	0.640148	0.136237	0.704527	0.0468008	1.13529	-0.415442	-0.294701	0.362482	0.702544	1.41518	-0.330916	0.497545	-0.1929	-0.243897	0.113455	0.527205	0.376239	0.449068	0.551333	0.282073	-1.25759	-0.934619	-0.00478873	2.87498	1.6856	0.356314	0.191017	-0.962526	0.868369	-0.69081	0.524553	1.48118	-0.24927	1.82857	0.258543	1.84928	1.31953	-0.177623	1.52725	1.69042	0.223571
353	SQ	C2C12	GROWTH	Pre-myoblast	2	Pre-myoblast SQ	Muscle	0.337186	0.159574	0.271421	0.645218	-0.106006	-0.152407	-0.198708	-0.568312	-0.631703	-0.654761	-0.815834	-0.228717	0.39865	-0.170651	-0.298507	-0.176743	0.446642	0.109792	0.287131	0.446012	0.18382	0.357369	-1.07361	0.0646231	-1.00594	-0.684644	-0.852069	-0.460169	-0.554123	-0.0322768	-0.243693	-0.175429	-0.174338	0.201653	-0.449337	-0.0370509	-0.740667	-0.665625	-0.439901	-0.145306	0.084263	-0.303498
354	SQ	C2C12	GROWTH	Pre-myoblast	2	Pre-myoblast SQ	Muscle	0.118271	0.522707	0.136237	-0.133108	0.217099	0.931772	-0.627678	2.00212	-0.103553	-1.49309	0.743075	0.411589	0.347925	0.612685	0.555764	-0.356055	0.426434	-0.296593	1.38319	0.737006	0.540208	-1.02165	-0.860686	-0.197935	0.0621966	-0.617575	0.97906	0.203413	-0.780061	0.983922	-0.518431	0.947591	1.52818	-0.652617	1.96762	-0.0341918	1.63474	-0.840462	0.0565153	-0.0757145	-0.958536	0.210001
355	SQ	C2C12	GROWTH	Pre-myoblast	2	Pre-myoblast SQ	Muscle	0.164256	0.351958	0.136237	0.0919833	0.0762344	2.08153	-0.044039	0.0849506	-1.5647	-0.0584986	0.155114	-1.01422	0.0437662	-1.14624	-1.09137	-1.02522	0.0795916	0.906587	-1.51224	-0.933952	-0.928156	-0.388552	-0.136893	0.0592987	0.531431	1.64981	0.462959	-0.152342	0.244374	1.00506	-0.156396	1.0061	1.37104	0.304175	1.42694	-0.286633	1.63917	-0.192543	0.200528	1.14227	1.94972	-0.0374527
356	SQ	C2C12	GROWTH	Pre-myoblast	2	Pre-myoblast SQ	Muscle	0.0912893	-0.235652	0.271421	-0.080332	0.338037	0.0657958	-0.717118	-1.39147	-0.239424	0.49302	1.53831	-0.493076	0.70069	-0.564269	-0.683722	-0.815074	0.727921	0.247769	0.304723	0.706126	0.565269	-0.578606	0.453158	-0.670513	-0.290927	-0.4439	-0.586779	-0.0256727	-0.1043	-0.0182923	-0.076523	0.150844	-0.348637	0.0977071	1.14267	0.496536	1.31811	0.042691	0.0466491	-0.108795	-0.341507	-0.539493
357	SQ	C2C12	GROWTH	Pre-myoblast	2	Pre-myoblast SQ	Muscle	1.01788	1.53486	0.817588	0.792913	0.45446	0.613006	-0.585622	-1.30874	-0.803126	0.345997	1.07913	0.161012	0.0407382	0.205695	0.0120793	-0.202231	0.0645924	-0.343128	0.987371	-0.0278637	-0.109126	-0.145001	-1.03413	-0.204534	0.367136	0.889564	1.5339	-0.240588	1.0549	-1.08971	1.33454	-1.11613	-0.795511	0.336103	-0.713249	-0.098528	-1.24911	0.301553	-0.170939	-0.289736	0.253208	-0.37106
358	SQ	C2C12	GROWTH	Pre-myoblast	2	Pre-myoblast SQ	Muscle	1.37859	0.920833	1.18076	1.6404	0.0627657	-1.04727	-0.697401	-0.15756	0.404989	-1.36618	-0.925571	-0.765301	0.863172	-0.780222	-0.811586	-0.639669	0.83267	0.678583	0.791204	0.896301	0.713324	0.310501	-0.634721	0.677263	-0.143565	-0.197229	1.56388	-0.305329	-0.659349	0.0492952	-0.912488	0.0358574	0.164432	-0.81087	-0.0187237	-0.411552	0.137821	-0.814179	-0.77406	0.364048	-0.151259	-0.112342
359	SQ	C2C12	GROWTH	Pre-myoblast	2	Pre-myoblast SQ	Muscle	0.0231397	-0.0803903	0.136237	-0.13081	0.354955	1.08543	-0.331943	0.784998	0.87172	1.39745	0.596964	-0.180504	0.662956	-0.241732	-0.425336	-0.335922	0.618781	-0.113883	0.723657	1.03092	0.724273	0.466292	-0.516881	-0.134521	1.02625	0.393853	0.205922	-0.559796	0.015184	0.143979	-0.273224	0.0323079	-0.119123	0.224246	-0.239093	0.430474	-0.461181	-0.464507	-0.00648181	0.688193	1.25399	-0.390521
360	SQ	C2C12	GROWTH	Pre-myoblast	2	Pre-myoblast SQ	Muscle	-0.021901	-0.266529	0.271421	-1.62094	0.934899	1.10007	-0.326268	-0.724897	-1.35086	0.316124	0.929887	0.239961	0.0124985	0.148052	-0.10752	-0.656738	0.0814715	-0.61085	1.37818	0.0779669	-0.0928345	0.618986	-0.60364	0.020897	-0.221576	-0.253081	-0.186902	-0.708095	-0.246195	0.0290888	-0.240661	-0.112429	-0.109178	-0.546262	-0.393945	-0.412962	-0.68037	0.107413	0.783508	-0.000537547	0.726891	-0.672035
361	SQ	C2C12	GROWTH	Pre-myoblast	2	Pre-myoblast SQ	Muscle	0.146166	-0.469895	0.418288	-0.71393	0.585057	-1.06124	0.556121	0.884252	-0.643687	-1.35944	-0.815852	0.266374	-1.0522	0.439101	0.459964	0.655304	-1.04724	-0.11082	-1.02147	-1.32979	-1.24664	0.817415	0.59589	-0.62204	-0.597826	-0.295784	-0.180137	-0.737388	-1.09029	-0.966221	-0.789492	-0.851955	-0.756201	-0.448302	-0.612704	-0.186634	-0.295703	-0.981018	-0.169876	-1.30871	-0.493359	-1.06444
362	SQ	C2C12	GROWTH	Pre-myoblast	2	Pre-myoblast SQ	Muscle	-0.29365	-0.895754	-0.133729	-0.648889	0.262328	-0.809084	-0.126789	-0.579816	-0.147689	-0.628649	1.02172	-0.807595	0.235233	-1.03323	-1.03973	-0.607375	0.250957	0.517529	-1.37822	-0.387979	-0.502667	1.37263	-0.0998459	2.01074	0.407893	-1.19253	0.716085	-0.824564	-1.13166	0.116704	-0.822262	-0.190232	0.207083	-0.512528	-0.0481689	-0.590323	-0.194333	0.53412	-1.11039	0.675375	-0.620519	-0.566531
363	SQ	C2C12	GROWTH	Pre-myoblast	2	Pre-myoblast SQ	Muscle	-0.23772	-0.689987	0.0354886	-0.52052	0.297494	-0.346809	-0.209359	-0.0673483	-0.226875	0.601042	1.38897	0.261084	-0.0507518	0.264824	0.0858185	-0.257974	-0.0514125	-0.465517	0.739591	0.00887267	-0.166793	-1.15387	0.0287164	-0.669386	1.44591	0.659854	0.492522	0.369906	1.10047	1.34131	0.904757	1.06198	1.39404	1.29332	1.0784	0.629107	0.880649	1.39916	-0.204206	1.07854	1.87761	-0.133979
364	SQ	C2C12	GROWTH	Pre-myoblast	2	Pre-myoblast SQ	Muscle	0.110257	-0.431207	0.271421	-0.127546	0.234795	-1.00992	-0.322061	-1.00074	0.240091	0.479279	0.820121	-0.779239	0.478221	-0.814804	-0.851147	0.59531	0.475742	0.665045	0.257165	0.201121	-0.0879345	-0.661881	1.37112	-0.35895	-0.118929	-0.347307	-0.681169	0.0709761	-0.790793	0.50288	-0.630155	0.589502	0.153439	0.12253	-0.473837	0.187288	-0.640917	1.5155	-0.802061	-0.421944	-0.0529169	-0.437422
365	SQ	C2C12	GROWTH	Pre-myoblast	2	Pre-myoblast SQ	Muscle	0.0646645	-0.258927	0.252506	-0.736823	0.483418	-0.318869	-0.0774097	-0.815969	-0.388867	0.118338	-0.969028	-1.11107	0.361904	-1.32034	-1.22928	0.546609	0.373657	0.96355	-0.960784	-0.360438	-0.543448	-0.241245	0.0109277	-0.059075	3.36082	0.016828	-0.180331	-0.260446	0.473517	0.940956	0.238618	0.721765	1.13446	1.15395	1.13071	1.09642	0.508942	0.585769	0.256962	2.24687	0.719723	-0.451922
366	SQ	C2C12	GROWTH	Pre-myoblast	2	Pre-myoblast SQ	Muscle	-0.15154	-0.673057	0.0354886	-0.383596	0.273431	-1.06084	-0.0906848	1.01024	-1.5647	-0.110558	0.245372	-1.44337	0.260768	-1.66113	-1.44734	-0.508419	0.264728	1.46493	-1.53801	-1.08185	-0.965811	1.94124	0.250893	2.75798	0.906914	-0.285746	1.27074	-1.05458	-0.776926	-0.402961	-0.64517	-0.314634	-0.418483	-0.417567	-0.562658	-0.489127	-0.529182	-0.312527	0.558232	1.03493	-0.0313304	0.015175
367	SQ	C2C12	GROWTH	Pre-myoblast	2	Pre-myoblast SQ	Muscle	-0.115113	-0.717491	0.136237	-0.491183	0.338179	-1.48243	-0.0917408	-1.62165	0.575861	-0.570128	0.492176	-0.544334	0.347988	-0.536519	-0.613368	1.38118	0.377198	0.42677	-0.616902	0.0219244	-0.130755	-1.2344	1.48639	-0.777498	0.194421	-0.958819	-0.700194	0.156346	1.75558	1.59639	0.658434	1.17968	1.4891	0.999653	0.997119	-0.430734	0.327469	-0.467935	-0.045197	-0.353597	0.014604	-0.243902
368	SQ	C2C12	GROWTH	Pre-myoblast	2	Pre-myoblast SQ	Muscle	0.487165	0.130917	0.418288	1.26699	-0.291623	-0.843905	-0.390289	-0.145895	0.358081	-0.963845	0.63289	-0.178291	0.877342	-0.188211	-0.357845	0.14833	0.874224	-0.04933	0.801894	1.45081	1.21412	-1.09951	0.140814	-0.647766	4.2574	1.51963	-0.631873	0.263703	-0.574495	0.813438	-0.62907	0.359002	1.51752	-0.734842	2.07983	-0.663837	1.5067	-0.312527	-0.296579	3.40169	2.48464	-0.116002
369	SQ	C2C12	GROWTH	Pre-myoblast	2	Pre-myoblast SQ	Muscle	0.0594298	-0.152902	0.0354886	0.441633	0.114061	0.42191	-0.352312	-1.72989	-0.422188	0.175533	0.907601	-0.574466	0.801316	-0.600384	-0.67942	0.00256845	0.827876	0.419632	0.724692	1.04228	0.723862	-0.458139	0.821676	-0.482255	4.45119	0.903079	-0.245342	-0.108188	-0.0648844	0.204137	0.303168	0.0835681	0.0840761	0.749666	0.55178	1.22703	0.293809	-0.744473	-0.366636	4.05483	2.66346	-0.414646
370	SQ	C2C12	GROWTH	Pre-myoblast	2	Pre-myoblast SQ	Muscle	0.671383	0.207574	0.817588	-0.0573411	0.540998	-0.719092	-0.274244	0.751503	-1.5647	-0.302088	-0.686851	-0.676605	0.375887	-0.686792	-0.713093	-0.640364	0.378862	0.596457	0.28153	0.0891254	-0.182883	-0.376386	0.128719	-0.11139	0.52794	1.59979	0.990643	-0.167305	0.454468	-1.32412	-0.17463	-1.26092	-1.16415	-0.901069	-1.23604	-0.789904	-1.15978	-0.66791	-0.827022	0.903247	-0.208121	-0.0190281
371	SQ	C2C12	GROWTH	Pre-myoblast	2	Pre-myoblast SQ	Muscle	0.989088	1.55819	0.625049	1.62686	-0.337573	-1.57871	-0.983534	-1.16102	-0.610618	1.2621	1.66906	-1.39533	1.1789	-1.58012	-1.386	0.276883	1.10624	1.42611	0.292941	0.766823	1.03514	-1.85759	-0.593038	0.0916146	-0.0994166	0.814079	1.7108	0.491552	1.00183	1.36121	1.56029	2.37515	1.41557	1.94321	1.38082	2.42432	2.55049	1.46949	0.319604	-0.602376	-0.373863	1.01934
372	SQ	C2C12	GROWTH	Pre-myoblast	2	Pre-myoblast SQ	Muscle	-0.274256	-1.06448	-0.0267637	-0.165641	-0.128258	-1.55206	0.186599	1.15859	-0.382978	0.499761	0.106936	1.08094	-0.422952	1.14394	1.04511	0.597591	-0.361784	-1.08008	0.599382	0.0860412	-0.138637	-1.48125	-0.271632	-1.16124	0.371961	1.26453	0.453111	0.38988	-0.241236	-0.444765	-0.580698	-0.560601	-0.674561	0.0954061	-0.367614	-0.254422	-0.405292	-1.17586	-0.843916	0.273362	0.803702	-0.113539
373	SQ	C2C12	GROWTH	Pre-myoblast	2	Pre-myoblast SQ	Muscle	0.758099	1.33791	0.625049	0.434621	0.57924	-0.715361	-0.198963	0.621963	-1.5647	0.300087	0.709647	-0.153935	0.49545	-0.278488	-0.449923	-1.05626	0.504366	-0.191792	1.01742	0.56849	0.413362	0.356958	-1.10731	0.445897	0.329822	0.318233	-0.860203	-0.539696	-0.655411	-0.045209	-0.52028	0.2203	-0.342126	0.561616	-0.487993	0.845423	-0.261179	-0.797038	1.06568	0.653147	0.694282	-0.435073
374	SQ	C2C12	GROWTH	Pre-myoblast	2	Pre-myoblast SQ	Muscle	1.33	0.588123	1.28775	0.891988	0.445495	-1.56168	-0.534321	0.751829	-1.5647	-0.0266967	-0.460391	-1.28987	0.84274	-1.59932	-1.44253	-0.143384	0.874587	1.11895	-0.321617	0.369886	0.217307	-0.0245303	-0.467951	0.67538	-0.372631	-0.400136	-0.550758	-0.259395	0.763207	-0.691408	0.879861	-0.0973133	-0.341828	0.247678	-0.395057	-0.732069	-0.476985	-0.305671	-1.05342	-0.42325	0.700483	-0.556457
375	SQ	C2C12	GROWTH	Pre-myoblast	2	Pre-myoblast SQ	Muscle	1.78144	1.534	1.52669	2.08478	0.070103	0.420965	-0.0171757	0.702128	-0.486239	-1.82337	-0.881583	-0.513379	0.389391	-0.426493	-0.402611	-0.503966	0.351478	0.582714	0.661025	0.106802	-0.0392743	-0.294071	-0.712667	0.240432	0.0240022	1.17051	0.704736	-0.333271	-0.840124	-0.187048	-0.26023	0.416764	-0.175018	-1.00769	-0.193305	-0.501967	-0.00976497	-0.701049	-0.549982	0.244809	0.874499	-0.0982274
376	SQ	C2C12	GROWTH	Pre-myoblast	2	Pre-myoblast SQ	Muscle	1.44864	1.37822	1.45326	0.636827	0.789554	1.39593	-0.563402	-1.70637	0.825094	-1.82337	-0.951968	0.555358	-0.465835	0.755539	0.759287	-0.889093	-0.523769	-0.374233	2.57295	-0.654431	-0.497187	0.215657	-1.15723	0.303489	0.338872	1.05453	0.26358	-0.389838	-0.28918	-0.154131	-0.976489	0.225301	-0.796892	-0.0760015	-0.573617	-0.580628	-0.490883	-0.128552	0.316571	1.11857	0.962333	-0.425396
377	SQ	C2C12	GROWTH	Pre-myoblast	2	Pre-myoblast SQ	Muscle	0.365405	-0.219697	0.400347	0.881339	-0.226098	-1.2094	-0.262293	-0.260123	0.399603	-0.0620232	1.13411	-1.01278	0.90659	-1.26638	-1.22863	-0.239103	0.896924	0.751136	0.159361	0.786156	0.611994	0.676066	-0.477073	-0.17987	-0.0782638	-1.40621	-0.260971	-0.598436	-0.49145	-1.03209	-0.524267	-1.10641	-1.09837	-1.28585	-1.1604	-0.608336	-0.80692	-0.943308	-0.395059	-0.373175	0.327417	-0.451055
378	SQ	C2C12	GROWTH	Pre-myoblast	2	Pre-myoblast SQ	Muscle	0.456889	0.903102	0.418288	-0.149777	0.509559	0.329536	0.350363	0.918309	-0.207939	0.594298	0.0314312	-0.920181	0.186768	-1.00909	-0.95723	0.00782688	0.1861	0.848761	-0.620201	-0.536483	-0.658349	-0.38649	-0.0103109	0.356421	0.492395	-0.303801	0.12024	-0.0893327	1.17718	1.04179	0.503436	1.60876	-0.178653	1.13067	-1.03063	0.458063	-0.511748	0.81863	-0.58572	1.23802	0.589467	-0.442024
379	SQ	C2C12	GROWTH	Pre-myoblast	2	Pre-myoblast SQ	Muscle	1.29706	0.828801	0.983185	2.63673	-0.516497	-1.21529	-0.741818	-0.178619	-0.430825	-1.09908	-0.400466	-1.38593	1.35799	-1.63625	-1.4478	-1.3095	1.30578	1.33102	0.033481	1.46237	1.70575	-2.01361	-0.673087	0.103124	-0.571042	-0.473656	-0.208531	0.767532	-1.16897	0.814328	-0.917199	0.626638	1.45379	-0.976886	1.98063	-0.625498	1.53948	-0.393659	-0.895063	-0.894883	0.119784	1.10628
380	SQ	C2C12	GROWTH	Pre-myoblast	2	Pre-myoblast SQ	Muscle	1.36846	1.20439	1.1671	1.83853	-0.0793197	-0.593053	-0.710508	-0.681152	-0.673269	-0.503389	0.160699	-1.03619	1.04922	-1.18834	-1.14693	-0.928948	1.03382	0.892409	-0.2231	1.00577	0.967799	-1.88605	-0.138368	0.173517	-0.52831	0.517148	0.481386	0.807609	-1.18199	0.890451	-0.962052	1.12695	1.35129	-1.05843	1.76806	-0.715174	1.58779	-0.456508	-0.324843	1.60418	1.87672	1.09306
381	SQ	C2C12	GROWTH	Pre-myoblast	2	Pre-myoblast SQ	Muscle	0.673797	1.09085	0.418288	1.69334	-0.582663	-1.64414	-0.992979	0.604331	-1.07427	0.791979	1.67712	-0.573382	1.14016	-0.577317	-0.666127	-1.11567	1.08518	0.431035	0.37244	1.2581	1.64967	-2.4917	0.0679563	-0.620409	-0.132409	1.23009	2.61781	1.1572	0.422267	0.583622	1.28706	1.2346	0.257722	0.122702	-0.413217	0.0324638	0.601434	0.279317	-0.760364	0.856116	1.31954	1.16555
382	SQ	C2C12	GROWTH	Pre-myoblast	2	Pre-myoblast SQ	Muscle	0.154658	-0.0672597	-0.0267637	1.44791	-1.04765	-1.00986	0.53913	-0.97531	-0.328759	0.434315	0.162753	-0.152071	0.158285	0.00239223	0.0465118	0.615892	0.200393	0.305874	0.343874	-0.0400362	-0.145317	0.353873	0.228725	1.13226	-0.336381	0.50281	-0.194792	-0.454753	1.14231	0.520066	0.256197	0.744985	-1.02204	0.908947	-0.926814	0.990362	-0.180339	-0.0537404	-0.896281	0.0674462	0.963025	-0.574701
383	SQ	C2C12	GROWTH	Pre-myoblast	2	Pre-myoblast SQ	Muscle	0.803858	0.4266	0.488921	1.61581	-0.246539	-1.13673	-0.941447	-1.11713	0.309524	0.490762	1.09197	-1.35195	1.48009	-1.55249	-1.3838	-0.712349	1.39268	1.32821	-0.284107	1.49469	2.30643	-1.21943	-0.401548	-0.220047	-0.559544	0.893713	0.663177	0.600209	1.64846	-1.02443	2.05056	-1.03877	0.705725	-0.100843	-0.175746	-0.881531	-0.762255	-0.351379	-1.29584	-0.297102	0.133148	0.886388
384	SQ	C2C12	GROWTH	Pre-myoblast	2	Pre-myoblast SQ	Muscle	0.668485	0.870827	0.252506	2.06225	-0.72983	-0.708651	0.51543	0.508893	-0.0631668	-0.174005	0.920705	-0.302708	0.417766	-0.289737	-0.389908	-0.0872699	0.45176	0.162441	-0.00405297	0.44188	0.160863	0.101617	-0.119229	0.376494	-0.387506	0.645376	0.0778642	-0.214807	0.19434	-1.42782	-0.0343497	-1.31768	-1.22599	-0.742117	-0.400589	-0.872433	-0.477342	0.632355	-0.922314	0.351027	0.764017	-0.229101
385	SQ	C2C12	GROWTH	Pre-myoblast	2	Pre-myoblast SQ	Muscle	-0.129265	0.806902	-0.506812	0.51494	-0.447208	-0.113053	-0.323718	-1.87793	1.99795	0.149507	-0.0125354	1.11066	0.359487	1.00553	0.787628	-0.0595848	0.355241	-1.36323	1.08954	1.20426	1.01344	-1.74274	-0.143909	0.12465	2.71279	0.985941	2.65224	0.935289	-0.195597	0.0339982	0.885779	1.01097	-0.141662	0.91382	-0.255637	2.74821	-0.279044	0.272941	1.09881	2.75887	1.5961	1.01573
386	SQ	C2C12	GROWTH	Pre-myoblast	2	Pre-myoblast SQ	Muscle	-0.123105	-0.0831951	-0.22238	0.80646	-0.755397	0.165349	-0.110349	0.401528	-0.663379	0.43867	1.69672	-0.687028	0.0520217	-0.516165	-0.393215	-0.539058	0.00697638	0.967785	-2.16415	-0.695751	-0.673894	-0.463686	-0.747598	-0.172678	0.838151	0.282784	-0.00304374	0.0520302	0.257211	-0.160859	0.117331	-0.146965	-0.644576	-0.0318413	-0.858591	-0.554583	-0.634515	-0.165119	-1.24173	0.689266	0.664986	0.0349318
387	SQ	C2C12	GROWTH	Pre-myoblast	2	Pre-myoblast SQ	Muscle	0.741601	0.832223	0.471429	1.09161	-0.0293285	0.446767	-1.11417	-0.309448	0.00325123	1.2231	1.37039	-0.605031	0.742863	-0.69471	-0.793297	-1.06409	0.721702	0.362155	-0.23359	0.369124	0.569394	-1.37033	-0.830924	-0.156798	1.78718	0.561822	0.932604	0.584238	-0.0924616	0.707645	0.128281	0.924445	1.05165	0.490907	1.28137	1.17346	1.2192	1.31913	-0.477452	2.04385	1.37971	0.560885
388	SQ	C2C12	GROWTH	Pre-myoblast	2	Pre-myoblast SQ	Muscle	0.322716	0.400655	0.400347	0.534184	0.143772	0.987143	-0.221542	-0.383441	-0.0959744	0.993623	1.246	-0.923725	0.539309	-0.932036	-0.884653	-0.924647	0.539124	0.940035	0.634006	-0.133116	-0.0926725	-1.32277	-0.77839	0.691819	0.713945	-0.195402	-0.120775	0.583083	1.03624	-0.961602	2.7812	-1.31307	0.542787	-0.83965	0.199767	-0.92572	-0.00296141	0.0912894	-0.703762	0.535426	0.633267	0.506319
389	SQ	C2C12	GROWTH	Pre-myoblast	2	Pre-myoblast SQ	Muscle	-0.762733	-0.0851362	-0.796207	0.302244	-0.385745	-1.58127	-0.0166334	0.135452	1.32467	0.143246	-0.49686	0.273224	0.493108	0.369856	0.271499	1.46173	0.482081	-0.310591	1.30588	0.798852	0.707248	-0.82621	-0.782608	0.296117	-0.516141	-0.809298	1.34769	0.155282	0.460678	0.957819	0.677931	1.17963	1.24994	1.41611	1.39323	2.38083	1.39758	2.81884	0.199769	-0.691057	-1.28313	0.408448
390	SQ	C2C12	GROWTH	Pre-myoblast	2	Pre-myoblast SQ	Muscle	-0.217387	-0.318413	0.0354886	-0.316235	0.0478962	-0.956565	-0.229807	-0.834047	-0.236838	0.690607	1.48614	-0.170921	0.247142	-0.0643461	-0.17791	-0.943268	0.287073	0.118311	0.651525	0.102282	-0.0224578	-2.69206	1.04313	0.15913	0.089033	0.358651	0.336577	1.81169	1.47044	2.51824	1.51566	1.14809	1.0592	2.88455	-0.514124	1.28937	0.0428993	1.13861	-0.307216	0.201802	0.27098	0.988307
391	SQ	C2C12	GROWTH	Pre-myoblast	2	Pre-myoblast SQ	Muscle	-0.369742	-0.171092	-0.155627	-0.984716	0.437494	1.34029	0.0658879	1.19363	0.642131	0.847362	1.3768	0.445932	-0.375238	0.55956	0.42256	0.139398	-0.414316	-0.485672	0.151594	-0.207873	-0.460845	-1.14745	0.794222	-0.573163	-0.0690121	0.264632	0.851629	0.363126	0.944437	1.76466	0.182666	1.10441	2.2295	0.520018	2.21906	-0.297751	2.04978	-0.368519	0.160472	-0.532973	-0.721295	0.222079
392	SQ	C2C12	GROWTH	Pre-myoblast	2	Pre-myoblast SQ	Muscle	0.0154792	-0.410005	0.136237	-0.321697	0.374031	0.00589768	-0.25547	-1.51183	-0.410495	0.550359	1.01657	-0.675435	0.589071	-0.912048	-0.975682	-1.08586	0.579967	0.31443	-0.287048	0.289227	0.198264	-1.1383	0.100586	0.116324	0.155001	-0.641124	0.358837	0.523351	-0.633514	-1.26685	-0.78925	-1.07547	-0.673334	0.425149	-1.02989	-0.22277	-0.946125	0.382295	-0.757625	-0.610172	-0.275789	0.0224051
393	SQ	C2C12	GROWTH	Pre-myoblast	2	Pre-myoblast SQ	Muscle	-0.523967	-0.470465	-0.531895	0.276065	-0.24293	1.12173	-0.118269	0.340872	-0.392353	0.0617909	1.49406	0.148683	0.506652	0.200865	0.0151605	0.0837387	0.522161	-0.316516	0.549615	0.968863	0.647369	-0.353051	0.102827	0.266612	1.98567	0.185476	0.460939	0.0880593	0.45436	1.64463	-0.0588263	1.11141	2.38287	0.393302	2.82848	0.483137	2.56336	0.69119	0.616574	0.719047	0.725478	0.125017
394	SQ	C2C12	GROWTH	Pre-myoblast	2	Pre-myoblast SQ	Muscle	-0.299491	0.640314	-0.60855	1.21179	-1.49463	1.13898	0.284582	-0.586117	1.19087	0.836752	-0.33844	-0.395581	0.361356	-0.362991	-0.43387	0.0473666	0.369924	0.306202	0.379331	0.322089	0.00197413	-0.469478	0.126248	0.230342	1.77459	1.56179	1.52909	0.0651637	0.171113	0.0827133	0.670592	0.954818	-0.714173	0.861104	-0.325169	0.803488	0.352859	-0.941022	1.23102	1.13035	1.37455	1.05648
395	SQ	C2C12	GROWTH	Pre-myoblast	2	Pre-myoblast SQ	Muscle	-0.408462	-0.0166385	-0.31397	-0.995208	0.368648	1.03637	-0.071133	-1.11231	0.520917	1.55343	0.261391	-0.755262	0.56706	-0.903539	-0.946879	-0.334036	0.558499	0.509436	-0.0900326	0.250163	0.09366	-0.434749	-0.233032	-0.648471	1.75947	1.80017	-0.898229	0.0281417	-0.29135	-1.20621	0.109568	-1.2716	-0.333509	0.568691	-1.23604	0.212175	-0.882106	0.921959	0.804407	1.36195	1.41945	0.0990231
396	SQ	C2C12	GROWTH	Pre-myoblast	2	Pre-myoblast SQ	Muscle	-0.355835	0.213689	-0.432905	0.358634	-0.281387	-1.28267	0.220738	0.716403	-0.61314	1.85018	-0.325511	0.421732	-0.0893976	0.442476	0.252369	0.801386	-0.0822066	-0.608755	0.682111	0.15766	-0.124627	-0.246978	-0.722974	-0.157857	-0.191175	0.493859	-0.134876	-0.202404	-0.778203	0.468284	-0.465655	0.897372	0.398901	-0.067241	0.110009	-0.103655	0.209689	0.726052	0.379809	0.381866	0.915006	-0.03492
397	SQ	C2C12	GROWTH	Pre-myoblast	2	Pre-myoblast SQ	Muscle	0.275651	-0.0318711	0.418288	-0.175517	0.305654	-0.210461	-0.169114	-1.57764	-0.738393	0.668769	0.706128	-1.36293	0.981382	-1.58016	-1.40691	0.253917	0.978184	1.32626	0.970693	0.741614	0.489979	-1.292	0.429353	-0.499861	-0.537086	-0.589202	-0.0221491	0.583465	-0.490236	0.0707791	0.0116002	-0.258566	0.160573	-0.440941	0.00105971	-0.758062	-0.328419	-1.10215	-0.225777	-0.115942	-0.583998	0.0456131
398	FLAT	CHONDRO	Growth	Chondrocyte	2	Chondrocyte Flat	All else	-0.900875	-0.65203	-1.34953	0.132487	-0.816817	-0.863595	0.881831	-0.5759	-0.0285267	0.302008	-0.644188	2.92156	-2.56407	2.48409	2.64482	2.25197	-2.64084	-2.70602	0.763077	-1.01503	-1.13369	0.199072	-0.708558	0.149402	-0.133307	-0.0671607	-0.395367	-0.791014	-0.291386	0.0284104	0.368892	0.466579	0.179962	0.101069	-0.136839	0.287362	1.04502	-0.374816	-0.946897	-0.261105	-0.0710728	-0.645293
399	FLAT	CHONDRO	Growth	Chondrocyte	2	Chondrocyte Flat	All else	-1.67025	-1.47618	-1.50623	-1.50448	-0.282176	-1.02312	0.776413	-0.45769	1.56949	0.720332	0.235475	1.81207	-2.13	1.75304	1.84854	1.60103	-2.11139	-1.59456	0.197828	-1.22739	-1.28144	-0.415494	0.338997	-1.51283	-0.026112	0.0938363	-0.614874	-0.42787	0.320334	0.327955	0.554565	0.107881	0.839691	-0.608095	1.13111	-0.70911	0.858035	-0.368485	0.218913	-0.0669569	-0.380229	-0.0499659
400	FLAT	CHONDRO	Growth	Chondrocyte	2	Chondrocyte Flat	All else	0.153778	0.866168	-0.204285	0.0466503	0.174711	0.404117	0.542048	-0.470785	-0.555703	-0.347342	0.795273	-0.654856	0.112346	-0.61466	-0.620671	-0.257613	0.0556136	0.613229	0.122353	-0.36761	-0.524983	0.394738	-1.52236	0.491347	-1.18043	0.995394	2.53363	-1.01604	-1.00788	-0.733015	-0.513966	-0.0581765	-1.15547	-0.364824	-0.799335	-0.920976	-0.929581	-0.590097	0.673309	-1.34175	-1.0945	-1.60719
401	FLAT	CHONDRO	Growth	Chondrocyte	2	Chondrocyte Flat	All else	-0.19127	-0.352286	-1.00988	1.3976	-2.29547	0.769684	1.21017	1.96035	-1.31514	0.0922137	-1.88941	2.51077	-2.88537	2.23924	2.41057	2.53073	-2.93643	-2.24738	0.8429	-1.48775	-1.46403	0.293085	-1.13684	-0.0371083	-0.742571	-1.004	0.207493	-1.40296	0.0913289	-0.427113	0.270653	-0.683954	-0.243945	-0.238925	-0.834045	-0.596368	-0.667002	0.100062	-1.34179	-0.693525	-0.685581	-1.45028
402	FLAT	CHONDRO	Growth	Chondrocyte	2	Chondrocyte Flat	All else	-0.961887	-1.08206	-0.711395	-0.527566	0.34506	0.115179	0.706967	-1.48638	-0.225396	-0.0887496	0.0757283	1.53115	-1.19115	1.44744	1.3697	1.27089	-1.22642	-1.52349	0.878977	-0.543391	-0.719679	-0.0613803	0.530155	-1.86031	-0.0623493	-0.823682	-0.810469	-1.15829	-1.45898	-0.717	-1.43616	-1.03595	-0.935569	-0.876394	-1.29508	-1.00345	-1.01838	-0.841787	0.287967	-0.69211	-0.701075	-0.994737
403	FLAT	CHONDRO	Growth	Chondrocyte	2	Chondrocyte Flat	All else	-0.554735	-0.957997	-0.301776	-0.478229	0.220268	-0.450233	0.479715	0.0597605	-0.825922	0.571924	-1.55405	0.967205	-0.326965	0.868417	0.56427	0.570727	-0.380715	-1.25492	1.54137	0.14382	-0.145471	-0.102653	0.221624	-1.82314	1.27293	-0.340507	-0.588464	-1.22931	-1.05959	-1.10461	-1.08094	-1.03631	-1.43749	-1.00758	-0.889882	-0.896763	-0.625142	-0.670827	0.520972	1.74467	0.715161	-0.746098
404	FLAT	CHONDRO	Growth	Chondrocyte	2	Chondrocyte Flat	All else	-0.39456	-0.185417	-0.362147	-0.439029	0.32158	-0.005079	1.20329	0.574315	-1.1853	0.224137	0.234607	1.02555	-1.1033	0.984491	0.810182	2.8359	-1.09369	-1.14796	0.747217	-0.670762	-0.874544	-1.38106	-0.839827	-0.472409	-0.695632	1.78037	0.139197	-0.504695	-0.36915	-0.401228	-0.1597	-0.00296081	-1.21506	0.815086	-1.12832	0.433666	-0.589624	-0.970007	-0.319271	-0.163072	-0.993039	-1.24629
405	FLAT	CHONDRO	Growth	Chondrocyte	2	Chondrocyte Flat	All else	-0.918475	-1.04917	-0.64207	-1.02373	0.230482	-0.0713245	0.859031	0.361883	-0.714392	0.247667	0.570148	1.08665	-0.738781	1.1561	1.09676	0.254905	-0.775104	-1.00826	0.768385	-0.262719	-0.519735	-0.423978	-1.26486	-0.743499	0.226487	-0.73744	0.46532	-0.663412	-0.898154	-0.183037	-0.63683	-0.255657	-1.06147	-0.813677	-0.898937	-1.08132	-0.379056	-0.490371	-0.102108	0.127346	2.15934	-1.14014
406	FLAT	CHONDRO	Growth	Chondrocyte	2	Chondrocyte Flat	All else	-0.00211799	0.664904	-1.0905	1.32703	-1.72442	0.757424	1.54092	-0.16387	0.046962	-0.444907	-0.651035	1.77012	-1.91345	1.67672	1.82262	1.28946	-1.94999	-1.56242	0.961006	-1.06651	-1.15939	0.0762969	-0.72912	-0.703705	1.33798	-0.160977	-0.578735	-1.85797	-0.737448	-0.985162	-0.71449	-1.00527	-0.922979	-1.1451	-0.818954	-0.919463	-0.623873	-1.01275	-2.1591	1.26984	0.756158	-1.61791
407	FLAT	CHONDRO	Growth	Chondrocyte	2	Chondrocyte Flat	All else	-0.210891	0.497888	-0.64207	0.663942	-1.62423	0.789123	1.31163	0.0469494	-0.19007	0.551871	0.608319	-0.342795	-0.480926	-0.276597	-0.339543	1.02793	-0.577079	0.275964	-0.990767	-1.01342	-1.00522	0.260239	-0.473468	-0.877672	-0.560853	1.19037	0.439285	-1.91494	-0.633068	-1.06679	-0.601251	-0.894668	-1.44336	-0.822883	-1.34368	-0.75451	-1.0577	-0.339992	0.015868	0.669001	0.348668	-1.82591
408	FLAT	CHONDRO	Growth	Chondrocyte	2	Chondrocyte Flat	All else	0.26061	0.0605535	0.20104	1.02685	-0.896838	-0.0985527	1.75225	-0.0431132	-1.0414	-1.46001	-1.00939	1.72164	-2.09161	1.64791	1.67354	0.615107	-2.17581	-1.58808	0.653169	-1.21177	-1.2923	-0.0109771	2.37106	-0.199408	-0.0947163	-0.967811	1.23755	-1.78446	0.103084	0.0572923	-0.181124	0.0294782	0.107257	0.0611122	-0.48544	-0.949729	-0.361297	-0.734146	-0.549819	-0.0833791	-0.598415	-1.69714
409	FLAT	CHONDRO	Growth	Chondrocyte	2	Chondrocyte Flat	All else	1.16482	2.45908	0.084441	1.32468	-0.643759	3.39558	0.94794	0.647439	-1.02169	-1.08827	-0.312209	-0.086887	-0.943189	-0.0526902	-0.265438	-0.427246	-1.03092	-0.13745	1.50142	-1.20415	-1.27784	-0.120829	-1.41063	-0.532171	-0.694017	-0.545362	1.292	-1.80969	-1.46732	0.0426596	-1.3672	0.3644	-0.0512474	-0.762468	-0.280202	-0.558536	-0.078809	0.0399111	-4.13027	1.88583	1.5331	-0.495243
410	FLAT	CHONDRO	Growth	Chondrocyte	2	Chondrocyte Flat	All else	-0.140214	-0.18948	0.0673348	-0.272415	0.383927	-0.408419	-0.565737	0.63346	0.509265	0.074346	0.497934	-0.126272	0.559462	-0.136695	-0.398295	0.462082	0.546637	-0.186794	0.435998	0.632895	0.507634	-0.932256	-0.497694	-1.68539	0.184356	0.686856	1.28137	-0.932112	-0.289882	0.804405	-0.827975	0.315635	0.174389	-0.482308	-0.0372393	-0.833959	-0.0461588	0.125389	-0.332755	0.3819	1.14575	-0.748026
411	FLAT	CHONDRO	Growth	Chondrocyte	2	Chondrocyte Flat	All else	2.2201	2.54502	1.94639	1.52273	0.762671	0.366622	-0.453126	-0.807267	0.133727	-1.38487	-1.85583	-0.994248	0.462575	-1.00962	-1.02346	-1.32527	0.44362	0.89794	0.264441	0.0821448	-0.243511	0.245577	-0.525179	0.774755	0.572627	-0.400414	0.26745	-1.69326	-0.136662	0.533865	0.0570369	0.17598	1.13908	0.416873	1.26323	0.15926	1.48403	0.179208	0.658921	0.639876	-0.214328	-1.43278
412	FLAT	CHONDRO	Growth	Chondrocyte	2	Chondrocyte Flat	All else	-1.16444	-0.555555	-1.60531	0.156702	-1.69772	0.629548	0.490546	1.24916	1.68994	0.828334	-0.405088	0.434234	0.234392	0.562578	0.450065	1.52004	0.245354	-0.432859	-0.426417	0.408876	0.305498	-0.0799197	0.974406	-1.02815	-0.0675724	-0.446482	1.0562	-1.84385	-0.474678	-1.19822	-0.564133	-0.745201	0.208488	-0.483597	-0.563913	-0.75451	-0.271235	-0.00757652	0.307811	-0.301364	-0.221938	-1.67994
413	FLAT	CHONDRO	Growth	Chondrocyte	2	Chondrocyte Flat	All else	-0.120719	0.280009	-0.552544	0.469164	-0.702547	-0.105048	1.41654	-0.0273606	-0.649444	-0.263326	-1.8488	2.11578	-2.14595	1.92475	1.93728	2.28143	-2.27862	-2.0029	0.8033	-1.09735	-1.17402	0.456387	-0.107758	-0.0322812	2.74759	0.0391855	0.604495	-1.53032	-0.717272	-0.172909	-0.551567	-0.0488678	-0.24246	-0.537267	-0.262093	-0.379732	-0.321974	-0.963675	-0.617984	0.603428	2.18081	-1.48032
414	FLAT	CHONDRO	Growth	Chondrocyte	2	Chondrocyte Flat	All else	1.09141	0.447575	0.894484	0.74601	-0.218902	1.29796	1.09905	-0.512984	-0.922736	-0.719371	-1.54776	0.441961	-0.895589	0.521787	0.380151	1.08788	-0.886409	-0.512291	0.749917	-0.844029	-0.975664	0.243263	-0.0556265	0.238076	0.330853	0.104855	0.896903	-0.875992	-0.66202	-1.30209	-0.266622	-1.28611	-1.09756	-0.40976	-0.133821	-0.438229	0.304467	-0.724648	-0.174659	0.120636	-0.0823553	-0.669288
415	FLAT	CHONDRO	Growth	Chondrocyte	2	Chondrocyte Flat	All else	-1.16019	-1.08823	-1.0905	-0.82091	0.209543	0.357441	0.861516	-0.680115	-1.31514	0.389646	-0.227968	1.13514	-1.03243	1.08567	0.956287	1.66968	-0.935232	-1.21486	1.31283	-0.582174	-0.765584	-0.592192	-1.4445	-1.86692	-0.704372	-1.30333	-0.894588	-1.384	-0.580289	-0.724263	-0.540733	-0.800159	-0.735813	-1.05822	-0.61975	-0.624365	-0.673344	-0.643917	0.127268	-0.949346	-0.981195	-1.11329
416	FLAT	CHONDRO	Growth	Chondrocyte	2	Chondrocyte Flat	All else	-0.958522	-1.21839	-0.711395	-0.965774	-0.00601355	0.541943	0.993558	0.579902	0.0332371	0.88146	-1.60002	2.62282	-1.42444	2.33402	2.48278	1.20277	-1.49269	-2.37215	1.32549	-0.13118	-0.447231	0.114224	-0.699285	-1.1353	-0.754289	-0.105637	-0.815372	-1.57518	-0.697779	-0.473218	-0.466157	-0.01174	-0.962427	-0.657905	-1.39046	-0.482871	-1.12493	-0.162703	0.561983	-0.669945	-1.03352	-1.05271
417	FLAT	CHONDRO	Growth	Chondrocyte	2	Chondrocyte Flat	All else	-0.583156	-1.09361	-0.619384	0.632069	-1.49596	-1.14815	0.913357	-0.908051	0.365218	-0.450409	1.02449	1.50752	-0.465682	1.48749	1.53213	0.798524	-0.352515	-1.36061	1.32739	0.209498	-0.0349343	-0.299376	-0.497717	-0.901616	0.126623	-0.879012	-0.471225	-1.54603	1.5776	0.431871	0.440596	0.604396	-1.05223	0.752735	-0.541277	0.204952	-0.0773249	0.041494	-0.807292	0.334738	0.528696	-1.5031
418	FLAT	CHONDRO	Growth	Chondrocyte	2	Chondrocyte Flat	All else	-0.54231	-0.856215	-0.185234	-0.85851	0.3287	-1.031	0.642386	0.289187	0.385022	0.424807	-0.475937	-0.228638	-0.321299	-0.192588	-0.321034	0.56913	-0.328438	0.0765055	-0.579512	-0.690647	-0.780692	-0.463205	-0.859252	-1.00614	-0.300625	-1.34309	0.210941	-1.37469	-0.154988	-1.0607	0.182072	-0.659324	-0.32131	-0.466065	-0.25153	-0.370153	0.0524639	0.244107	-0.557589	-0.473909	-0.96375	-1.08982
419	FLAT	CHONDRO	Growth	Chondrocyte	2	Chondrocyte Flat	All else	-0.871987	-0.374071	-1.14575	0.148168	-1.83041	-0.247498	0.468325	-0.766603	1.30806	1.13633	-1.12667	0.936138	-0.239045	0.890705	0.757769	0.92076	-0.163047	-1.04699	0.398089	0.109484	-0.0612686	0.400823	0.0358568	-0.281153	-0.493593	0.200146	0.808018	-1.60992	-0.113896	0.727446	-0.31499	0.406743	1.02657	0.577254	1.06769	0.325994	0.26512	1.46636	-0.237833	0.114663	-0.314662	-1.4453
420	FLAT	CHONDRO	Growth	Chondrocyte	2	Chondrocyte Flat	All else	1.50682	1.14394	1.3577	2.00844	-0.464239	0.447843	0.591833	-0.747246	-0.788852	-0.575348	-0.858583	-0.354844	0.536037	-0.317605	-0.534305	-0.643685	0.472029	0.114279	0.749085	0.598685	0.31738	-0.187433	-0.24414	1.38761	0.0347641	1.17981	-1.14899	-1.2178	-0.348414	-1.12443	0.0163982	-1.12878	-1.05139	-0.688883	-0.639369	0.00851085	-0.427258	-0.422305	-0.149203	-0.134711	-0.57002	-0.690508
421	FLAT	CHONDRO	Growth	Chondrocyte	2	Chondrocyte Flat	All else	0.673457	0.671962	0.74134	0.0927598	0.664041	-0.750612	0.048632	0.357477	-0.119177	-0.618409	-0.4333	-0.651263	0.355233	-0.739005	-0.92654	-1.01637	0.323947	0.303685	0.136934	0.0906675	-0.177846	-1.23386	0.105836	-0.0210566	0.405366	0.536156	-0.28082	-0.426648	0.0791879	-1.14862	0.33942	-1.0733	0.357699	0.0992283	0.378585	-0.417799	0.812714	1.3576	0.0558626	-0.163694	-0.3247	-0.365375
422	FLAT	CHONDRO	Growth	Chondrocyte	2	Chondrocyte Flat	All else	-1.06671	-1.52582	-0.64207	-1.21059	0.136609	-1.35176	0.329056	0.592146	-0.940975	0.729122	-0.151055	-0.367317	0.145269	-0.350262	-0.460485	-0.927453	0.192634	0.205974	-0.837377	-0.246476	-0.30142	-0.605175	0.484305	-2.36534	-1.42535	-0.799638	-0.872575	-1.11924	-0.609197	-1.04586	-1.13082	-1.27163	-0.29943	-0.909766	-0.751043	-0.687924	-0.935924	-0.726231	0.314606	-1.29707	-1.33616	-0.687692
423	FLAT	CHONDRO	Growth	Chondrocyte	2	Chondrocyte Flat	All else	-0.735309	-1.20449	-0.362147	-0.870297	0.476892	-0.774404	0.743582	-0.734798	-0.107512	0.0945975	0.329083	0.00367463	-0.1047	0.056733	-0.0765887	0.788517	-0.116674	-0.129514	-0.125069	-0.237813	-0.403289	0.309351	-0.890487	-1.12487	0.175159	0.0556327	-0.799073	-1.63573	0.412859	-0.161999	0.847424	0.256323	-0.596195	0.619137	-0.734443	0.275528	-0.864887	-0.396978	0.587239	0.0720611	-0.016385	-1.00652
424	FLAT	CHONDRO	Growth	Chondrocyte	2	Chondrocyte Flat	All else	1.45387	0.938792	1.58505	1.11749	0.928786	0.589102	0.751286	-0.107169	-0.355403	-1.42292	-1.18877	-0.843392	-0.350462	-0.818352	-0.754645	-0.324413	-0.404382	0.865521	-0.164092	-1.20488	-1.16332	2.8162	-0.747778	0.0529045	1.01345	-0.418621	-1.31213	-1.50297	-0.833894	-1.45378	-1.05024	-1.31125	-1.12274	-1.16812	-1.11927	-1.07261	-0.848397	-0.979505	0.334312	0.594813	0.829354	-1.10101
425	FLAT	CHONDRO	Growth	Chondrocyte	2	Chondrocyte Flat	All else	-0.280982	-0.517487	-0.128934	0.238391	-0.420057	-0.955515	0.724724	0.347821	-0.695218	-1.53089	-0.874992	1.08429	-0.944655	1.18618	1.46625	-0.151901	-0.7481	-0.70081	0.986588	-0.491305	-0.711641	0.623396	-0.0946565	-0.488749	-1.31924	-0.695504	0.682242	-1.92463	-1.10583	-0.381653	-0.987853	-0.216067	-0.774421	-0.00210612	-0.8597	-0.243424	-0.833175	-1.00008	-0.468452	-0.902501	-1.01592	-1.90215
426	FLAT	CHONDRO	Growth	Chondrocyte	2	Chondrocyte Flat	All else	-0.0500842	0.767517	-0.301776	-0.148003	0.263817	1.65043	0.955543	0.30077	-0.807122	-0.754891	0.959528	0.248379	-0.734443	0.294559	0.229845	0.0532822	-0.712318	-0.300998	0.359061	-0.803009	-0.929678	-1.7625	-0.246891	-0.63163	-0.255508	-0.458522	0.652549	0.150146	-0.504777	1.36721	-0.566064	1.50187	1.44588	-0.645834	1.25102	-0.616798	1.40123	0.54261	1.69049	-0.375382	-0.992229	-0.3407
427	FLAT	CHONDRO	Growth	Chondrocyte	2	Chondrocyte Flat	All else	2.00751	2.27684	1.51796	2.14642	0.116807	1.21201	-0.201075	-1.35967	-0.950697	-0.85455	-0.490422	-1.71291	1.13541	-2.03983	-1.84271	-0.989264	1.07493	1.56934	0.861816	0.875566	0.630159	-2.56829	0.330164	0.949522	0.618049	4.51627	0.739805	0.594176	1.31248	0.0232748	2.80372	-1.0337	1.20907	0.635084	2.4376	1.07039	1.77115	0.918577	-0.955087	0.796629	0.585113	1.721
428	FLAT	CHONDRO	Growth	Chondrocyte	2	Chondrocyte Flat	All else	0.746085	0.425439	0.701571	1.53539	-1.02568	-0.740178	0.0118434	0.793908	-1.31514	-0.611795	-0.436475	0.41366	0.540052	0.567093	0.518207	-1.30832	0.536358	-0.335514	1.40084	0.931097	0.809599	-0.294076	0.0786924	0.561462	-1.04167	1.86783	0.766647	-1.02401	1.82773	0.0838975	0.659755	0.277175	-0.111675	-0.801019	-0.831027	-0.134136	-0.975247	-0.553689	-0.844404	-0.611128	0.209312	-1.25043
429	FLAT	CHONDRO	Growth	Chondrocyte	2	Chondrocyte Flat	All else	0.143212	-0.105205	0.343451	0.0109887	0.222044	0.152983	0.892061	0.58503	-0.420729	-0.0958905	-0.813488	-0.482976	-0.71062	-0.446135	-0.423811	-0.171946	-0.713175	0.468838	-0.222256	-1.32793	-1.29014	-0.295688	-0.0986697	0.0954403	-0.0842998	1.03627	-0.916828	-1.12222	0.271858	0.458168	0.364255	0.841518	0.249276	0.132569	0.314918	0.00982738	0.207317	-0.667662	0.585881	-0.415992	-0.00963828	-0.147918
430	FLAT	CHONDRO	Growth	Chondrocyte	2	Chondrocyte Flat	All else	1.45146	0.735205	1.03895	2.78263	-1.19787	-1.07927	0.465061	-0.403285	-0.320112	-0.524455	-1.03043	-1.44508	1.24257	-1.68201	-1.61417	-0.793704	1.12254	1.22611	0.908032	0.902176	1.21629	0.216312	0.172843	0.0793176	-0.0924127	-1.18882	-0.675216	-1.25128	0.641034	-0.41864	0.867345	0.0658021	-0.589305	-0.582399	-0.497513	-0.477574	-0.708862	-0.207025	-0.94212	-0.507001	-0.675011	-1.06691
431	FLAT	CHONDRO	Growth	Chondrocyte	2	Chondrocyte Flat	All else	1.16703	1.34572	0.894484	1.55656	-0.190208	0.161126	0.103756	-0.898704	-0.423348	-0.52887	-1.82216	-0.503325	0.27348	-0.367691	-0.304667	-1.53837	0.352398	0.633364	-0.535855	0.0285643	-0.205077	-0.776905	1.03572	-0.278013	-0.701159	0.661332	3.63293	-0.949907	0.759159	0.0935305	0.437375	-0.411773	-0.777778	0.49255	-1.11776	-0.157523	-0.730427	-0.400143	-0.0758414	-1.11203	0.439582	-1.42676
432	FLAT	CHONDRO	Growth	Chondrocyte	2	Chondrocyte Flat	All else	-1.13725	-1.23539	-1.00988	-0.588068	-0.975601	-0.0203879	-0.762459	1.23666	2.69941	0.938578	-0.102713	0.474864	0.888456	0.463579	0.148692	-0.212434	0.80318	-0.769717	1.41553	1.40088	1.59976	-2.74674	0.590683	-1.62735	-0.228727	-0.501772	0.82388	3.08598	-0.187664	1.37532	-0.456896	0.379923	0.774718	-0.153479	1.14868	-0.75224	0.115493	-0.740478	-0.721624	-0.933993	-0.247706	3.08184
433	FLAT	CHONDRO	Growth	Chondrocyte	2	Chondrocyte Flat	All else	0.226551	0.547197	0.20104	0.399191	-0.398819	-0.459505	0.152607	-0.330879	0.69774	0.655586	0.414267	-1.13608	0.89679	-1.19658	-1.21284	-0.633586	0.839962	0.996751	1.00985	0.649797	0.494986	-0.197504	-0.493324	-0.06138	-0.447651	0.181238	-0.269184	-0.60348	-0.131881	0.567371	0.418482	0.0515879	0.142548	0.22342	0.0996643	0.153502	-0.204007	-0.444466	0.705884	2.63046	1.55384	-0.933077
434	FLAT	CHONDRO	Growth	Chondrocyte	2	Chondrocyte Flat	All else	-0.54231	-0.715672	-0.185234	-0.91502	0.260651	-0.496031	0.413831	-0.379943	0.574706	-1.05422	0.084288	-0.0592939	-0.240308	0.0406085	-0.136869	-0.0714683	-0.181816	-0.0671079	0.254022	-0.392427	-0.597124	0.643675	0.258703	-0.0791565	-1.17236	-0.242212	2.0711	-0.830047	-1.13567	-1.30906	-0.886885	-1.2282	-0.959909	0.854304	-0.28473	0.592832	0.371999	-0.203859	-0.130282	-1.04383	-1.24776	-1.17769
435	FLAT	CHONDRO	Growth	Chondrocyte	2	Chondrocyte Flat	All else	-0.673362	-0.760041	-0.44498	-0.581382	0.114257	0.0781555	0.205023	-0.49815	0.345103	-0.637942	1.23329	0.574612	0.356842	0.531209	0.217314	2.1837	0.322353	-0.884128	1.34267	0.834375	0.581416	-1.19816	-0.4971	-0.95987	-0.212555	-1.03395	-0.930658	-0.270888	-1.09684	-0.181235	-0.837065	0.367127	-0.221704	0.0337376	-0.0236575	0.869977	0.000558614	-0.0883056	-0.135999	-0.782651	-0.339692	0.068609
436	FLAT	CHONDRO	Growth	Chondrocyte	2	Chondrocyte Flat	All else	-1.09907	-1.59342	-0.906333	-0.551329	-0.744348	-1.39723	-0.194157	-1.01026	0.0388429	1.0318	1.30486	-0.0257747	0.633556	-0.00838278	-0.278662	-0.285711	0.56536	-0.26193	0.536941	0.904508	0.713337	-1.48581	2.38078	-1.8732	0.849823	-0.358245	0.256082	-0.00823904	-1.15256	-0.618421	-1.16687	-1.09223	0.0802323	-1.05246	-0.953266	-0.568372	-0.890257	-1.04599	-0.473495	0.886632	0.531643	-0.0673935
437	FLAT	CHONDRO	Growth	Chondrocyte	2	Chondrocyte Flat	All else	1.0122	1.18793	0.728152	1.37415	-0.433726	0.53978	-0.219278	0.0137618	-1.31514	-1.67037	1.49394	-1.2389	1.02972	-1.29783	-1.27324	-0.503266	1.01285	1.15275	-0.0525555	0.886106	0.745197	-1.60788	0.747556	-0.404896	-0.240204	0.502236	0.535199	-0.370298	1.41101	1.22232	1.2116	1.18388	1.56348	0.756704	1.69394	1.22615	1.80895	0.703305	-1.01775	1.0372	1.44352	0.136113
438	FLAT	CHONDRO	Growth	Chondrocyte	2	Chondrocyte Flat	All else	1.90933	1.57432	1.61328	2.17524	-0.205364	0.0901163	-0.92975	0.188376	-1.31514	-1.04797	-0.0549138	-2.03231	1.63343	-2.51434	-2.13564	-1.68154	1.46678	1.97796	-0.375466	1.38937	2.53004	-2.3823	0.420026	0.0244921	1.88043	2.16799	2.8669	0.195334	2.2184	1.06311	2.36243	0.441835	2.58401	2.73561	3.14505	1.45186	2.59283	4.33664	0.527898	2.42674	2.72221	0.355798
439	FLAT	CHONDRO	Growth	Chondrocyte	2	Chondrocyte Flat	All else	0.939854	1.13585	0.633875	1.07209	0.0292386	-0.408334	-0.284324	-0.459982	-0.184016	-0.794935	-0.235965	-0.746835	0.728427	-0.662318	-0.643469	-0.857668	0.730404	0.782638	0.227302	0.717853	0.413962	-0.72396	-0.722724	-0.271623	-0.0821844	1.11089	0.185563	-0.492765	0.243865	-1.21328	0.133765	-1.16802	-0.982571	-0.390888	-0.923083	-0.802936	-0.843323	-0.642334	1.06668	2.6379	2.02761	-0.770716
440	FLAT	CHONDRO	Growth	Chondrocyte	2	Chondrocyte Flat	All else	-0.425351	-0.88516	-0.50896	0.671793	-0.929622	-0.971501	0.453907	0.550586	-0.286277	0.881124	0.229133	0.125888	0.403388	0.225252	0.13892	0.711053	0.42309	-0.157567	0.471282	0.38741	0.390237	-0.251938	-0.728593	0.0459896	-0.326192	1.95741	1.77568	-0.574782	-0.194992	0.207153	0.0820247	0.123211	-0.34591	-0.368386	-0.989485	-0.116907	-1.05263	-0.298835	-1.55551	-0.639878	-1.34857	-1.13217
441	FLAT	CHONDRO	Growth	Chondrocyte	2	Chondrocyte Flat	All else	1.39668	1.26749	1.18676	1.55687	0.192622	0.995962	0.335003	-1.32741	-0.203643	-0.62128	-0.629072	-0.761348	0.618898	-0.766449	-0.887953	-0.253224	0.596953	0.560315	0.108508	0.462546	0.193239	0.242958	-0.640442	-0.0341972	2.19032	-0.49173	-0.181254	-0.781864	-0.986216	-0.600251	-0.968746	-0.800319	-1.06231	-0.98169	-1.03627	-0.544159	-1.18455	-0.756307	0.98886	3.32388	1.57973	-0.273416
442	FLAT	CHONDRO	Growth	Chondrocyte	2	Chondrocyte Flat	All else	-0.103782	0.701748	-0.711395	0.920364	-1.32577	2.34653	0.597591	0.478366	1.42692	-0.23747	0.230184	-1.65007	0.69437	-1.89773	-1.69829	-0.484083	0.643227	1.5928	-0.619466	-0.3954	-0.334476	-1.20524	1.46304	-0.361894	0.606451	-0.0969488	0.636475	-0.441745	-0.818976	0.2127	-0.329643	1.29396	-0.408042	-0.133941	-0.489967	0.154992	-0.457702	-0.169035	-0.0645463	0.138483	-0.333858	0.165874
443	FLAT	CHONDRO	Growth	Chondrocyte	2	Chondrocyte Flat	All else	-0.346845	-0.336801	-0.362147	0.344064	-0.588676	-0.655483	0.324311	-1.1506	0.266164	0.589423	-0.141742	0.386325	0.0784635	0.539896	0.597152	0.963	0.175852	-0.215677	0.457667	0.361716	0.0442686	-0.501216	-0.591204	-1.63912	0.26309	-0.75766	-1.67664	-0.931905	-1.17824	-1.20778	-1.32599	-1.3482	-0.598386	-0.8482	-0.791789	-0.544916	-1.02345	-1.06024	0.22775	-0.0637415	0.0342978	-0.711632
444	FLAT	CHONDRO	Growth	Chondrocyte	2	Chondrocyte Flat	All else	-0.173863	0.570064	-0.64207	0.516763	-0.820827	1.29133	0.194024	-0.178837	-0.192789	0.448332	0.600213	-0.129075	0.629093	-0.246259	-0.536347	-0.352345	0.590449	-0.310814	-0.349889	0.836239	0.638264	-0.993121	1.53291	0.215443	-0.532659	-0.649297	1.08845	-0.277665	0.579373	0.963812	0.741621	1.39709	1.09649	1.9549	0.869252	2.20022	2.29487	2.98935	-1.34753	-1.24028	0.373258	0.0721498
445	FLAT	CHONDRO	Growth	Chondrocyte	2	Chondrocyte Flat	All else	-0.220968	0.16712	-0.204285	-0.347058	0.329953	-0.35392	0.692871	-1.48638	-0.211456	-0.489134	-1.27582	0.222003	-0.848458	0.282434	0.198695	0.754524	-0.945548	-0.281972	-0.296541	-1.03376	-1.04424	-0.316543	0.751325	0.863273	-0.0805264	-0.0765421	-0.658674	-0.891883	1.02874	0.637862	0.883048	0.644012	0.590036	0.894811	0.115736	0.192467	0.0396144	-0.124713	1.09853	0.0478867	-0.00257823	-0.144322
446	FLAT	CHONDRO	Growth	Chondrocyte	2	Chondrocyte Flat	All else	1.04839	0.408771	0.979747	1.58526	-0.595046	-0.369206	-0.0988759	0.263331	-0.963965	-1.67037	-1.0317	-0.168713	0.659283	-0.0857422	-0.235591	-0.292282	0.619213	0.0439038	0.996495	0.733443	0.672284	-0.756179	0.285705	-0.325815	-0.111699	0.648261	0.0798703	-0.825827	0.9327	0.168607	1.253	0.142288	-0.867585	1.19803	-0.370748	0.234694	-0.554106	0.0161673	0.0361381	-0.225633	-0.156742	-0.595889
447	FLAT	CHONDRO	Growth	Chondrocyte	2	Chondrocyte Flat	All else	-1.5567	-2.02378	-1.60531	-0.0420024	-2.08025	-1.0754	-0.25044	-0.219935	1.74658	0.340864	-0.162049	1.01358	0.680341	1.0561	0.87128	-0.137574	0.60463	-1.07356	0.802364	1.29931	1.44685	-0.154294	-0.901459	-1.35546	-0.334544	0.130452	-0.715439	-0.519123	2.52938	1.50262	0.947186	0.802932	0.601777	0.687593	-0.56995	-0.9974	-1.27271	-0.735729	-0.82039	-0.532398	-0.746075	-0.221464
448	FLAT	CHONDRO	Growth	Chondrocyte	2	Chondrocyte Flat	All else	-0.747672	-1.33824	-1.00988	0.691552	-2.18433	-0.898336	0.308809	0.000628549	1.64405	0.522029	0.177675	0.349277	0.946273	0.309475	0.0514401	0.642062	0.828234	-0.637632	-0.210065	1.24203	1.67207	-0.100246	-1.20159	-2.21068	1.20532	-0.222941	-0.542509	-1.10456	-1.20614	-1.55631	-1.49006	-1.34211	-1.20415	-0.970182	-0.942702	-0.794613	-0.980321	-1.08889	-0.212507	0.917702	0.568762	-0.444733
449	FLAT	CHONDRO	Growth	Chondrocyte	2	Chondrocyte Flat	All else	0.0411731	0.315703	-0.128934	0.218016	0.107311	-1.02498	1.10487	0.727602	-0.991258	-1.54318	-0.824469	0.876106	-2.08275	0.900208	0.925681	0.538994	-2.11106	-0.806719	-0.837029	-1.77314	-1.62279	1.751	-0.696439	-0.314197	-0.580457	0.445135	-0.972636	-1.37863	-1.22526	-1.20523	-1.2805	-1.42363	-1.45679	-1.17502	-1.30867	-0.892223	-1.25128	-1.08366	0.0564068	-1.13351	-0.948093	-1.75915
450	FLAT	CHONDRO	Growth	Chondrocyte	2	Chondrocyte Flat	All else	-0.54231	-0.160824	-0.88111	0.75038	-1.69494	-0.111966	0.620743	0.676809	1.68787	0.497514	-0.564867	0.325125	0.473289	0.440083	0.271661	0.382717	0.470389	-0.398511	1.18378	0.710785	0.633914	-1.14055	-0.359271	-1.07154	0.615666	-0.778757	-0.185721	-0.672181	0.435095	0.539122	0.181283	0.946357	-0.479567	0.501422	-0.79028	0.75562	-0.658122	0.19662	0.117476	-0.71194	-0.252714	-0.295917
451	FLAT	CHONDRO	Growth	Chondrocyte	2	Chondrocyte Flat	All else	-0.0793794	0.0276204	-0.281972	0.467904	-0.679671	-0.630155	0.520969	-1.27718	0.512797	0.156143	0.27767	-0.167894	0.452243	-0.109029	-0.283986	1.03473	0.403687	-0.0031382	0.592381	0.579887	0.291423	-0.717825	-0.157368	-1.19001	-0.304951	-0.747272	-1.11817	-1.07579	-1.1974	0.387613	-1.17442	0.283715	0.586511	-0.307588	0.680502	-0.575182	0.699127	0.649835	-0.982935	0.88171	0.583717	-0.606801
452	FLAT	CHONDRO	Growth	Chondrocyte	2	Chondrocyte Flat	All else	1.82344	1.37867	2.00332	1.05764	1.02313	1.10246	0.555279	-1.22834	-0.65172	-0.702415	-1.49704	-0.873651	-0.156722	-0.837675	-0.711517	-0.409299	-0.105261	0.972835	-0.860487	-0.922314	-0.981223	-1.2064	-0.00440658	0.182769	1.38884	0.0092807	-0.53034	0.160022	-0.547574	-0.672689	-0.840318	-0.107215	-0.170601	0.0829693	-0.927611	-0.414773	-0.960025	0.789493	1.00838	2.12616	1.68524	0.64307
453	FLAT	CHONDRO	Growth	Chondrocyte	2	Chondrocyte Flat	All else	-0.483864	-0.53832	-0.552544	0.0960875	-0.9479	-0.820871	0.309109	-1.48638	-0.48191	0.922061	0.670483	0.248026	0.389948	0.332407	0.185316	-0.17021	0.428523	-0.335139	0.321917	0.514089	0.44327	0.190357	1.74866	-0.443172	-1.11981	-1.2215	-0.63909	-1.39354	0.443901	0.982497	-0.414998	0.240285	1.77958	-0.209778	1.98856	-0.740133	0.966091	-0.319414	0.321537	-1.20346	-0.892668	-1.34042
454	FLAT	CHONDRO	Growth	Chondrocyte	2	Chondrocyte Flat	All else	-0.300868	-0.850217	0.084441	-0.541349	0.241063	-0.809536	0.743352	-0.730327	0.371437	-1.67037	-0.466167	0.0552109	-0.894077	0.266719	0.509895	0.59025	-0.984831	0.328256	-1.31937	-1.35925	-1.1663	-1.08784	-0.756357	-0.376539	0.759929	1.49962	0.139007	-0.254921	3.22685	1.88115	0.800884	1.0952	-0.750081	0.920613	-0.153439	-0.635714	0.703009	0.722886	-0.196578	0.822652	0.222054	-0.563991
455	FLAT	CHONDRO	Growth	Chondrocyte	2	Chondrocyte Flat	All else	-0.609447	-0.354955	-1.00988	0.297829	-1.42015	0.514534	0.350215	-0.399873	1.79344	0.8755	-0.637858	-1.11406	0.695304	-1.23879	-1.21539	0.667983	0.713899	0.947696	-0.928866	0.169092	0.0813846	-0.187636	-1.76088	-0.833217	-1.05509	0.157563	1.36337	-0.871675	0.170934	-0.00945638	0.876684	-0.0678774	0.147902	0.972159	0.587529	2.32109	-0.58455	0.299509	1.42445	-0.658328	0.35725	-0.543055
456	FLAT	CHONDRO	Growth	Chondrocyte	2	Chondrocyte Flat	All else	1.11828	0.550412	1.26295	0.890849	0.502857	-0.25736	-0.196386	-0.664469	-1.31514	-1.67037	-0.015503	0.281455	0.371007	0.46681	0.531028	-0.500161	0.39953	-0.0790701	1.29984	0.62758	0.432268	-1.69081	-0.966553	0.283268	0.56063	0.631578	0.0596815	0.118979	0.577794	0.453702	0.713124	0.945904	0.414021	0.784704	0.57262	1.49023	0.57628	0.53411	-0.019234	0.548167	0.396131	0.969271
457	FLAT	CHONDRO	Growth	Chondrocyte	2	Chondrocyte Flat	All else	1.24905	1.25674	0.979747	1.36141	0.045431	0.250577	0.230305	0.602136	-0.813002	-0.496238	-1.59871	-0.627249	0.546589	-0.614463	-0.650352	-0.896394	0.558418	0.530268	0.65967	0.366379	0.154115	-0.873182	-1.06498	0.685043	-0.104439	-0.0718692	1.18641	-0.430558	1.69478	-0.0527309	1.45582	0.312485	0.715158	-0.87064	0.460723	-0.354536	0.756701	-0.94468	-0.336433	0.302492	-0.179094	-0.272384
458	FLAT	CHONDRO	Growth	Chondrocyte	2	Chondrocyte Flat	All else	-0.587519	-0.496984	-0.50896	-0.469727	-0.130316	-0.39143	0.487279	0.29798	0.586443	0.523463	1.03317	0.680662	0.193311	0.544814	0.207557	-0.312809	0.174926	-1.07334	1.01508	0.710796	0.382374	-0.30395	-0.582198	-0.709686	0.339295	0.906176	0.0476986	-0.229402	-0.626588	0.119226	-0.180575	0.472276	0.113392	-0.317915	-0.0357302	-0.455631	-0.120288	0.789873	0.0656564	0.595271	0.561561	-0.299969
459	FLAT	CHONDRO	Growth	Chondrocyte	2	Chondrocyte Flat	All else	-0.069445	-0.217701	0.20104	-0.125308	0.469846	0.292205	0.54537	-1.23297	-0.0106159	-0.418117	0.147663	0.356513	-0.0676817	0.445234	0.318122	0.579992	-0.104531	-0.412572	0.487073	0.143784	-0.159622	0.078141	-0.807061	1.00234	-0.915672	-0.0761394	-0.81865	-0.659226	0.706406	1.04829	0.548043	1.3565	0.781684	0.117507	0.20954	-0.908869	0.601332	-0.466627	0.858801	-0.195432	-0.192139	-0.455141
460	FLAT	CHONDRO	Growth	Chondrocyte	2	Chondrocyte Flat	All else	2.76506	3.29975	2.07473	2.83523	-0.674631	-0.352641	-0.145171	-0.340134	-0.98972	0.184865	-1.88941	-1.37077	0.802431	-1.50059	-1.41509	-1.5073	0.791147	1.28347	0.539541	0.26539	0.0995083	-1.28024	-0.289819	1.99867	1.09698	0.760272	0.245133	0.13081	-0.0447058	1.19576	-0.00744853	2.52597	0.757254	1.38596	0.405763	2.82136	1.49979	1.59746	-1.52487	1.64676	0.973737	0.736677
461	FLAT	CHONDRO	Growth	Chondrocyte	2	Chondrocyte Flat	All else	2.91299	2.36361	2.73454	3.09886	0.359126	-0.303906	-0.725788	-1.4115	-0.898143	-0.404511	-0.886772	-2.24925	1.55033	-2.68703	-2.13204	-1.49299	1.4286	2.54286	-1.24538	0.882078	1.75671	-0.732319	-0.968656	0.121242	-0.359191	0.879719	-0.470162	-0.85492	0.101027	-0.463574	0.521964	0.288281	-1.07406	0.705324	-1.27169	1.20341	-0.767213	-0.561604	-0.164585	0.000866674	1.57494	-0.393194
462	FLAT	CHONDRO	Growth	Chondrocyte	2	Chondrocyte Flat	All else	1.22088	0.540902	1.42905	0.692331	0.502042	-0.344836	0.203146	-0.914226	-0.593853	-1.20453	-0.370375	-0.510672	0.296396	-0.495775	-0.628747	-0.783753	0.268248	0.321258	0.915903	0.0710458	-0.176551	-0.275026	-1.04366	-0.391073	1.03904	0.215196	-0.501936	-0.671398	0.106734	-1.25481	-0.464872	-1.28611	-0.348033	-0.563584	-0.0100758	-0.985293	0.0114674	-0.476125	0.0730015	1.416	0.0836348	-0.592929
463	FLAT	CHONDRO	Growth	Chondrocyte	2	Chondrocyte Flat	All else	1.73734	1.35857	1.65965	1.76992	0.294109	-0.409831	0.219097	-0.496879	-1.09191	-1.44892	-0.768795	-0.739437	0.596308	-0.706241	-0.764546	-1.21781	0.567719	0.642648	0.836681	0.380055	0.165861	-0.475876	-0.0114324	0.0470063	-0.926379	-0.432094	0.398453	-0.834622	-0.840546	0.0889458	-0.826559	0.192997	-0.0171311	-0.468194	-0.157966	-0.753753	0.164329	-0.818043	-0.184597	-0.43166	-1.05093	-0.802404
464	FLAT	CHONDRO	Growth	Chondrocyte	2	Chondrocyte Flat	All else	0.665425	-0.174438	0.793417	0.873925	-0.0367767	-1.2337	-0.392863	-1.02508	-0.504467	-0.181415	-0.640103	0.602358	0.43231	0.530365	0.203888	1.09576	0.392795	-0.943648	1.64598	0.964207	0.719445	-1.77333	-0.668634	-1.41485	-0.707651	-0.355293	-0.793926	-0.163877	-0.89377	0.0509644	-0.783728	-0.23491	0.60416	-0.859708	0.415527	-0.506327	0.226851	-0.90194	0.198928	-0.566124	-0.521898	0.10179
465	FLAT	CHONDRO	Growth	Chondrocyte	2	Chondrocyte Flat	All else	0.345351	-0.0435089	0.217266	1.43044	-0.560488	0.112634	-0.355271	-0.930302	0.812491	1.08691	0.756505	-1.14654	1.15804	-1.38809	-1.42177	-0.889021	1.1026	0.796533	-0.246489	1.05447	1.19238	-2.42752	-1.17081	-1.50482	0.00620558	0.800942	-0.66729	0.0202966	-0.819751	0.462352	-0.807103	0.88376	-0.326976	0.0531438	0.355134	0.102665	0.77007	-0.805379	-0.75777	0.54388	0.842824	0.656131
466	FLAT	CHONDRO	Growth	Chondrocyte	2	Chondrocyte Flat	All else	0.919152	0.16149	1.26295	-0.13522	1.24297	-0.173677	-0.256837	0.650844	0.694268	-1.67037	-1.88941	0.0794348	0.335119	0.140979	-0.0611849	-0.27909	0.292783	-0.254224	1.41794	0.54488	0.252338	-1.44442	-1.01035	-0.883825	0.160612	-0.254953	-0.382176	-0.370165	-0.67865	-0.832273	-0.609888	-0.639011	0.298297	-0.610086	-0.48544	-0.792343	-0.1761	-0.116798	0.0709612	-0.45034	-0.26919	-0.249584
467	FLAT	CHONDRO	Growth	Chondrocyte	2	Chondrocyte Flat	All else	0.68472	0.269166	0.592374	1.34	-0.628795	-0.593114	-0.53423	-1.48638	0.188603	-1.1725	1.32452	-0.445583	1.17718	-0.313714	-0.420315	-0.554591	1.07374	0.402032	0.471316	1.3641	1.80435	-0.854524	0.367096	-1.34181	-0.456773	-1.32562	-0.469478	-0.723672	-1.06672	0.360748	-1.39667	-0.164937	-0.515262	-0.312225	-0.51864	-0.669007	-1.09576	-0.259262	-0.437384	-0.790483	-1.04242	-0.906821
468	FLAT	CHONDRO	Growth	Chondrocyte	2	Chondrocyte Flat	All else	0.0848676	-0.396279	-0.0378174	0.98069	-1.2623	-0.688113	-0.572603	-0.713095	1.49121	0.833477	-0.5184	-1.66218	1.47491	-1.94262	-1.75472	-0.278251	1.34658	1.55487	-1.18541	1.12033	1.9779	-2.01089	-0.57039	-1.80148	-0.65414	0.312165	-0.766998	0.251061	-0.0731651	0.0179021	-0.827571	-0.0876527	-1.03293	-0.362644	-0.173057	-0.922489	-0.332122	-0.0914715	-0.166899	-0.0816479	0.260921	0.908595
469	FLAT	CHONDRO	Growth	Chondrocyte	2	Chondrocyte Flat	All else	1.01896	0.592285	1.26295	0.783531	0.330056	-0.78858	-0.0798383	-1.10859	-0.899175	-0.472425	-0.376891	-1.58797	0.583444	-1.66267	-1.19285	-0.688828	0.58395	2.05478	-1.39406	-0.633092	-0.480444	-0.747298	-0.904	0.0774597	-0.278657	0.277051	0.659516	-0.545114	-0.509228	-1.15198	-0.703979	-0.612515	-0.685161	-0.467561	-1.15096	-0.0301905	-1.26219	-0.151623	0.279269	0.637031	-0.208103	0.0306874
470	FLAT	CHONDRO	Growth	Chondrocyte	2	Chondrocyte Flat	All else	-0.64691	-0.723242	-0.362147	-0.786283	-0.0354051	0.209981	-0.175582	0.261541	0.483378	-0.0952447	1.46825	-0.390221	0.60252	-0.498599	-0.750638	0.0200311	0.602294	-0.0267481	0.304668	0.739854	0.416014	-0.683791	-0.963654	-1.32765	-0.0524594	-0.512881	0.788073	-0.50773	0.651044	0.410671	0.477865	-0.309152	0.582978	0.340424	0.267971	-0.144812	-0.518589	-1.11517	-0.15737	0.402162	-0.0390795	-0.120477
471	FLAT	CHONDRO	Growth	Chondrocyte	2	Chondrocyte Flat	All else	-0.680396	-1.1131	-0.64207	0.380001	-1.55403	-0.687675	0.171007	0.300375	-0.817334	1.35433	0.652472	-0.102154	0.330614	-0.03931	-0.205605	0.271429	0.332812	-0.0518162	0.198234	0.39758	0.134106	-0.33731	0.265878	-1.24832	-0.443045	0.791009	-0.966122	-1.15845	-0.325241	0.0177627	-0.725479	-0.358649	-0.126379	-1.01276	-0.265111	-0.616041	-0.848397	-0.362153	-0.915777	-0.153772	-0.254593	-1.02198
472	FLAT	CHONDRO	Growth	Chondrocyte	2	Chondrocyte Flat	All else	-1.21473	-1.57856	-1.14575	-0.452652	-1.04211	-0.96618	-0.169368	1.52076	-0.450912	1.48649	0.418905	0.439654	0.711	0.401646	0.121158	-0.127116	0.662984	-0.734337	0.743297	1.25937	1.16626	-0.741554	1.70015	-2.0284	-1.24205	-1.28002	1.48004	-1.04801	-0.905882	-0.0175939	-0.994245	-0.365921	-0.514708	-1.0703	-0.38433	-0.600152	-0.545227	-0.404892	-0.534689	-1.15027	-1.27235	-1.15759
473	FLAT	CHONDRO	Growth	Chondrocyte	2	Chondrocyte Flat	All else	-0.307821	-0.394843	-0.128934	-0.703735	0.642746	1.51188	0.399448	-0.564521	0.203081	-1.50161	1.22731	0.0986911	-0.404803	0.21235	0.19988	-0.0474743	-0.363697	-0.0476868	-0.351148	-0.478962	-0.688304	-3.57517	0.898502	-1.14552	-0.935252	-0.541666	2.1695	3.35637	1.56985	0.835006	0.0427679	0.258528	-0.138884	-0.112843	-0.230402	0.465973	-0.658122	-0.748392	-0.261118	-1.09453	-0.258506	3.0692
474	FLAT	CHONDRO	Growth	Chondrocyte	2	Chondrocyte Flat	All else	0.557409	0.521592	0.701571	0.163889	0.776965	-0.408055	0.971778	-1.23419	-0.991293	-0.297991	-1.88941	0.173119	-0.219991	0.185932	-0.017232	-0.0156189	-0.273636	-0.387806	1.44093	-0.192724	-0.444495	-0.584022	0.366337	0.337291	-0.507179	0.349521	0.450386	-0.733747	-0.397053	-0.126827	-0.82988	-0.192239	-0.462991	0.0804321	-1.39786	0.0648186	-0.890257	-0.389063	0.421136	-0.840143	-0.58254	-0.0470027
475	FLAT	CHONDRO	Growth	Chondrocyte	2	Chondrocyte Flat	All else	0.293534	0.474609	0.0673348	0.641311	-1.18363	0.0521883	0.98587	-0.250454	-0.0529149	-1.57666	-0.756282	-0.307863	-0.582759	-0.115582	0.122158	-0.757008	-0.602781	0.669361	-1.18902	-1.23572	-1.08231	0.613162	-0.11456	0.670348	-0.0186222	-1.14191	0.186692	-0.979882	-0.806935	-0.633452	-0.263034	-0.907993	-0.722317	-1.1382	-0.861209	-0.69095	-0.631484	-0.0265716	0.966894	0.657503	-0.531942	-1.23927
476	FLAT	CHONDRO	Growth	Chondrocyte	2	Chondrocyte Flat	All else	1.43451	1.79136	0.979747	1.57376	-0.411583	-0.373952	-0.229982	0.841754	-0.675397	-0.841864	1.30467	-0.548287	0.732273	-0.483392	-0.620991	-0.723771	0.73827	0.405587	0.553885	0.73726	0.562838	-0.480617	-0.815896	0.553972	0.213679	0.173761	0.93	-0.676062	0.101582	0.0501729	0.916859	-0.143303	-0.358877	0.977009	-0.419039	0.959193	0.648695	-0.813294	1.76244	-1.02372	-0.829298	-0.263498
477	FLAT	CHONDRO	Growth	Chondrocyte	2	Chondrocyte Flat	All else	0.0289875	0.379515	-0.362147	1.01908	-1.64066	-0.741902	0.750554	-0.211621	-0.114256	0.641433	0.892717	-0.110453	0.0919432	0.0408985	-0.0570495	-0.186317	0.103074	0.106252	-0.123542	-0.0528242	-0.218214	0.407885	-0.590543	0.376664	-0.636613	0.331028	1.86563	-1.3468	-0.346837	0.299838	-0.195236	-0.104876	-0.589338	0.244339	-0.233421	-0.289117	-0.933387	-0.67241	0.520972	-0.330318	-0.489175	-1.19101
478	FLAT	CHONDRO	Growth	Chondrocyte	2	Chondrocyte Flat	All else	-0.00791982	-0.304367	-0.128934	0.855319	-0.882327	-0.886832	0.561989	-0.672236	-1.31514	0.999379	0.263195	0.0987958	0.123884	0.347086	0.498237	0.511256	0.199864	0.240865	-0.120881	0.0931434	-0.050802	-0.151041	-0.316495	0.0496497	0.0716028	-1.15452	0.870352	-1.02444	-0.586085	-1.15218	-0.81221	-0.821665	-0.617975	0.348553	-1.15851	-0.582749	-0.674613	-0.778469	-0.718623	-0.157633	-0.822081	-1.3323
479	FLAT	CHONDRO	Growth	Chondrocyte	2	Chondrocyte Flat	All else	0.993647	2.29154	0.0673348	1.29155	-0.501594	3.93051	-0.130496	0.269516	1.09495	1.10619	-0.501215	0.0680712	-0.0776151	0.0883156	-0.150888	-0.82632	-0.0730465	-0.315887	0.740108	-0.19218	-0.333183	-0.221772	-0.903372	1.31522	1.8555	1.94011	-0.336673	-0.96959	-1.23203	-0.451771	-0.818256	-0.484924	-0.988446	0.665973	-0.907992	1.18815	-0.636558	0.822465	-2.67399	-0.426783	-0.340801	0.431647
480	FLAT	CHONDRO	Growth	Chondrocyte	2	Chondrocyte Flat	All else	1.21319	0.974355	1.3055	0.763723	0.711604	0.583994	0.114498	-1.48638	0.226891	0.0994035	-0.751745	-1.18732	0.466795	-1.21118	-1.17417	-0.297547	0.489374	1.14847	-0.292124	-0.175559	-0.371581	1.09021	-0.890893	1.43899	1.0884	-0.204302	0.649003	-1.01073	-1.1609	-0.0163387	-1.17363	0.732028	-0.471501	0.166721	-1.10871	0.0250582	-0.768481	-0.824374	0.844694	1.15722	-0.0931305	-0.428461
481	FLAT	CHONDRO	Growth	Chondrocyte	2	Chondrocyte Flat	All else	-1.55317	-1.88168	-1.60531	-0.397861	-1.7139	-0.886609	-0.122193	0.946221	1.12251	0.741412	0.11607	0.938528	0.715868	0.966003	1.26426	0.777206	0.760938	-0.643478	-1.1376	1.15868	1.48041	-1.88097	-0.906936	0.183769	-1.23386	1.89536	0.762168	0.357359	1.94511	1.88678	0.983828	1.56654	1.21038	2.59547	0.43937	1.85087	-0.467849	-0.704069	-1.61255	-0.995311	-0.547412	0.197572
482	FLAT	CHONDRO	Growth	Chondrocyte	2	Chondrocyte Flat	All else	0.00675278	0.172855	-0.128934	0.855567	-0.937868	-0.528673	1.00361	-0.83406	-0.909046	-0.186216	-0.599784	0.547197	-0.648404	0.689488	0.756476	-0.417951	-0.552123	-0.362411	-0.463755	-0.509586	-0.698866	-0.767543	-0.0345635	0.601153	-0.0320388	-0.302554	0.121095	-0.376989	-0.0759782	0.484012	-0.152839	1.36545	-0.479525	-0.423212	-0.924592	-1.05188	-1.19597	-0.229186	-0.577083	0.212202	-0.691857	-0.0640831
483	FLAT	CHONDRO	Growth	Chondrocyte	2	Chondrocyte Flat	All else	1.46088	0.903703	0.979747	1.79034	-0.0364203	0.599107	1.44954	0.160622	-0.0912112	-1.39718	-0.995752	1.93411	-3.2209	1.74205	1.65422	0.574769	-3.39385	-1.94027	2.15692	-2.049	-1.83439	0.777244	-1.03669	-2.57146	-1.07075	-1.3609	-1.93725	-1.61825	-0.803389	-1.35021	-1.36948	-1.22782	-0.802118	-1.1405	-1.11323	-0.95427	-1.13762	-1.05707	-0.520786	-1.0084	-0.947876	-1.25908
484	FLAT	CHONDRO	Growth	Chondrocyte	2	Chondrocyte Flat	All else	-1.70674	-2.00297	-1.85355	-0.024558	-2.78	-0.913369	-0.0401836	0.715754	1.47521	-0.413618	0.227258	-0.79845	0.987684	-0.848729	-0.962886	0.470903	0.881886	0.560045	-2.30048	0.53932	0.979686	-2.52613	-0.622587	-2.64031	-0.83596	-0.785257	-0.142578	0.676611	0.431076	-0.546276	-0.472588	-0.917653	-0.73917	-0.868338	-0.855173	-0.69776	-0.904211	-1.20191	-0.309737	-0.574451	-0.837816	1.16035
485	FLAT	CHONDRO	Growth	Chondrocyte	2	Chondrocyte Flat	All else	0.0324206	0.259933	0.0673348	-0.178816	0.17044	-1.1399	0.80198	-1.48638	0.277785	-0.517947	-0.415725	0.176221	-1.15122	0.32577	0.286883	0.0776946	-1.24778	-0.112616	-0.78649	-1.40182	-1.31063	1.64024	-1.57186	-2.41725	0.428141	-0.882563	-1.52103	-1.80141	-1.55182	-0.587019	-1.42242	-1.06989	-0.8978	-1.26772	-1.08154	-1.07322	-1.16933	-1.14635	0.357821	-0.7004	-0.949534	-1.48408
486	FLAT	CHONDRO	Growth	Chondrocyte	2	Chondrocyte Flat	All else	0.880257	0.724259	0.448925	1.85112	-1.21918	0.117862	-0.110409	-1.09622	-0.516938	-0.505756	-1.75177	-0.0693873	0.915778	0.0288313	-0.123283	0.685748	0.85707	-0.0335816	0.378219	1.13577	1.31508	-0.569794	0.102011	0.0334956	-0.443591	-0.396008	1.45803	-1.10739	-0.330938	0.0232434	-0.495281	0.273561	0.199206	0.193342	-0.117221	-0.445795	0.0919763	0.636539	-0.183372	0.0815976	0.629981	-1.17026
487	HEX	CHONDRO	Growth	Chondrocyte	2	Chondrocyte Hex	Cartilage	0.733058	0.954534	0.701571	0.501779	0.541208	-0.694566	-0.967064	-0.473292	0.0953135	0.270244	1.29976	-1.47347	0.920985	-1.61518	-1.50018	-1.70676	0.936487	1.41806	-1.38009	0.409149	0.278298	-0.27207	-2.01494	-0.811609	1.15245	-0.426334	-0.6457	-0.504261	-1.34053	-0.382821	-1.15937	-0.520374	-0.756796	-0.874092	-1.19473	-0.829419	-1.15791	-0.233935	0.339068	1.34858	0.494213	-0.302459
488	HEX	CHONDRO	Growth	Chondrocyte	2	Chondrocyte Hex	Cartilage	0.645383	0.51705	0.74134	0.180607	0.948885	1.87205	-1.17958	-0.727416	-0.164387	0.0656884	-0.0266612	-1.04739	1.03232	-0.958063	-0.901044	-1.35935	1.0844	1.14653	-0.367679	1.07582	0.9063	-0.623916	-0.735261	-0.58751	-0.395443	0.359315	-0.483649	-0.127169	-0.767069	-0.539442	-0.843943	-0.140854	0.0238168	-0.834391	-0.48544	-0.685654	-0.667002	-0.491954	0.0490612	-0.737434	-0.975696	-0.0271228
489	HEX	CHONDRO	Growth	Chondrocyte	2	Chondrocyte Hex	Cartilage	0.39912	0.355381	0.578389	0.207565	0.378052	0.243557	-1.28262	0.510464	-0.157077	0.939888	1.34397	0.0789131	0.963955	-0.0401708	-0.389425	-0.244762	0.964367	-0.550523	0.649579	1.44355	1.54061	0.240456	-0.58516	0.203934	1.63957	1.27517	-0.76186	-0.453677	-1.40317	-0.145041	-1.29709	0.627399	-0.804636	-0.550017	-0.686151	-0.330218	-0.536348	-1.11722	0.183428	1.24154	2.06636	-0.0882597
490	HEX	CHONDRO	Growth	Chondrocyte	2	Chondrocyte Hex	Cartilage	0.252225	0.595111	0.217266	0.161044	0.610883	-0.117213	-1.48259	0.593145	-0.349113	0.314748	1.52165	0.343515	1.04681	0.434067	0.31385	-1.27811	0.996258	-0.394123	0.96173	1.73773	1.94837	0.160674	-0.277994	-0.179308	-0.928362	-0.494149	1.3767	-0.551004	0.694567	-0.10224	-0.150451	-0.290298	-1.15044	-0.296317	-0.170039	-0.877846	0.313625	-0.683491	0.198928	-1.0484	-1.02769	-0.896652
491	HEX	CHONDRO	Growth	Chondrocyte	2	Chondrocyte Hex	Cartilage	-0.748705	-1.2205	-0.552544	-0.347573	-0.163548	-1.07481	-0.951015	0.762991	0.738836	0.999714	1.66581	-0.560054	0.88979	-0.410572	-0.350428	-0.90526	0.88578	0.704019	-1.39742	0.687877	0.909111	-0.461307	0.55797	-0.0694448	-0.339761	0.87342	1.92602	-0.0344047	0.0208001	1.17123	-0.34714	1.11464	-0.205506	0.601503	0.565708	-0.510867	-0.616262	-0.25293	-0.608303	-0.283913	-0.733404	-0.971191
492	HEX	CHONDRO	Growth	Chondrocyte	2	Chondrocyte Hex	Cartilage	-0.158625	-0.323008	0.209159	-1.10734	0.987146	0.246384	-0.0262621	0.355002	0.352967	-1.2649	1.31819	0.561491	-0.272816	0.604523	0.5813	0.125918	-0.134694	-0.552745	-0.403938	-0.0813904	-0.294623	-0.409361	-0.728696	-0.407811	1.46772	0.126022	-0.683015	-0.273406	-0.00921531	-1.41786	-0.0899401	-1.27011	-0.372994	-0.732548	-0.339057	-0.413259	-0.219228	-0.925684	0.710227	2.12506	0.497728	0.550927
493	HEX	CHONDRO	Growth	Chondrocyte	2	Chondrocyte Hex	Cartilage	-0.485729	-1.16926	-0.0378174	-0.800979	0.49907	-1.17904	-0.453212	0.449701	-0.577461	-0.0743119	1.04092	1.15844	-0.155298	1.15876	0.950855	-1.23531	-0.129776	-1.2471	0.952821	0.343403	0.160348	-0.354836	0.022955	-0.651548	-0.0838676	0.444782	0.262354	0.0476051	-0.0247771	-1.23815	-0.00064866	-0.920883	-0.120362	0.363638	-0.912519	0.501874	-0.291531	-0.0123253	0.924041	-0.0711557	-0.13553	-0.223414
494	HEX	CHONDRO	Growth	Chondrocyte	2	Chondrocyte Hex	Cartilage	-0.117888	0.0544921	-0.0738683	-0.363415	0.561499	-0.429337	-1.70812	-0.966262	1.01196	1.73681	1.20526	-0.0812818	1.14011	-0.232249	-0.562771	-0.379905	1.05947	-0.421232	0.0423817	1.38129	1.94712	-1.85062	2.02279	-0.103852	-0.213304	-0.00105414	0.26179	1.89464	1.99311	1.57924	2.04673	-0.0781116	2.47787	1.47425	3.99925	0.491751	3.01313	0.313755	-0.492574	-0.743597	-0.216766	2.167
495	HEX	CHONDRO	Growth	Chondrocyte	2	Chondrocyte Hex	Cartilage	-0.0905517	-0.513926	0.281146	-1.04605	1.02104	0.0946598	0.0920145	0.763012	-0.440678	-0.382782	-1.08255	0.752578	-0.6372	0.878204	1.18128	-0.0422572	-0.387301	-0.362095	-0.233652	-0.320843	-0.585972	-0.59093	-0.688325	0.425212	-0.721868	-0.0444409	1.1019	0.104075	-0.360387	-0.0641876	-0.270533	0.631916	-0.509588	-0.421555	0.395773	0.62958	1.244	0.342548	0.685118	-0.763149	-0.316041	-0.335828
496	HEX	CHONDRO	Growth	Chondrocyte	2	Chondrocyte Hex	Cartilage	-0.0426161	-0.198444	0.217266	-0.829273	0.741873	-0.083375	-0.128871	-0.635508	-0.333342	-0.411844	0.837952	0.624886	-0.102032	0.774408	0.946989	0.762098	0.0684192	-0.332475	-0.871624	0.223296	-0.0545539	-0.939466	-0.372078	-0.338929	-0.346871	-0.123198	0.324578	0.0210945	-0.472368	-0.140965	-0.625343	-0.173637	-1.00607	0.235571	-1.33387	0.161764	-0.555375	-0.88611	-0.0366505	-0.547471	-0.528892	0.095482
497	HEX	CHONDRO	Growth	Chondrocyte	2	Chondrocyte Hex	Cartilage	-0.198767	0.0914968	0.0673348	-1.00842	0.875606	-0.982911	-1.74148	0.644046	-0.21992	2.80502	1.31259	-0.465254	0.69781	-0.344437	-0.440448	-0.812472	0.674986	0.420775	0.313713	0.462185	0.551708	-1.28174	1.00358	0.269354	-0.295269	-0.788094	0.225543	0.837841	3.02563	2.84883	2.92316	2.80758	3.22031	4.78409	2.88594	3.28641	4.32032	6.16135	0.317732	0.273957	-0.301596	1.79381
498	HEX	CHONDRO	Growth	Chondrocyte	2	Chondrocyte Hex	Cartilage	-0.11264	0.514242	-0.128934	-0.302805	0.475053	-0.382072	-2.50414	1.0048	1.82238	2.80025	1.53492	0.52538	0.74604	0.506038	0.2223	0.146991	0.780813	-0.794591	-0.0302268	1.15459	1.29788	-0.617791	1.43887	-0.209372	-0.692011	-0.0182986	-0.0875592	0.0162888	-0.282329	-0.191461	0.399125	0.724495	-0.218557	-0.436566	-0.0704391	-0.155322	0.682016	-0.518864	0.125092	0.161155	-0.306382	0.56831
499	HEX	CHONDRO	Growth	Chondrocyte	2	Chondrocyte Hex	Cartilage	-0.867654	-0.558624	-0.552544	-1.87626	1.40501	-0.619579	-1.3939	-0.628248	1.3613	2.01793	1.65919	1.77869	0.0999398	1.63244	1.47331	-0.0723381	0.283888	-1.83092	1.2144	1.08069	0.831066	-0.0816204	0.523766	-0.565279	-0.645942	-0.111378	1.46567	0.404749	0.171844	-1.04594	-0.131246	-0.999456	-0.109401	-0.453545	0.588223	-0.844553	0.33307	0.33275	1.0054	-0.714708	-1.12452	-0.329853
500	HEX	CHONDRO	Growth	Chondrocyte	2	Chondrocyte Hex	Cartilage	-0.494137	-0.735678	-0.128934	-0.937316	0.507417	0.019749	-1.20087	0.389418	0.145979	-0.298565	1.37493	0.117281	0.624688	0.29479	0.132971	-0.0680402	0.715803	-0.139615	0.517479	0.983237	0.788854	0.12906	-1.07262	-0.987732	-0.118208	-0.529716	-0.643662	-0.412552	-0.983431	-0.488375	-1.47364	-0.538181	-1.0195	-1.10828	-0.990994	-0.74316	-1.0818	0.225112	0.506576	-0.979701	-0.815358	-0.330996
501	HEX	CHONDRO	Growth	Chondrocyte	2	Chondrocyte Hex	Cartilage	-0.712795	-1.15869	-0.50896	-0.397667	-0.240873	-0.877508	-1.00672	2.68481	1.61169	0.0759206	0.990164	-2.30234	1.40946	-2.71952	-1.85965	-1.42177	1.15702	3.08729	-4.32381	-1.33741	1.00402	-5.19774	0.814153	-1.96808	-1.10407	-0.520932	0.564017	7.0899	0.16309	0.373609	-1.00388	-1.10484	-0.92214	-0.981114	-0.299821	-0.469251	-1.14776	-0.895608	3.90162	-0.670038	-0.74596	7.00813
502	HEX	CHONDRO	Growth	Chondrocyte	2	Chondrocyte Hex	Cartilage	0.990498	0.96591	1.00359	0.576972	0.777198	-0.893347	-0.628509	-0.660179	-0.722853	-0.171545	-1.11302	-0.901115	0.544871	-0.917314	-0.869519	-0.609968	0.601072	0.863181	-0.167391	0.164503	-0.0457529	0.528249	0.266382	2.17176	0.103381	0.0205174	1.16784	0.355031	-0.788101	-1.49319	-0.575597	-1.05145	-0.803797	0.719752	-0.720861	1.76254	-0.631484	-0.461878	0.571489	0.367787	0.783269	-0.750646
503	HEX	CHONDRO	Growth	Chondrocyte	2	Chondrocyte Hex	Cartilage	1.16752	0.669523	1.34734	0.836994	0.916271	0.463616	-0.99955	-0.253941	0.0686155	-1.55939	-1.88941	-0.13118	0.817494	-0.0618042	-0.260293	-0.704965	0.779216	-0.0475762	0.386171	0.885388	1.03683	-0.600316	0.773755	0.401527	1.07394	0.278705	-0.234769	0.137183	0.273292	-0.353589	0.436583	-0.342001	-0.494817	-0.353375	-0.832536	-0.71138	-0.783703	-0.379565	0.304005	0.739188	1.15424	0.0904465
504	HEX	CHONDRO	Growth	Chondrocyte	2	Chondrocyte Hex	Cartilage	0.450167	0.250562	0.74134	-0.381633	1.23031	0.816297	-1.92917	-0.648826	0.724561	-0.0729326	-1.88941	-0.260028	0.293524	0.0119829	0.0903844	-0.907253	0.349727	0.549074	-0.505162	-0.0412983	-0.0211495	-0.376429	1.74312	2.09803	-0.441153	1.25125	0.632551	0.38466	1.28872	0.530539	1.1879	1.3759	-0.392373	-0.990321	0.0261421	-0.211297	0.691364	-0.480873	-0.752996	1.98922	-0.198933	0.0195511
505	HEX	CHONDRO	Growth	Chondrocyte	2	Chondrocyte Hex	Cartilage	1.26278	1.47474	0.90684	1.02561	-0.447427	1.76528	-0.479576	-0.708855	-0.444803	-0.174818	0.7682	-0.440064	0.50482	-0.350607	-0.299449	-0.433507	0.561062	0.506332	0.32983	0.431424	0.200802	1.22119	-0.56583	0.95126	1.03997	0.780764	-0.618623	-0.526706	-0.868472	-1.43774	-0.77683	-1.30896	-0.819744	-0.692082	-0.340566	-0.796883	-0.21796	-0.406475	2.87012	0.917064	2.65614	-0.366555
506	HEX	CHONDRO	Growth	Chondrocyte	2	Chondrocyte Hex	Cartilage	0.707098	0.515235	0.90684	0.315932	0.347911	0.0535351	-1.84779	-0.325471	-0.691626	-0.0850783	2.21817	-0.371687	1.24393	-0.171995	-0.214348	-0.178325	1.13281	0.460172	0.68495	1.41084	2.09249	-0.33071	-1.10048	0.380221	1.28742	0.865948	0.639926	-0.0350735	-0.242362	0.491671	0.147316	0.353492	0.233322	0.358409	0.204183	0.403637	0.454726	-0.545774	0.469361	0.555353	0.880894	-0.230046
507	HEX	CHONDRO	Growth	Chondrocyte	2	Chondrocyte Hex	Cartilage	0.175503	0.652244	-0.0378174	0.208138	0.0987598	0.657229	-2.21753	-1.01842	1.10167	2.06176	1.306	-0.279657	1.33058	-0.197752	-0.412073	-1.28448	1.20502	0.0887226	-0.0942563	1.6064	2.49796	-0.672305	0.981946	0.377629	0.979083	0.973685	2.6442	-0.10371	1.02123	1.40136	1.17607	0.17967	0.321939	2.1007	2.77723	0.165471	2.3643	-0.586931	0.0271595	-0.32861	-0.0558844	0.0830305
508	HEX	CHONDRO	Growth	Chondrocyte	2	Chondrocyte Hex	Cartilage	0.198118	-0.533754	0.578389	-0.380401	0.68	-1.10959	-1.9697	1.11867	0.323295	0.115365	-0.839917	-0.405623	0.775994	-0.340165	-0.540094	-0.680785	0.744638	0.207028	-0.40067	0.846415	0.755812	-0.70456	-1.01874	-0.734101	-0.580706	0.125657	-0.871026	0.316234	0.116716	-0.91295	-0.949625	-1.0198	-1.00523	-0.422234	-0.909501	-0.755266	-0.637827	-1.06182	-0.290806	-0.428994	0.0817358	0.408407
509	HEX	CHONDRO	Growth	Chondrocyte	2	Chondrocyte Hex	Cartilage	-0.537547	-0.795292	-0.301776	-0.270719	-0.336098	-0.0913813	-0.463452	0.468029	0.273391	0.786469	0.745971	-0.749904	0.950909	-0.954635	-1.12214	0.333208	0.917907	0.302628	-0.388952	1.06683	0.918338	-0.984903	-0.597352	-0.630797	0.0534727	-0.855179	0.563576	0.485565	-0.815219	1.19909	-0.698094	1.9399	-0.0548395	-0.579205	-0.0810027	-0.230924	0.151517	-0.245016	-0.411223	0.601865	-0.0823935	0.676829
510	HEX	CHONDRO	Growth	Chondrocyte	2	Chondrocyte Hex	Cartilage	-0.142661	0.254853	-0.281972	0.0666619	0.256363	-0.368827	-0.475596	0.671521	1.25506	1.8646	0.023925	-0.519416	0.885679	-0.511484	-0.671364	0.148132	0.86518	0.297763	0.276675	1.00874	0.927194	-1.04994	0.240119	-0.398007	0.742387	1.02554	0.0746993	0.61161	1.10289	-0.346194	1.3936	-0.822827	-0.366867	0.579388	0.0974912	0.148909	-1.22768	1.58433	-0.40046	2.21878	1.34424	0.48446
511	HEX	CHONDRO	Growth	Chondrocyte	2	Chondrocyte Hex	Cartilage	0.255023	-0.0564791	0.578389	-0.174482	0.697316	-0.194276	-2.46529	-0.175088	0.195059	0.220409	0.228597	-0.361984	1.01054	-0.441798	-0.714731	-1.07171	1.02649	-0.0443572	0.212168	1.1987	1.36143	-0.329532	1.00302	-0.110321	0.283886	0.204289	-0.123977	0.0505194	1.36559	-0.608804	2.07623	-0.437239	-0.451836	-0.0352458	0.252971	0.34727	0.847951	0.808583	1.80923	0.834653	-0.0219541	0.531132
512	HEX	CHONDRO	Growth	Chondrocyte	2	Chondrocyte Hex	Cartilage	-0.268523	-0.704714	-0.101332	0.0513954	-0.17367	-0.315918	-0.0676611	-0.207759	1.09768	0.398265	0.844667	-0.0428477	0.419627	0.198435	0.534516	-0.0115462	0.624291	0.553188	-0.903917	0.469518	0.313808	-0.0678984	0.751108	0.597168	1.62175	-0.137267	0.438035	0.0351787	0.822879	-1.09307	0.305463	-1.42325	1.26538	0.596487	-0.411494	-0.332246	-1.14396	-0.0930544	-0.482353	1.85775	3.57793	-0.18278
513	HEX	CHONDRO	Growth	Chondrocyte	2	Chondrocyte Hex	Cartilage	-0.893212	-1.06818	-0.362147	-1.46648	0.855081	-0.586204	-1.11937	-0.287934	0.547445	2.39872	0.249704	-0.048564	0.176305	0.227583	0.368337	-0.472698	0.30715	0.399854	-1.16463	0.115469	-0.064224	0.377507	0.00713037	0.312784	1.63426	-0.386317	1.93875	0.375407	-0.697142	-0.180928	-0.423492	0.366311	-0.280269	0.155594	-0.369239	0.118909	-0.353686	-0.525196	0.23278	1.33492	-0.180746	0.0999696
514	HEX	CHONDRO	Growth	Chondrocyte	2	Chondrocyte Hex	Cartilage	0.98682	1.30435	0.90684	0.464392	0.885769	-0.136219	-1.43781	-0.193423	-0.710835	-0.522241	-0.157607	-0.544419	0.673498	-0.409722	-0.435554	-0.968169	0.695835	0.581432	-0.225889	0.546113	0.447885	-0.872771	-0.353733	1.24402	2.07138	0.838278	0.4557	0.570653	-0.238853	1.85163	-0.0460309	3.1588	1.63171	0.540963	1.28752	0.5404	2.48199	1.20413	0.505354	1.3223	1.41616	0.686531
515	HEX	CHONDRO	Growth	Chondrocyte	2	Chondrocyte Hex	Cartilage	0.40671	0.888859	0.404259	-0.537644	1.02766	-0.71437	-2.1999	-0.957976	0.964129	2.63271	1.20707	-0.228249	0.73948	0.0635391	0.326559	-1.29929	0.75763	0.722251	0.272369	0.874258	0.798534	-0.364226	-0.563566	0.879919	-0.912326	4.50621	0.112119	-0.0940498	-0.949559	-0.772466	-1.33429	-0.0487802	-0.777778	0.410119	-0.604659	0.0401831	-0.362566	-1.04124	1.29553	0.273605	1.42659	-0.514413
516	HEX	CHONDRO	Growth	Chondrocyte	2	Chondrocyte Hex	Cartilage	0.317527	0.154899	0.592374	-0.178481	0.798951	-0.498343	-1.31025	1.52231	0.929534	-0.38787	-0.805465	-0.825908	0.467212	-0.752861	-0.792527	-1.00227	0.510432	0.791103	0.171851	0.0104872	-0.125235	0.0581101	0.326915	-0.114998	-0.541729	2.05299	-0.952137	0.484062	0.345825	-0.410987	0.12163	-0.39926	-0.770225	0.060209	-0.565422	-0.69776	-0.627679	0.359247	0.306588	-0.781945	0.340292	0.201291
517	HEX	CHONDRO	Growth	Chondrocyte	2	Chondrocyte Hex	Cartilage	1.56563	2.13514	0.979747	0.996052	0.422255	1.43829	-0.424075	-1.48638	-0.987078	-1.06484	-1.50169	-0.93928	0.881643	-0.77727	-0.644754	-0.927411	0.884417	1.19205	-0.217879	0.412728	0.60987	-0.760841	2.10397	1.88818	2.18401	0.887833	-0.132877	1.04446	-0.649041	-0.779115	0.0886014	-0.284067	-0.682954	0.138903	-0.754062	0.955735	-0.455165	-0.778469	-1.034	1.5917	2.12985	0.826612
518	HEX	CHONDRO	Growth	Chondrocyte	2	Chondrocyte Hex	Cartilage	0.378214	-0.126583	0.728152	-0.289266	0.813623	0.254877	-1.03747	-0.0495529	-0.129969	-1.25823	-0.292358	-0.637263	0.691216	-0.531161	-0.591307	-0.765057	0.652103	0.612521	0.514204	0.468474	0.409569	-0.678777	1.69312	-0.0942342	1.60553	-0.00696809	-0.612528	0.922927	-1.26701	0.0750558	-1.41555	0.686003	-0.146102	-0.921274	0.673303	-0.560049	1.34953	0.705426	0.522874	0.852719	1.05187	1.18944
519	HEX	CHONDRO	Growth	Chondrocyte	2	Chondrocyte Hex	Cartilage	0.534624	0.846826	0.633875	-0.729315	1.06052	-0.455295	0.237436	0.121234	0.885148	-0.183203	0.288043	-0.0521072	-0.85163	0.0514216	0.73745	-0.581882	-0.618593	0.76901	-1.80647	-1.38159	-1.18477	-0.87277	1.97739	1.49103	-0.0689706	0.325032	3.45925	1.00797	0.829229	2.3281	1.49748	2.56453	1.8232	2.24207	1.21017	4.14186	1.03357	0.0351623	0.306723	0.626329	0.915599	1.23206
520	HEX	CHONDRO	Growth	Chondrocyte	2	Chondrocyte Hex	Cartilage	-1.45815	-1.3804	-1.0905	-1.64931	0.11467	-0.152574	-1.62385	1.52862	2.27624	0.92391	-0.608451	-0.330635	1.18946	0.0190744	0.349915	-0.137279	1.1468	0.965306	-1.92368	0.769676	1.93119	-2.25999	1.3314	-1.17504	-0.496941	-0.442389	3.69589	2.58842	-0.0240836	2.42659	0.239836	2.77894	0.913501	2.21212	0.836461	0.621567	0.21801	1.80768	1.52638	-0.0903419	0.000336091	1.53236
521	HEX	CHONDRO	Growth	Chondrocyte	2	Chondrocyte Hex	Cartilage	0.783637	0.193976	0.943554	0.942393	0.425474	-1.18139	-1.0564	0.543418	0.0550668	-0.420687	-0.480197	-1.30484	1.24013	-1.36093	-1.28793	-1.16103	1.17859	1.28082	-0.237055	1.05176	1.33085	-0.887516	-0.29591	0.395228	0.697371	0.0698926	-0.118594	0.470808	-1.13064	0.390203	-0.725108	0.984386	0.322501	-0.675937	0.197829	-0.660684	0.710467	-0.297252	0.269074	0.687021	0.879383	0.511291
522	HEX	CHONDRO	Growth	Chondrocyte	2	Chondrocyte Hex	Cartilage	-0.261676	-0.767593	-0.0378174	-0.160835	0.316586	-0.706528	-1.00851	-0.0151864	-1.05427	0.696154	2.05145	-0.312103	1.15997	-0.337327	-0.58907	-0.359045	1.07506	-0.0196474	1.00517	1.58681	1.84532	-1.21424	0.434545	-1.04913	-0.493522	-0.861148	-0.148287	1.42252	-0.307071	-0.297077	-0.278595	-0.358562	-0.560131	2.33446	2.704	1.21751	1.93907	-0.211774	-0.661481	-0.538979	-0.825835	1.10005
523	HEX	CHONDRO	Growth	Chondrocyte	2	Chondrocyte Hex	Cartilage	0.848822	0.357812	0.979747	0.563039	0.512542	0.981604	-1.60393	-0.655511	-0.925805	0.719698	0.387719	-1.42583	1.25699	-1.56383	-1.46215	-0.695743	1.16444	1.3542	-0.401545	1.09964	1.28384	0.0440201	0.572366	0.782194	1.39397	-0.980417	0.398759	0.0271781	0.262841	-1.05105	-0.126715	-0.597378	-1.28892	-1.20782	0.236054	-0.480601	0.740744	0.00666976	0.0625279	0.348179	0.170234	-0.363016
524	HEX	CHONDRO	Growth	Chondrocyte	2	Chondrocyte Hex	Cartilage	0.0491386	-0.42691	0.578389	-1.22585	1.28416	-0.0677904	-0.0842477	-0.148144	-0.190022	0.163253	-0.203967	-1.24073	0.130193	-1.33739	-1.12673	-0.599434	0.206662	1.31384	-1.39467	-0.783849	-0.88327	-0.0272536	-0.0124944	-0.302387	0.853583	3.83831	0.751636	0.0989974	0.0286943	-0.984583	0.839784	-0.537896	-0.5629	0.0200157	-0.728407	0.774837	-0.911822	-0.433385	1.74405	1.59917	3.22915	0.685678
525	HEX	CHONDRO	Growth	Chondrocyte	2	Chondrocyte Hex	Cartilage	-0.320909	0.324143	-0.50896	-0.225618	-0.0868495	0.710462	-0.181239	-0.634544	0.322239	2.17836	0.962372	0.0932941	-0.995629	0.414542	0.939754	-0.805589	-0.926525	0.692949	-2.49985	-1.7586	-1.23203	-1.71574	2.93706	0.808454	0.404619	0.815994	1.13716	1.38265	0.071969	1.46885	0.0937219	1.93306	-0.844923	3.16393	-0.473367	3.05552	-0.172295	2.22388	0.169151	0.320045	1.01851	0.754828
526	HEX	CHONDRO	Growth	Chondrocyte	2	Chondrocyte Hex	Cartilage	-0.615816	0.36127	-0.64207	-1.46402	1.16584	1.63653	-0.789604	1.7711	-0.230303	2.23644	0.69826	-0.52472	0.0581577	-0.444999	-0.303859	-1.11848	0.149499	0.672605	-1.50393	-0.343751	-0.512966	-0.524259	2.49266	0.468416	1.00914	0.462119	-0.28826	0.340454	2.44874	1.05222	2.74765	1.43317	0.875333	2.02129	1.70973	2.22804	-0.385398	1.49988	-2.67234	1.17465	0.625507	1.33656
527	HEX	CHONDRO	Growth	Chondrocyte	2	Chondrocyte Hex	Cartilage	1.8872	1.74497	2.00332	0.50964	1.28965	1.36775	-2.48153	0.868499	-0.389657	-0.497353	-0.297271	-0.0208095	0.871753	0.22594	0.158274	-1.05926	0.881736	0.148318	0.756138	1.3898	1.23847	0.472942	1.28388	0.513705	1.21816	2.78546	0.31344	0.407657	0.708541	-0.854213	0.254127	-1.02348	-0.633754	-0.466238	-0.710297	-0.317181	-0.888989	-0.789549	0.6129	0.64218	0.25287	0.627067
528	HEX	CHONDRO	Growth	Chondrocyte	2	Chondrocyte Hex	Cartilage	-0.357915	-0.80411	0.217266	-1.55528	1.50815	0.0641479	-0.0885141	-0.0373804	-0.334403	-1.09226	-0.440755	1.08977	-0.981871	1.19871	1.21775	0.337044	-0.840801	-0.911286	0.222171	-0.492324	-0.743647	-0.0343898	0.86502	0.898685	-0.677552	-0.813107	0.024785	0.184711	1.49437	1.38429	1.50048	2.28735	1.34878	1.59508	1.54151	1.78648	2.10459	1.34983	-0.0803324	-0.842794	-0.611986	-0.294475
529	HEX	CHONDRO	Growth	Chondrocyte	2	Chondrocyte Hex	Cartilage	0.901817	0.511883	1.26295	-0.249998	1.20194	0.355946	-0.373255	0.737799	-1.10848	-0.515977	-0.014145	-0.7946	-0.185539	-0.772982	-0.37644	0.323709	-0.0400583	1.15163	-1.00951	-0.874593	-0.964287	-0.553849	1.13964	0.0801176	2.47946	1.17645	1.58116	0.249905	-0.378085	-0.495651	-0.0446806	-0.0190452	-0.542413	0.803148	-1.03778	0.342405	-0.776092	-0.873446	0.549083	1.06181	0.785774	0.403674
530	HEX	CHONDRO	Growth	Chondrocyte	2	Chondrocyte Hex	Cartilage	-1.57231	-0.613725	-1.34953	-2.04263	0.739726	-0.0115991	-2.2502	2.64951	2.88173	0.883003	-1.20759	2.48568	0.03324	2.05873	2.06428	-0.202347	0.376663	-2.47466	0.689341	0.952313	1.0832	-1.05246	1.78183	-0.862176	-0.00540362	-0.531889	0.760226	0.784809	-0.982174	3.03938	-0.571565	2.28345	3.93017	0.427729	3.82069	-0.252352	3.60458	1.56692	0.964724	-0.827537	-0.406462	1.35328
531	HEX	CHONDRO	Growth	Chondrocyte	2	Chondrocyte Hex	Cartilage	-1.19007	-1.24352	-0.64207	-1.96795	0.905812	-0.391808	-1.65977	-1.39736	1.67701	2.4966	-0.560209	2.19524	0.218276	1.82623	1.5706	0.287217	0.331855	-2.39474	1.72137	1.32592	1.22784	-0.854243	0.769677	-0.793747	-0.651648	-0.445502	2.06192	0.549077	1.4258	-0.734546	1.00802	-0.254316	2.00712	0.127805	0.345944	0.489625	1.11268	-0.962092	-0.160501	-0.726087	-0.448771	0.957693
532	HEX	CHONDRO	Growth	Chondrocyte	2	Chondrocyte Hex	Cartilage	-0.689467	-0.145313	-0.619384	-1.22069	1.20697	-0.689612	-2.24173	0.00920655	1.27474	2.57927	1.27625	0.116861	0.841403	-0.0650632	-0.424789	-0.334687	0.897243	-0.651335	0.504123	1.2662	1.25611	-0.416947	1.08875	-0.322545	-0.640668	0.219369	0.184049	0.0544791	-0.684035	2.2632	-0.053709	1.80179	3.43344	0.486613	4.03503	0.642956	4.84117	0.328001	0.690954	1.18233	0.595242	0.275701
533	HEX	CHONDRO	Growth	Chondrocyte	2	Chondrocyte Hex	Cartilage	0.0171274	-0.592513	0.448925	-0.798155	1.01585	-0.630407	-0.752197	-0.0679734	0.759231	-1.36471	0.335803	-0.133024	0.413897	-0.230889	-0.546968	-0.766184	0.397703	-0.312186	0.913049	0.546542	0.245915	-0.0298652	0.389781	-0.431102	0.591832	-0.00715652	-0.000728742	0.0312232	-0.390107	-0.68921	-0.205066	-0.302651	-0.538796	0.00854344	0.0261421	0.937464	0.896747	0.293177	0.140051	-0.0129386	0.430043	-0.109703
534	HEX	CHONDRO	Growth	Chondrocyte	2	Chondrocyte Hex	Cartilage	-0.199601	0.152127	-0.0738683	-1.16084	0.811199	-0.483232	-1.04536	-0.67929	0.92023	2.2251	1.55488	-0.884585	0.854493	-0.955657	-1.04187	-0.941652	0.895384	0.650846	0.570258	0.900781	0.58917	-0.20366	1.80812	-0.249872	0.684872	0.214792	-0.506357	0.167307	2.3212	2.07269	1.91713	1.51445	1.35289	3.42535	0.641704	1.44007	1.06801	2.71542	0.139371	-0.17059	-0.0377421	0.261297
535	HEX	CHONDRO	Growth	Chondrocyte	2	Chondrocyte Hex	Cartilage	-1.42366	-1.55734	-1.0905	-1.41698	-0.0857043	0.487953	-1.69341	1.69089	2.87974	0.975561	0.622984	-0.0540881	1.07649	0.0283762	-0.224852	-0.0978362	1.03895	-0.156803	-0.166564	1.46979	1.76632	-1.43584	0.038537	-0.649488	4.78876	2.18511	-1.35389	2.24313	0.41599	1.92032	-0.615805	1.5851	1.9568	-0.365774	1.28502	-0.527513	-0.0369117	-0.582182	-0.601623	4.67423	3.79009	2.50119
536	HEX	CHONDRO	Growth	Chondrocyte	2	Chondrocyte Hex	Cartilage	-1.17783	-1.08786	-1.00988	-0.822314	-0.539766	-0.466594	-1.23032	1.46101	3.51102	1.23716	-0.316991	0.175714	1.10312	0.20827	-0.0813255	0.99928	0.998156	-0.445034	0.499077	1.59276	2.00709	-0.860472	2.45064	-1.26322	0.398072	-0.654012	-0.724933	1.41499	1.50436	1.61064	1.75504	-0.150612	1.64929	1.71968	0.329345	0.63651	-1.09195	0.493841	-0.0589669	0.140255	-0.519503	1.78516
537	HEX	CHONDRO	Growth	Chondrocyte	2	Chondrocyte Hex	Cartilage	0.0320393	0.149607	0.265327	-0.743583	1.0081	0.37486	-0.198515	0.0889781	0.431957	-0.315394	1.87936	-0.3102	0.206639	-0.223529	-0.270779	0.864349	0.361883	0.281816	0.299443	0.0426586	-0.180407	-0.460062	1.94325	-0.400354	1.26985	0.245697	0.311586	0.0788889	-1.26278	-0.818625	-1.17498	-0.466161	-0.45051	0.351361	-0.883846	-0.474548	-0.589624	0.716602	0.729498	1.39122	0.861803	-0.38629
538	HEX	CHONDRO	Growth	Chondrocyte	2	Chondrocyte Hex	Cartilage	-0.0726198	0.0544525	-0.204285	-0.378456	-0.477979	-0.504565	-0.447864	0.19722	-0.742318	0.394022	1.85993	0.382649	0.193254	0.610862	0.64745	-0.788306	0.25265	-0.149868	-0.331202	0.446895	0.214039	-1.0518	0.509019	-0.0720459	2.80805	3.74589	1.48621	0.696608	-0.886639	-0.382703	-0.930812	-0.0411474	-0.896121	0.13002	-0.72237	-0.96789	-0.618799	-0.8592	0.853511	1.7188	2.84436	0.0201508
539	HEX	CHONDRO	Growth	Chondrocyte	2	Chondrocyte Hex	Cartilage	-0.752324	-0.833806	-0.44498	-0.83535	0.221444	0.262946	-0.335579	-1.24528	1.16677	1.7731	0.765647	0.717733	-0.040933	0.869699	1.00635	0.389109	0.0719037	-0.448063	0.151377	0.220656	0.0730771	-0.193495	-1.53254	-1.06241	2.29133	1.26817	-1.39283	0.033825	-0.766402	-1.52283	-1.26791	-1.43048	-1.22681	-0.884449	-0.314912	-0.74997	-0.899137	-1.01591	-0.0890424	3.0076	1.93233	1.04228
540	HEX	CHONDRO	Growth	Chondrocyte	2	Chondrocyte Hex	Cartilage	0.581227	0.052483	0.931375	0.274179	0.798849	-0.202969	-1.85167	-0.362193	0.327191	0.0283026	-0.742029	-0.183598	0.785967	-0.0992924	-0.332174	-0.578412	0.695413	-0.0168893	0.414017	0.8517	0.930303	-0.998766	-0.268896	-0.326016	-0.683452	0.752951	-0.21773	0.924379	1.08605	-0.339771	0.969979	-0.71301	-0.203912	-0.803896	-0.308875	-0.774183	-0.261088	0.060489	-0.159004	-0.687376	-1.49771	0.525981
541	HEX	CHONDRO	Growth	Chondrocyte	2	Chondrocyte Hex	Cartilage	-0.385126	-1.00002	0.20104	-1.3616	1.0856	-1.1558	-0.268524	-0.580356	1.04184	-0.42117	0.487947	-0.589689	0.153316	-0.446841	-0.320529	-0.544435	0.253713	0.791214	-1.49322	-0.354561	-0.42856	-0.785426	1.76453	-0.3489	0.228737	-0.204828	-0.962949	0.701758	-1.05746	-1.30593	-1.18731	-1.25297	0.141406	-1.10597	-0.517131	-1.00951	-0.349881	0.001921	0.721356	-0.397871	0.191888	0.185916
542	HEX	CHONDRO	Growth	Chondrocyte	2	Chondrocyte Hex	Cartilage	-0.0575741	-0.116127	0.20104	-0.417842	0.76091	-0.886225	-0.00690363	1.37809	-1.31514	0.560868	-0.201048	-0.255159	0.223717	-0.124044	-0.173257	1.09557	0.376501	0.272249	0.15995	0.188112	-0.121915	-0.214666	-0.809168	-0.204693	-0.364662	-0.74766	0.231675	0.0268048	-0.978884	-1.03301	-0.9242	-1.03137	-0.927176	-0.179773	-0.290766	-0.784776	-0.177369	-0.0281545	0.471806	-0.291955	-0.854709	-0.1938
543	HEX	CHONDRO	Growth	Chondrocyte	2	Chondrocyte Hex	Cartilage	0.681761	1.11321	0.578389	0.483212	0.128439	-0.649984	-0.763119	-1.48638	0.836068	0.2124	1.32623	-0.150642	0.531497	-0.287717	-0.581994	-0.115608	0.562789	-0.313738	0.444552	0.637489	0.436295	-0.180505	-0.180945	1.04577	-0.412524	-0.286219	0.233445	0.426965	-0.0435952	0.421521	0.474538	1.13005	0.119443	-0.75844	-0.0462938	0.155847	0.421493	-0.338409	0.595114	-0.410132	0.432206	-0.418336
544	HEX	CHONDRO	Growth	Chondrocyte	2	Chondrocyte Hex	Cartilage	0.752718	1.01827	0.728152	0.328186	0.58022	-1.07957	-1.35582	-0.797085	0.0306308	1.15041	1.12595	-0.559038	0.868974	-0.59986	-0.796213	-0.985472	0.866369	0.251413	0.173953	1.02452	0.860263	-0.534178	0.393212	-0.358272	3.45274	2.85739	0.595474	0.313652	-0.168524	0.277354	-0.195851	-0.0792657	-0.720554	-0.723918	-1.04834	-0.76132	-0.78624	-0.61859	2.07789	3.34429	2.356	-0.11799
545	HEX	CHONDRO	Growth	Chondrocyte	2	Chondrocyte Hex	Cartilage	1.19191	0.987529	1.26295	0.931735	0.465025	-0.919103	-0.671462	-1.48638	-1.16757	-0.947704	0.032445	-1.41328	0.965313	-1.64275	-1.56815	-0.234524	0.914193	1.20767	0.191197	0.599828	0.436496	-0.460887	-0.448351	-0.365927	0.0876087	-0.599314	-0.0164373	0.161214	0.56635	-0.0861423	0.484887	-1.04208	-0.0519776	-0.291426	-0.0447847	-0.942919	0.0509671	-0.316248	-0.5122	0.578025	0.240509	-0.145593
546	HEX	CHONDRO	Growth	Chondrocyte	2	Chondrocyte Hex	Cartilage	-1.01635	-0.910253	-0.711395	-0.941871	-0.481807	0.33357	-1.3985	-1.47631	2.91759	0.638915	-0.13642	1.8782	0.390224	1.66926	1.47314	1.34645	0.403458	-1.98284	0.963524	1.32706	1.35586	-1.11649	3.36675	-1.02554	0.0241562	1.17684	1.0744	2.06229	-1.2308	1.05007	-1.13558	0.383191	1.24103	-0.177069	0.173518	0.143151	-0.243329	-0.708818	0.254394	0.764088	1.32394	1.82064
547	HEX	CHONDRO	Growth	Chondrocyte	2	Chondrocyte Hex	Cartilage	1.03346	0.426318	1.18676	0.746105	0.134337	-0.0785739	-0.861664	-0.477183	-0.769417	-0.579071	-0.588242	-1.69159	1.19786	-1.96226	-1.72307	-0.418398	1.16189	1.66034	-1.01933	0.783984	0.844436	0.205492	-0.635882	-0.305356	0.567464	0.103682	-0.747194	-0.467782	-0.914511	-0.131732	-0.811154	-0.0865672	-0.559879	-0.291535	-0.467331	-0.303168	-0.641632	-1.00167	-0.276915	0.614661	0.696497	0.0366862
548	HEX	CHONDRO	Growth	Chondrocyte	2	Chondrocyte Hex	Cartilage	-0.477348	-0.692951	-0.0738683	-1.16268	1.07082	0.296707	-0.12731	1.15018	1.1408	-0.77137	0.37384	-0.0782104	-0.300845	-0.00846191	-0.126542	-0.633625	-0.226326	-0.0221228	-0.361719	-0.534115	-0.673833	0.174626	-0.244714	0.301277	0.602177	0.567412	0.159616	0.446803	-0.791845	-0.195366	-0.78717	-0.0386451	-1.34348	-0.166724	-1.18265	-0.780236	-0.932118	-0.37165	0.700455	-0.0501953	-0.0550541	-0.364916
549	HEX	CHONDRO	Growth	Chondrocyte	2	Chondrocyte Hex	Cartilage	-0.238698	-0.208472	0.217266	-1.48396	1.38996	0.428518	0.13485	0.00543762	-0.305414	-0.472385	-0.271529	1.48421	-1.25804	1.51184	2.32974	1.65054	-0.913122	-0.675623	0.132666	-0.580243	-0.795561	0.499268	-0.386937	0.323306	-0.541059	-0.582292	0.524863	0.000608646	-0.614443	-0.771894	-0.743825	-0.894584	-1.04972	-0.418396	-0.499022	-0.557779	-0.244598	-0.45238	0.407143	-0.363966	0.104146	-0.811777
550	HEX	CHONDRO	Growth	Chondrocyte	2	Chondrocyte Hex	Cartilage	-0.64691	-0.680531	-0.50896	-0.515122	0.219752	-0.743574	-0.721156	-0.692649	0.810971	1.84236	0.656327	-0.629315	0.830949	-0.745441	-0.935214	-0.270427	0.803638	0.250458	-0.819056	0.680154	0.722128	0.413744	1.70956	0.0293893	-0.136034	-1.12573	-0.638765	-0.00208598	1.06896	0.349825	1.19665	0.936973	-0.683264	0.667779	-0.483931	0.125931	0.102745	0.619381	-0.343789	-0.370488	-0.849116	0.189083
551	HEX	CHONDRO	Growth	Chondrocyte	2	Chondrocyte Hex	Cartilage	-0.621218	-0.713296	-0.50896	-0.435828	-0.0123705	-0.388308	-0.486618	-0.76242	0.0966942	1.65798	0.65897	-0.846182	0.85315	-0.81417	-0.579492	0.686113	0.893419	1.05597	-1.28066	0.534437	0.613328	0.416894	1.54161	0.518252	-0.077021	-0.960144	1.8457	-0.378582	1.8145	-0.143423	0.574233	-1.11369	-0.734134	-0.574522	0.470879	-0.821853	-1.16045	-0.818043	-0.282498	-0.704882	-0.90049	-1.31623
552	HEX	CHONDRO	Growth	Chondrocyte	2	Chondrocyte Hex	Cartilage	0.345351	0.554827	0.217266	0.303874	-0.221793	2.36326	-1.62875	-0.41188	1.43207	2.12007	0.678213	-1.19566	1.21866	-1.31153	-1.3212	-0.426054	1.15076	1.00728	-0.504821	1.15066	1.34807	0.191679	0.312103	-1.44869	1.23695	0.588519	-1.63066	-0.148441	-0.762595	-0.96235	-1.39152	-1.48782	-0.500205	-1.17042	-0.909501	-0.958053	-0.807805	-1.09823	1.33454	-0.267258	-0.321629	0.267804
553	HEX	CHONDRO	Growth	Chondrocyte	2	Chondrocyte Hex	Cartilage	-1.21101	-0.58322	-1.0905	-1.21665	0.363454	-0.96681	-1.28218	0.293389	3.57058	0.293669	0.0267808	3.93846	-0.498354	3.34506	4.21241	0.369569	-0.371286	-3.04886	1.65499	1.14697	1.03256	0.286168	1.11159	0.259566	-0.207448	-0.621864	-0.619132	-0.238956	0.777533	3.01333	0.104947	0.688235	4.2521	1.48148	4.33244	2.19634	2.89981	1.65345	1.31057	0.202301	0.152057	0.182693
554	HEX	CHONDRO	Growth	Chondrocyte	2	Chondrocyte Hex	Cartilage	0.952143	1.3577	0.701571	0.870184	0.255023	0.818451	-1.09673	0.994352	0.0295289	0.298956	1.0559	-1.71232	1.16489	-1.85455	-1.49728	-1.2137	1.14051	1.98425	-1.56799	0.543849	0.722463	0.551808	-0.783887	1.27425	-0.464109	0.396814	1.32193	-0.393868	-0.354025	-0.48705	0.134763	-0.0705169	-1.05979	-0.801019	-0.610696	-0.701543	-0.0157538	0.263102	0.639373	-0.643636	-0.49377	-0.72052
555	HEX	CHONDRO	Growth	Chondrocyte	2	Chondrocyte Hex	Cartilage	0.0710111	-0.587617	0.281146	0.0793982	0.385818	-0.904452	-1.93927	0.267289	-1.31514	0.263851	0.897124	-1.18055	1.21297	-1.26039	-1.26497	-0.117335	1.20115	1.03533	-0.678386	1.18948	1.34376	0.100571	0.0259513	-1.2471	-0.321924	-0.261046	-1.08778	0.446911	-0.601946	-1.03393	-1.10723	-1.38096	-0.817226	-0.753837	-0.983448	-0.860443	-0.41711	0.339081	-0.437792	-0.528652	-1.01242	1.11979
556	HEX	CHONDRO	Growth	Chondrocyte	2	Chondrocyte Hex	Cartilage	0.365856	0.0362623	0.478271	0.41379	0.46643	-1.04571	-0.237787	-1.10243	-1.30163	0.0326385	-1.18963	-0.524166	0.725172	-0.518581	-0.680658	-0.704999	0.736984	0.298577	0.636694	0.702607	0.565865	0.0479974	-0.0819795	-0.508672	-0.220675	-0.515495	-0.796754	-0.0691657	-0.0043974	0.266759	0.495222	-0.241385	0.28048	0.936721	-0.225875	0.642427	-0.876304	0.695169	-0.267246	-0.720421	0.538656	0.127853
557	HEX	CHONDRO	Growth	Chondrocyte	2	Chondrocyte Hex	Cartilage	0.399781	-0.0912352	0.74134	-0.251527	0.902821	0.278794	-0.386995	-0.0371888	-0.958649	-0.674394	-0.0117675	-0.540717	0.561577	-0.590084	-0.7921	-0.470952	0.557706	0.220066	0.966977	0.432126	0.21547	0.144733	-0.233469	-1.16681	3.38497	1.14964	-0.379592	-0.0638553	-0.394128	-1.07653	-1.24559	-1.19849	-0.954034	-0.746358	-0.213802	-0.671277	-1.01203	-0.276674	0.623489	3.04878	2.9503	0.266611
558	HEX	CHONDRO	Growth	Chondrocyte	2	Chondrocyte Hex	Cartilage	0.786196	0.990864	0.633875	0.448209	0.466143	0.0366982	-0.289021	-0.688082	-0.663705	-1.24044	1.41278	-0.389073	0.638428	-0.257296	-0.27415	-1.37826	0.650902	0.434852	0.670754	0.435534	0.483907	-0.891843	1.89912	0.199075	1.72822	0.13879	0.753409	1.69626	2.9794	-0.047787	2.45304	0.351195	1.62944	-0.0574311	0.539541	0.176087	-0.215423	1.98124	0.481042	1.55087	1.15562	1.21826
559	HEX	CHONDRO	Growth	Chondrocyte	2	Chondrocyte Hex	Cartilage	-0.338024	-0.420872	-0.128934	-0.276817	0.011262	-0.679289	-0.229612	-0.0382546	-0.548028	0.916176	1.71981	0.652624	-0.0687834	0.888493	0.991619	-0.184662	-0.0681183	-0.339395	0.591683	0.0265254	0.00221524	0.144489	0.650437	-0.403645	-0.0985272	-0.0478481	1.50555	0.769283	1.45595	1.07748	0.875431	1.05052	0.0244966	-0.549165	1.60298	-0.928543	1.12332	-0.605926	0.355918	-0.178665	0.422453	-0.080285
560	HEX	CHONDRO	Growth	Chondrocyte	2	Chondrocyte Hex	Cartilage	-0.657857	-0.0277292	-0.64207	-0.750814	0.55509	-0.275773	-0.38578	1.19628	1.05546	1.96961	1.01139	0.0894317	0.32399	0.123189	-0.0981554	-0.136987	0.359623	-0.305475	-0.539013	0.522009	0.234561	-0.00182414	0.821476	-0.650465	-0.914832	-0.524897	-1.22445	-0.128145	-0.509019	-0.634146	0.126133	-0.15727	-0.540105	-1.04786	-0.601641	-0.562319	-0.452628	-0.729397	1.20206	-0.527398	-0.989296	-0.0335007
561	HEX	CHONDRO	Growth	Chondrocyte	2	Chondrocyte Hex	Cartilage	-0.760096	-0.429467	-0.362147	-1.83223	1.0849	0.323741	-0.342509	-0.621073	0.34901	1.74099	1.41988	0.345392	0.0367365	0.462098	0.570872	1.42276	0.124696	-0.166436	-0.536548	0.192536	-0.0285298	0.0524046	0.901453	-0.792643	-1.30585	-0.800685	-0.30783	0.424576	-0.567174	0.315676	-1.03879	0.309838	-0.563177	1.07742	0.484174	-0.0509144	0.341987	0.112725	0.988996	-1.00697	-1.16465	0.049338
562	HEX	CHONDRO	Growth	Chondrocyte	2	Chondrocyte Hex	Cartilage	-0.795626	-0.496999	-0.64207	-0.859331	0.253289	-1.11551	-0.995748	2.31229	1.5902	1.40877	0.593182	1.06306	0.0180434	1.19623	1.4104	-0.527675	0.203947	-0.707939	0.134175	0.388622	0.336142	-0.121042	-0.613051	-0.577997	1.0941	-0.0278018	0.504834	-0.0330797	1.27015	-0.695905	0.986394	-0.939918	-0.41589	-0.112676	-0.616732	-0.219023	-1.20104	-0.993752	-0.0328405	0.733288	0.605246	-0.208366
563	HEX	CHONDRO	Growth	Chondrocyte	2	Chondrocyte Hex	Cartilage	-0.805642	0.0141978	-0.906333	-0.599469	0.0447857	0.779234	-0.672754	-0.442344	1.72176	1.63532	0.130556	1.01853	0.182504	0.843688	0.514378	0.0444498	0.320061	-1.38228	0.581803	0.770009	0.545914	0.275058	0.506959	0.832541	1.31096	0.607484	0.945188	0.110554	1.04679	2.2057	0.979821	2.59801	2.1063	2.42329	1.67813	2.44689	2.25526	2.51806	-0.0367865	0.577751	1.1574	-0.259013
564	HEX	CHONDRO	Growth	Chondrocyte	2	Chondrocyte Hex	Cartilage	-0.232774	-0.429865	-0.185234	0.0486245	-0.58186	0.970541	-2.88342	0.488091	2.05534	2.57149	0.659349	-0.74874	1.39968	-0.671886	-0.774668	-0.669754	1.27688	0.65268	-0.36498	1.40037	2.43226	-0.142384	-0.563804	-1.20962	-0.0145102	1.28057	1.88856	0.20587	-0.932625	0.467829	-0.773182	-0.166137	-0.152464	-1.09447	-0.471858	-1.04053	-1.2977	-0.607509	-1.02567	0.17184	0.0276042	1.04444
565	HEX	CHONDRO	Growth	Chondrocyte	2	Chondrocyte Hex	Cartilage	2.0274	1.67484	2.00332	1.03427	0.55632	3.78259	-1.69054	-0.575015	-0.0918609	-1.67037	0.0987967	-1.52052	0.378944	-1.54379	-1.10834	-1.96711	0.476494	1.99372	-2.16868	-0.868723	-0.74754	1.45205	0.240274	-0.060728	0.831387	-1.18887	-1.1252	-0.231765	-0.886636	-1.31151	-1.31884	-1.20421	-0.687536	-0.576892	-0.867246	-0.375064	-0.831906	-0.681908	1.89723	1.42157	-0.513168	-0.0635116
566	HEX	CHONDRO	Growth	Chondrocyte	2	Chondrocyte Hex	Cartilage	1.53968	1.39215	1.26295	0.3837	0.176956	2.38687	0.0246683	-1.48638	0.00770473	-1.67037	-0.145544	-0.712795	-0.185179	-0.638257	-0.602277	-0.810537	-0.0892773	0.753352	-1.1173	-0.784044	-0.915229	0.543619	-0.36983	1.67313	-0.710859	-0.546186	0.351033	0.585953	-0.728497	-1.06134	-0.375918	-0.422872	0.484166	0.100097	-0.995521	0.0570406	-0.659391	0.820597	0.521923	-0.683504	-1.04972	0.34434
567	HEX	CHONDRO	Growth	Chondrocyte	2	Chondrocyte Hex	Cartilage	0.380212	0.0355304	0.74134	-0.543731	1.06381	0.418981	0.843297	0.934787	-1.10463	-1.04815	-1.81252	-1.70281	-0.864298	-1.87246	-1.01159	-0.716294	-1.28309	2.59068	-4.78144	-3.98753	-2.08633	1.20995	1.39612	1.13683	3.50287	0.234824	-0.611593	1.03996	-0.0868265	-0.103906	-0.356201	-0.466774	0.173852	-0.22098	0.626855	-0.341409	1.03991	-0.837038	1.01774	2.32001	3.00401	0.662279
568	HEX	CHONDRO	Growth	Chondrocyte	2	Chondrocyte Hex	Cartilage	-0.310433	-0.672189	0.0673348	-0.663996	0.543073	-0.101023	-0.0846326	0.124127	-1.29964	-0.0199397	0.201799	-0.211833	-0.468067	-0.0744278	0.0897365	0.894776	-0.366631	0.438204	-0.727068	-0.931949	-0.920611	-0.662147	1.11493	-0.06764	0.292937	1.42007	0.117889	1.13359	-0.314838	0.890072	-0.778232	0.427542	1.29967	0.349503	0.794253	0.723654	0.90697	0.106394	1.05366	0.305228	1.10016	1.04343
569	HEX	CHONDRO	Growth	Chondrocyte	2	Chondrocyte Hex	Cartilage	0.315479	0.411953	0.217266	0.474056	0.0501712	-0.177619	-0.826513	-0.781913	0.0652386	0.925195	1.29647	-0.248706	0.954991	-0.229082	-0.447857	-0.544613	0.920814	-0.00691861	0.217806	1.22649	1.2851	-0.741731	1.51681	0.260672	-0.65639	1.43745	1.00584	1.33318	0.624815	-0.0497778	1.16329	-0.0232958	1.82841	-0.278452	0.839162	-0.307103	0.232749	1.57339	-1.77979	1.4746	2.12642	1.80798
570	HEX	CHONDRO	Growth	Chondrocyte	2	Chondrocyte Hex	Cartilage	0.453729	-0.277912	0.728152	0.128275	0.715085	-1.0853	-2.10018	0.212691	0.1736	-0.485632	-1.06794	-0.0431993	0.95781	0.155879	0.0496821	-1.02743	0.920256	0.082337	0.55014	1.1047	1.44037	-0.300169	-0.888918	0.311865	2.09117	-1.07796	-0.906175	0.267575	-0.00132886	-0.584916	-0.267941	-1.19011	-0.663876	0.549547	-0.150421	0.215007	-0.210349	-0.670827	0.184923	1.88392	0.455182	0.125431
571	HEX	CHONDRO	Growth	Chondrocyte	2	Chondrocyte Hex	Cartilage	-0.286155	0.0398511	-0.0378174	-1.10493	0.857982	-0.497933	-0.534458	-0.457411	-0.594221	0.293866	1.91825	-0.127115	0.135615	-0.00887866	-0.182454	0.0496723	0.147574	0.0188039	0.424072	0.106221	-0.168403	-0.0651185	0.262976	-0.0254107	-0.80275	-0.387706	-0.875235	0.324478	-0.620899	0.953828	-0.466157	0.909893	0.487623	-1.00183	0.186511	-0.562319	-0.0542262	0.323252	0.592806	0.145362	-0.428593	0.432568
572	HEX	CHONDRO	Growth	Chondrocyte	2	Chondrocyte Hex	Cartilage	0.621853	0.72451	0.592374	0.159247	0.441816	-0.994683	-1.71038	0.0939066	0.467513	0.737149	2.15482	-0.403082	0.770172	-0.355015	-0.524416	-0.77865	0.742638	0.217977	-0.322496	0.621149	0.743054	-0.838403	0.00895568	-0.097258	-0.167337	1.60049	-0.135901	0.667268	-1.0935	0.477897	-1.36433	0.446116	-0.792886	-0.676064	0.207397	-0.248486	-0.268699	-0.295669	0.631228	-0.57053	-0.212563	0.17335
573	HEX	CHONDRO	Growth	Chondrocyte	2	Chondrocyte Hex	Cartilage	-0.536596	-0.488764	-0.0738683	-1.74861	1.36116	-0.099309	-2.89586	2.10142	0.428915	1.32225	2.35084	-0.248164	0.970519	-0.704299	-1.049	0.293646	0.984789	-0.559917	0.970598	1.51901	1.33111	-0.944055	2.09794	-0.820299	1.3689	-0.391125	-1.12407	2.03759	1.36168	-0.900645	1.04377	-0.717352	-0.0449445	-0.613831	1.98486	-0.369889	1.94499	-0.308333	0.592942	-0.19095	0.269419	2.67744
574	HEX	CHONDRO	Growth	Chondrocyte	2	Chondrocyte Hex	Cartilage	0.601162	0.530466	0.90684	-1.01519	1.46444	0.16232	-1.33343	1.54566	0.500982	-1.67037	-1.78451	-0.884941	0.067745	-0.879402	-0.810803	-1.5033	0.110284	0.894516	-1.09888	-0.588317	-0.727318	-0.595182	0.462322	0.0130652	-0.036558	1.1494	0.580448	1.39575	0.648808	-1.15847	0.0914735	-1.04957	0.212928	0.363788	-0.120239	0.023212	-0.508441	0.694346	-0.119665	2.2082	1.93631	0.710358
575	HEX	CHONDRO	Growth	Chondrocyte	2	Chondrocyte Hex	Cartilage	0.944135	0.593001	0.979747	0.579074	-0.0233734	0.702211	-1.41263	0.18228	0.466434	-1.08638	-1.18694	-0.377687	0.807898	-0.211049	-0.242884	-0.901954	0.934299	0.44379	-0.000577955	0.968008	0.846987	0.383094	0.743029	1.02609	1.21301	3.23634	-0.890181	0.431598	-0.00475718	-0.540184	-0.486297	-0.702432	-1.01698	-0.487475	-0.741989	0.148569	-0.253477	-0.92885	-0.241781	0.772488	1.19008	0.453946
576	HEX	CHONDRO	Growth	Chondrocyte	2	Chondrocyte Hex	Cartilage	-0.254846	-0.672921	0.217266	-1.27126	1.04625	0.0571429	-0.289288	-0.832459	0.30794	-0.746958	0.863983	-0.802026	-0.891503	-0.63768	-0.215887	0.220527	-0.440249	1.3577	-2.20246	-1.92084	-1.60665	-0.171785	0.52078	-0.26193	0.54817	0.680985	0.278431	0.577596	0.569277	-0.193229	0.854434	-0.336139	0.222965	-0.738302	0.304068	-0.556266	0.467119	-0.0946373	0.139915	1.10009	-0.244454	0.996646
577	HEX	CHONDRO	Growth	Chondrocyte	2	Chondrocyte Hex	Cartilage	-0.149608	-0.491528	0.281146	-1.11716	1.04048	0.597514	-0.233589	-0.324707	-0.275703	-0.229828	-0.854475	-0.0909761	-0.512934	0.163322	0.746474	-0.449938	-0.25344	0.877218	-1.37595	-0.960058	-0.89901	0.253382	0.998738	-0.0880615	1.11916	0.355834	-1.06491	0.37751	0.465809	0.0774649	0.0282786	0.240997	-1.0749	-0.544413	-0.435639	-0.309108	-0.885183	1.20019	0.458494	1.21916	1.1157	0.226679
578	HEX	CHONDRO	Growth	Chondrocyte	2	Chondrocyte Hex	Cartilage	0.702403	0.99917	0.793417	-0.409131	1.10717	-0.316138	-2.00773	0.866292	-0.0334645	-0.232514	2.11762	-1.06579	0.985598	-1.14963	-1.22092	-1.33149	0.978778	0.840373	0.262378	0.947681	0.768018	-0.134642	0.139374	1.07532	0.343263	-0.21079	-0.39899	0.648586	-0.681031	0.940989	-0.261647	1.53384	0.443471	0.960757	0.147442	1.74283	0.152177	0.106394	1.85965	1.22759	0.902614	1.0858
579	HEX	CHONDRO	Growth	Chondrocyte	2	Chondrocyte Hex	Cartilage	0.0320393	-0.554773	0.578389	-1.18462	1.32071	-0.684668	-2.98581	1.60563	-0.570664	0.542377	0.854929	0.177606	0.785496	0.107184	-0.195098	-0.589807	0.808799	-0.551739	0.668731	1.20306	1.16596	0.221252	-1.28125	-0.271984	-0.972163	0.405166	-0.14162	0.600785	-1.24741	-0.271388	-1.21938	-0.653055	0.0363471	-0.96788	-0.221348	-0.824123	-0.589624	-0.580599	0.0134191	-0.944521	0.171187	0.518163
580	HEX	CHONDRO	Growth	Chondrocyte	2	Chondrocyte Hex	Cartilage	-0.586549	-0.0898508	-0.619384	-0.609067	0.221773	-0.303577	-3.4955	0.0632303	4.25444	0.967418	0.0807174	-0.40818	1.18347	-0.0746321	0.195448	-0.377939	1.13906	0.965826	-0.942514	0.959864	1.85344	-1.26789	0.768469	0.10257	0.812933	0.758327	0.330264	1.74058	0.525673	1.44225	2.72167	0.813786	2.17067	1.76761	3.34017	4.20849	1.39326	0.812493	0.914412	0.542703	0.908854	2.76484
581	HEX	CHONDRO	Growth	Chondrocyte	2	Chondrocyte Hex	Cartilage	1.0856	1.0341	0.979747	1.26573	-0.302282	1.13048	-1.01781	-0.041847	-0.928131	0.554737	0.989283	-0.488708	0.477789	-0.312536	-0.420464	-0.785763	0.453444	0.489499	-0.899414	0.0864709	0.127135	1.1302	0.356331	2.07699	0.293246	-0.109431	0.929105	0.363832	-0.837586	-0.64188	-0.304763	-0.222211	-0.695367	-0.167265	0.211713	0.167121	0.288751	0.191871	0.232644	1.61148	1.02185	-0.34459
582	HEX	CHONDRO	Growth	Chondrocyte	2	Chondrocyte Hex	Cartilage	0.125259	-0.552604	0.578389	-0.30401	0.628661	-0.847276	0.0889558	-1.48638	-0.597023	-0.509473	0.386763	0.162058	-0.559381	0.364203	0.351616	0.620991	-0.449353	-0.0207972	-0.184471	-0.669945	-0.810001	0.0316966	1.66124	1.09199	0.711608	1.73193	0.310984	0.666436	0.65246	-0.568849	0.802983	-0.903041	-0.503722	-0.730247	0.109488	-0.0820572	0.53772	-1.04441	0.287831	0.906451	0.688272	0.505876
583	HEX	CHONDRO	Growth	Chondrocyte	2	Chondrocyte Hex	Cartilage	0.643581	-0.0508786	0.90684	0.187279	0.893331	-0.33876	-0.68361	-0.0722717	0.000216402	-1.07166	-1.02117	-1.34822	0.583551	-1.34175	-1.12989	-0.828208	0.633227	1.55674	-1.08867	-0.363806	-0.296448	-0.354489	1.76707	1.64799	0.0508439	1.30363	0.00239719	0.847202	0.352772	0.0462681	1.10513	0.355998	-0.692169	1.16578	-0.33453	2.13591	0.415455	-0.379565	1.11154	-0.427941	0.982082	2.29007
584	HEX	CHONDRO	Growth	Chondrocyte	2	Chondrocyte Hex	Cartilage	-0.497883	-1.09803	-0.185234	-0.439589	0.225411	-1.08062	-0.233848	-0.624683	-0.159326	-0.694658	1.98232	-0.148647	0.841841	-0.260067	-0.567306	0.317725	0.800519	-0.302052	0.707701	1.2327	1.07943	-1.40293	-1.09882	0.339678	0.48529	-0.547054	0.728384	1.73844	1.7731	-1.41473	2.03817	-1.23582	2.17794	1.58384	-0.237948	-0.380671	0.00289258	3.03223	-0.310145	1.20296	0.619	1.23912
585	HEX	CHONDRO	Growth	Chondrocyte	2	Chondrocyte Hex	Cartilage	-0.477348	-0.668496	-0.157011	-0.872888	0.642445	1.25511	0.226439	-0.330433	0.336359	-0.432946	0.767854	0.592354	-0.27834	0.69624	0.579345	0.614131	-0.198057	-0.593955	0.184144	-0.062466	-0.295171	-0.864167	-0.204201	0.534489	0.713668	-0.447836	0.159519	1.17681	0.348179	0.692361	0.924038	0.209972	1.37889	0.715012	1.7417	-0.50784	2.7496	0.768394	0.31746	0.800216	-0.139878	1.55895
586	HEX	CHONDRO	Growth	Chondrocyte	2	Chondrocyte Hex	Cartilage	-0.179652	-0.307073	0.20104	-0.598535	0.662513	0.124016	0.0770366	0.498238	-0.23317	-1.67037	1.85741	-0.712122	-0.511261	-0.606675	-0.282126	1.38303	-0.312711	1.08831	-1.43162	-1.26771	-1.2416	-1.43928	1.53185	0.823712	1.36997	0.893316	0.416134	2.01189	1.56212	2.04182	1.94917	1.85166	1.99833	3.00163	2.00314	2.89	1.24812	3.0898	0.342601	3.13078	1.72257	2.37594
587	HEX	CHONDRO	Growth	Chondrocyte	2	Chondrocyte Hex	Cartilage	-0.318723	-0.350765	0.084441	-1.15117	0.886199	1.27724	-0.00648915	-0.569813	-0.726805	-0.0690519	1.56321	0.0434976	-0.874026	0.0923831	0.982658	-0.366444	-0.372359	0.815829	-1.9536	-1.21383	-1.15572	-1.32216	0.599831	-0.245157	0.0824653	2.33439	-0.351321	1.30637	-0.900871	0.74466	-1.01905	0.501206	-0.526886	-0.0382434	-0.213802	-0.356511	0.693394	0.190288	0.689054	-0.166884	-0.0608127	1.56999
588	HEX	CHONDRO	Growth	Chondrocyte	2	Chondrocyte Hex	Cartilage	-0.589946	-0.112631	-0.711395	-0.148669	-0.387293	-0.470906	-0.414958	0.68208	1.22839	1.79787	0.292026	0.0200942	0.928918	0.0276565	-0.236336	0.49858	0.947524	-0.304779	0.375592	1.43843	1.40842	-1.09618	0.168194	-0.758359	1.19818	0.202941	1.5697	1.29477	0.284794	0.0846749	0.37903	0.148813	0.152753	0.205366	0.29272	0.145255	0.6198	-0.54894	0.052734	1.3264	0.276928	0.610635
589	HEX	CHONDRO	Growth	Chondrocyte	2	Chondrocyte Hex	Cartilage	-0.448229	-0.240658	-0.204285	-0.699703	0.453941	-0.231035	-0.679848	0.113263	1.07018	1.76625	1.60899	-0.915907	0.596809	-0.982088	-0.670528	-0.34818	0.792351	1.10596	-0.951127	0.245811	0.0434308	-0.496993	0.862304	-0.308401	0.39532	0.50993	0.276842	0.370879	-0.705468	1.49112	-0.691919	1.70388	1.26374	-0.7734	0.709686	-0.800666	0.58559	1.19138	1.80855	0.207045	-0.141625	0.732549
590	HEX	CHONDRO	Growth	Chondrocyte	2	Chondrocyte Hex	Cartilage	1.02466	0.85557	1.34734	-0.622005	1.61874	0.30229	-1.03405	0.201322	0.605548	-0.736425	-1.88941	-1.11191	0.367743	-0.960781	-0.674951	-1.18638	0.498213	1.54345	-1.69083	-0.562224	-0.470832	-0.475832	1.6254	0.340761	0.348636	0.344265	-0.152992	0.833237	-0.346394	0.33755	-0.613136	0.441043	0.679683	0.29411	0.750582	0.363423	0.799941	0.204534	1.11507	0.0638154	1.10115	0.869567
591	HEX	CHONDRO	Growth	Chondrocyte	2	Chondrocyte Hex	Cartilage	0.643882	0.648571	0.728152	0.35611	0.647999	-0.923003	-1.75496	0.00701711	0.508045	-0.630098	1.54459	-0.585302	1.24116	-0.680184	-0.907383	-0.119245	1.18234	0.19521	0.918625	1.70305	1.92067	-0.689853	-0.640179	0.668356	1.02583	-0.635211	1.39946	1.12146	1.42024	-0.290428	1.79076	-0.369097	-0.367849	-0.490179	-1.01967	0.987678	0.206809	0.4918	0.74809	0.41368	-0.170107	0.964276
592	HEX	CHONDRO	Growth	Chondrocyte	2	Chondrocyte Hex	Cartilage	0.421824	0.0472571	0.90684	-1.0811	1.59994	0.150455	-0.710023	1.19956	-0.645732	-1.37556	-0.679833	-0.461484	-0.372288	-0.269064	-0.272778	0.151918	-0.338496	0.582546	-0.333081	-0.877755	-0.969485	-0.655027	-0.0501473	-0.100687	0.723973	0.818678	-0.296389	1.24341	-0.974698	-0.690162	-0.959599	-1.02203	-0.25875	-0.257912	-0.129293	-0.845309	-0.432332	0.0304136	0.52396	-0.280303	0.322077	0.845927
593	HEX	CHONDRO	Growth	Chondrocyte	2	Chondrocyte Hex	Cartilage	0.853257	0.840365	0.943554	0.146809	0.605912	-0.529796	-1.3815	0.0289711	0.752964	1.10923	1.28808	-0.873572	0.996797	-0.853064	-0.901407	-1.05517	0.995972	0.776849	-0.755651	0.949806	0.946062	-0.749118	0.440515	-0.320933	0.934281	1.86231	-1.11385	1.18494	2.17375	0.843651	1.01101	0.282858	-1.08497	-0.626973	0.258207	-0.424609	0.116863	0.0652378	1.30176	1.98274	1.5159	0.886792
594	HEX	CHONDRO	Growth	Chondrocyte	2	Chondrocyte Hex	Cartilage	0.471141	0.83213	0.404259	-0.0700575	0.615925	-0.738169	0.621077	0.191393	-1.15125	-0.178822	1.22109	-0.436865	-0.505281	-0.399377	-0.203891	-0.349286	-0.409332	0.592277	0.0460034	-1.03728	-1.08067	0.0950537	0.912579	1.70629	0.664679	0.405009	0.372625	0.603	1.15771	-0.0812124	1.29701	0.308276	-1.13533	-0.577773	-0.877809	-0.365712	-1.25051	-0.556855	0.747412	0.979466	0.993016	-0.0358042
595	HEX	CHONDRO	Growth	Chondrocyte	2	Chondrocyte Hex	Cartilage	-1.01176	-0.912778	-0.64207	-1.66801	0.915205	-0.968913	-1.34408	2.40812	0.250505	2.79754	0.423711	1.55677	0.0628105	1.44754	1.28091	-0.0591173	0.110669	-1.63253	0.70939	0.848961	0.662164	0.300893	-0.959491	-0.900691	2.92896	0.220224	0.165115	0.234046	-1.04862	0.960361	-0.887146	1.4538	-0.121654	-0.70054	0.345688	-0.227232	-0.328317	-0.654998	1.09121	1.3123	0.216197	0.614265
596	HEX	CHONDRO	Growth	Chondrocyte	2	Chondrocyte Hex	Cartilage	-0.147971	0.252908	-0.128934	-0.679481	0.310945	-0.672549	0.0728237	-0.293071	0.775319	0.991902	1.26838	0.696001	-0.160938	0.745555	0.727459	0.726078	-0.059365	-0.652221	0.607035	0.243958	-0.0915955	-0.454659	-0.649532	-0.161472	0.688971	-0.13784	-0.500725	0.598185	0.890381	0.216238	1.19002	0.720519	-0.579543	-0.314964	0.671342	0.165517	1.10974	1.63241	0.409316	0.4689	-0.0988794	0.521518
597	HEX	CHONDRO	Growth	Chondrocyte	2	Chondrocyte Hex	Cartilage	-0.253994	-0.894405	0.217266	-1.33517	1.05376	-0.310713	-0.194092	0.29852	-0.193467	-0.792289	-0.342561	0.116718	-0.0744565	0.17936	0.0265639	-0.842162	0.0695253	-0.242668	0.565239	-0.040863	-0.301283	-0.0102304	-1.29248	-0.194335	-0.0456054	-0.192558	-0.0699276	0.63295	-0.720701	-0.846852	-0.951373	-0.189908	0.112141	0.601941	-0.971375	0.607033	-0.26743	0.794764	0.170783	-0.175476	0.100741	0.809779
598	HEX	CHONDRO	Growth	Chondrocyte	2	Chondrocyte Hex	Cartilage	-1.27425	-1.18444	-0.88111	-1.76576	0.549678	0.625498	-1.5878	0.923733	1.08127	1.1941	-0.266006	0.411279	0.324806	0.403623	0.151861	0.0532132	0.384011	-0.656984	0.583795	0.66313	0.433753	0.481535	1.61059	-0.845128	-0.974682	-1.25773	-1.31509	1.08381	-0.351921	0.30603	-0.324957	-0.256015	0.886151	-1.16697	-0.0840208	-0.611501	-0.778629	0.630018	-0.0905394	0.6732	0.0617789	0.785538
599	HEX	CHONDRO	Growth	Chondrocyte	2	Chondrocyte Hex	Cartilage	1.45256	1.44628	1.33695	0.193413	0.440536	-0.705515	0.521553	0.00657649	-0.0118392	-0.411958	-1.70606	0.202238	-0.624712	0.328839	0.402002	-1.14724	-0.534487	-0.0582677	0.285973	-0.649773	-0.851893	-0.133757	1.0221	2.31857	0.410345	2.50175	1.08192	0.608567	-1.57842	-0.369091	-0.899998	0.18728	-0.310492	1.27079	-1.08456	1.58895	-0.653048	-0.0724764	-0.617438	0.392493	0.312643	-0.0120872
600	HEX	CHONDRO	Growth	Chondrocyte	2	Chondrocyte Hex	Cartilage	1.35054	1.6362	1.21969	0.59401	1.42675	-0.403293	-2.82687	-1.28076	-0.132603	0.506815	0.343182	-0.945087	0.896287	-0.964341	-0.904926	-1.00698	0.976384	0.916363	-0.705424	0.65503	0.639585	0.091528	-0.891566	1.37858	0.155053	1.21784	1.0443	0.803343	-1.08446	1.21084	-0.640038	1.02499	-0.749242	-0.739453	-0.160984	0.102302	-0.894063	-0.487205	0.895153	0.316441	-0.17231	-0.014536
601	HEX	CHONDRO	Growth	Chondrocyte	2	Chondrocyte Hex	Cartilage	-0.228973	0.33209	-0.128934	-1.29578	1.32141	-0.142644	-0.827888	0.852414	0.827489	2.61575	0.310113	-0.396651	-0.131321	-0.141753	0.252423	-0.177506	0.0493355	1.00018	-0.959218	-0.692985	-0.666104	0.505979	0.448472	1.6191	-0.271446	0.00478774	-0.941884	0.36864	0.521179	-0.785786	1.08744	-1.15887	0.672281	0.0232434	0.548747	-0.97697	1.34664	-0.490371	0.753382	-0.126231	-0.020085	0.113666
602	NSQ	CHONDRO	Growth	Chondrocyte	2	Chondrocyte NSQ	All else	2.5949	2.72666	2.0669	2.71575	-0.157039	-0.624172	-0.773339	-0.732304	-0.676585	-1.15147	-0.43751	-1.27096	1.1402	-1.34999	-1.2796	-1.5633	1.03479	1.21469	-0.151143	0.833487	1.03438	2.47816	-1.51353	2.51414	1.12015	0.217764	-0.765883	-0.0186688	0.104471	0.608254	-0.308013	0.0431935	-0.742528	-1.21645	-0.942702	-0.625878	-1.21753	-0.126296	0.535503	-0.85691	-0.882189	0.149584
603	NSQ	CHONDRO	Growth	Chondrocyte	2	Chondrocyte NSQ	All else	1.17975	0.958887	0.979747	1.66602	-0.35854	0.558747	-0.00820091	-0.39593	-0.0317703	0.182748	-0.514813	-1.53487	1.14511	-1.70189	-1.56352	-1.05618	1.11873	1.48436	-0.622928	0.913938	0.821789	0.747954	-0.381367	1.36787	-0.872007	-0.593085	-0.219735	0.603654	2.10346	1.64116	1.46729	0.739584	0.984726	2.0112	0.768615	-0.106353	-0.423453	-0.107301	-0.411223	-0.667745	-1.22724	-0.276421
604	NSQ	CHONDRO	Growth	Chondrocyte	2	Chondrocyte NSQ	All else	1.81603	1.67926	1.45903	2.18487	-0.110182	-0.878269	-0.517522	-0.922563	-0.237174	-1.04338	-0.727312	-1.76247	1.37912	-2.08432	-1.82613	-1.07672	1.3374	1.70425	0.294963	1.35544	1.4402	1.04676	-1.33463	0.747009	-1.34409	-1.23174	1.2303	0.149414	-0.184259	0.168478	0.143068	0.37084	-0.853316	0.251323	-0.794808	-0.733323	-1.12493	-0.903523	-0.382476	-1.32271	-1.36935	-0.313868
605	NSQ	CHONDRO	Growth	Chondrocyte	2	Chondrocyte NSQ	All else	1.22975	1.19067	1.07383	1.58496	-0.00705933	-1.0548	-0.237576	-0.825536	-0.0097269	0.290547	-0.121943	-0.761706	0.989052	-0.954809	-1.12813	-1.16464	0.971132	0.320735	0.237164	1.18494	1.01097	0.667939	-0.206559	0.492144	-1.07273	0.568511	-0.874184	0.262596	0.420966	0.937025	-0.11474	1.10569	0.398571	-0.20495	-0.231911	0.468402	-0.193859	0.277348	-0.172889	-0.991473	0.0191257	-0.412654
606	NSQ	CHONDRO	Growth	Chondrocyte	2	Chondrocyte NSQ	All else	0.544325	0.262482	0.404259	1.02257	-0.450827	0.626384	-0.199403	-0.912777	0.0665581	-0.548177	0.814469	-0.655816	1.1287	-0.62899	-0.773628	0.389702	1.03482	0.465102	1.13297	1.24965	1.48622	0.858191	-1.01607	-1.08869	-0.953025	-0.756939	-1.23577	0.0250799	1.28264	-0.144828	0.151753	-0.933732	-0.802958	-1.04153	-0.322457	-0.487411	-0.371445	-0.287755	-0.961912	-1.12816	-0.914241	-0.139548
607	NSQ	CHONDRO	Growth	Chondrocyte	2	Chondrocyte NSQ	All else	1.20402	0.768213	1.3055	0.998708	-0.0387376	-0.397015	-0.00194046	-0.362346	-1.31514	-0.378816	-1.01773	-1.31978	0.720963	-1.46934	-1.42661	-0.942373	0.695978	1.15951	0.851041	0.193077	-0.0229206	0.476358	0.671123	1.44962	-0.871166	-0.67058	0.44248	0.578362	-1.07081	-0.194505	-0.766327	-0.577993	0.450529	-0.269056	1.10599	0.924466	0.0700447	-0.0693105	-0.340656	-0.981965	-1.17607	0.100259
608	NSQ	CHONDRO	Growth	Chondrocyte	2	Chondrocyte NSQ	All else	-0.300434	-0.226968	-0.128934	-0.244603	-0.347929	-0.697215	-0.936285	0.078397	0.535324	1.13348	1.53304	-0.534015	0.911906	-0.650975	-0.872709	-0.910592	0.884869	0.129763	1.05891	1.24144	0.981673	1.70112	-1.24844	-0.429211	-0.714475	-0.1851	-1.29864	-0.129695	0.932022	0.0625185	0.752548	-0.980772	1.0405	-0.203132	-0.325475	-0.588802	-0.817953	-0.192779	0.583437	-0.907906	-0.885278	-0.104377
609	NSQ	CHONDRO	Growth	Chondrocyte	2	Chondrocyte NSQ	All else	3.88983	3.59668	3.37704	3.46184	0.60109	3.21577	-1.03412	-1.17816	-1.01879	-0.959153	-0.773162	-2.55598	1.40643	-3.22381	-2.4206	-1.81314	1.37522	3.00169	-1.42471	0.536637	0.697261	2.45068	-1.08148	3.29943	-1.18026	-0.222875	0.189687	0.35416	1.65761	-0.871365	2.15797	-1.24916	-0.452348	0.815465	-0.556368	0.423884	-1.00189	0.436082	0.179213	-1.08137	-0.580586	0.0560191
610	NSQ	CHONDRO	Growth	Chondrocyte	2	Chondrocyte NSQ	All else	0.432938	0.689361	0.233388	0.611061	0.101643	-0.895753	-0.834277	-0.182663	-0.70733	1.39476	1.12808	-0.169033	0.898175	-0.40566	-0.683282	-0.474315	0.865393	-0.372364	0.528599	1.2426	1.2037	1.93626	-0.61219	1.80685	-0.664516	-0.464166	0.0737128	0.0905726	2.19099	-0.533218	0.11647	-1.24992	-0.101486	0.00917632	-0.209275	-0.876333	-0.508441	-0.15004	-0.48794	-0.735454	-0.838779	0.394775
611	NSQ	CHONDRO	Growth	Chondrocyte	2	Chondrocyte NSQ	All else	0.763352	0.411388	0.793417	0.774945	0.279712	0.848246	-0.530107	0.051761	-0.136248	-0.408281	-0.890216	-0.736893	0.926887	-0.91481	-1.10234	-0.654415	0.877428	0.297287	0.198361	1.03855	0.868493	0.850213	-0.663526	0.201317	-0.570864	-1.1636	0.726411	0.548874	0.393164	1.05923	-0.667867	1.13237	-0.938926	-0.899985	-0.243984	-0.0310833	-0.275041	-0.297252	-1.08316	-0.312965	-0.827334	0.761949
612	NSQ	CHONDRO	Growth	Chondrocyte	2	Chondrocyte NSQ	All else	1.60747	1.16618	1.26295	2.38608	-0.49258	-1.20376	0.459678	-0.876313	-0.723548	-0.256685	0.212825	-1.30425	1.16733	-1.48395	-1.44798	-0.605676	1.1052	1.10241	-0.559517	0.850006	1.08914	0.376789	0.85807	1.77277	-0.677895	-1.44224	2.52277	0.627195	-0.135312	2.71615	0.414886	3.49362	1.61848	0.939879	0.125258	2.40021	0.873053	4.72098	-1.04697	-0.730688	-0.78622	-0.260042
613	NSQ	CHONDRO	Growth	Chondrocyte	2	Chondrocyte NSQ	All else	-0.59919	-1.11795	-0.552544	0.0879926	-0.734665	-0.667131	0.642744	-0.837486	-0.361995	-0.165634	1.07868	0.719484	0.314926	0.701185	0.439422	0.640121	0.311747	-0.941382	1.97879	0.674302	0.59437	0.751717	0.406719	-0.462784	-0.41539	-1.15357	-0.979133	0.369776	-0.889567	0.882361	-0.772467	0.722446	0.844005	-0.718739	0.758263	-0.833959	0.411155	-0.92885	-0.519151	-0.31746	-0.871815	0.30521
614	NSQ	CHONDRO	Growth	Chondrocyte	2	Chondrocyte NSQ	All else	-0.419436	-0.992316	-0.64207	0.805735	-1.26653	-1.01232	0.516932	-0.213763	-1.13968	-0.133864	1.50907	0.404922	0.46092	0.626505	0.568775	0.562304	0.376485	-0.265096	1.09218	0.5846	0.659999	0.213222	-1.32465	-0.687927	-0.00272568	-0.873101	-1.01398	0.747101	-0.187862	0.00845025	-0.802671	-0.669441	0.486541	-0.623935	-0.408476	0.130039	-0.207812	-0.344741	-1.44637	0.00948168	-0.473173	0.194271
615	NSQ	CHONDRO	Growth	Chondrocyte	2	Chondrocyte NSQ	All else	-0.399516	0.288901	-0.711395	0.67101	-1.12804	0.726284	0.549005	0.912654	-0.415016	1.33969	-0.517873	-0.318408	0.269476	-0.242455	-0.383777	0.281254	0.372828	0.189177	0.396335	0.0172501	-0.0937229	0.863007	-0.448961	0.812455	-0.671356	-0.794157	0.218398	-0.00238254	0.636798	0.641662	1.17563	0.697551	-0.43145	2.39394	-0.695206	1.94012	-1.28312	0.894866	-0.49748	-0.590525	-0.400743	0.153741
616	NSQ	CHONDRO	Growth	Chondrocyte	2	Chondrocyte NSQ	All else	-0.285723	-0.776922	-0.619384	1.15494	-1.49766	-0.769041	0.977519	-0.647484	-1.31514	-0.652724	-0.599699	-0.333842	0.185154	-0.242048	-0.389712	0.14489	0.20966	0.21273	0.580711	-0.0493341	-0.229759	1.53819	-1.5611	0.130064	-0.7016	-0.0647789	0.62652	0.255647	-1.75e-05	-0.27842	-0.466846	-0.112711	0.537844	-1.15546	0.384184	-0.628148	0.730698	-0.52203	-0.882613	-0.385474	0.123802	0.579128
617	NSQ	CHONDRO	Growth	Chondrocyte	2	Chondrocyte NSQ	All else	2.35511	2.33053	2.12127	2.12094	0.368526	-0.212968	-0.444907	-0.513372	-0.706688	-1.00978	-1.11523	-1.55846	1.21469	-1.96191	-1.84377	-1.45134	1.13781	1.22065	-0.117297	1.15856	1.01937	1.3451	-2.27749	0.523412	0.250097	3.05318	-0.597451	1.72202	-1.41595	-0.312467	-1.38522	-1.1684	-0.818905	-0.823459	-1.36435	-1.0655	-0.749454	-0.723065	-0.271331	-0.5083	0.017357	2.17503
618	NSQ	CHONDRO	Growth	Chondrocyte	2	Chondrocyte NSQ	All else	-0.867654	-1.15184	-0.64207	-0.889623	-0.885628	-0.277645	0.603603	-0.130499	-1.17956	0.635766	0.873774	1.26962	-0.300031	1.27502	1.10072	0.884414	-0.257703	-1.308	1.23079	0.271705	0.0381919	1.09264	-1.35382	-0.180492	-0.36272	-0.00677176	-0.17098	0.0254266	0.638722	0.130497	0.980668	0.583522	0.315837	0.273778	0.0670079	0.665919	0.422901	-0.0313204	0.225438	-0.215934	-0.447807	-0.0278161
619	NSQ	CHONDRO	Growth	Chondrocyte	2	Chondrocyte NSQ	All else	0.655872	0.387807	0.728152	0.781784	-0.00177324	-0.341255	-0.0449575	-0.461731	0.13139	-0.481721	-0.815188	0.00748362	-0.0726875	0.174109	0.235699	-0.670013	0.0507817	0.16059	-0.037761	-0.0679842	-0.361552	0.805875	0.758639	2.13124	-1.4032	0.362016	0.0861139	0.696076	-1.00193	-1.09143	-0.891952	-0.800928	0.132871	2.15407	-0.526186	3.9718	0.198552	1.17028	-0.0840069	-0.748532	0.0391315	0.183853
620	NSQ	CHONDRO	Growth	Chondrocyte	2	Chondrocyte NSQ	All else	-1.22279	-1.58885	-1.00988	-1.07595	-0.254716	-0.479577	-0.00288074	0.679688	-0.530414	0.886003	1.08826	0.516053	0.164701	0.500758	0.20293	0.0367348	0.218253	-0.796199	0.78474	0.424586	0.248276	1.59307	-0.153453	-0.536961	-1.35117	-1.2567	-0.341305	-0.316801	-0.334533	-0.63992	-1.14158	-1.16459	-0.691464	-0.312214	-0.788771	-0.714407	-0.35876	-0.396978	0.00212701	-0.862061	-0.965777	-0.353586
621	NSQ	CHONDRO	Growth	Chondrocyte	2	Chondrocyte NSQ	All else	-1.09434	-1.36681	-0.906333	-0.465798	-0.754678	-0.764034	0.335863	-0.315859	-1.31514	1.20916	0.201866	0.160747	-0.0989392	0.136814	-0.082942	1.45792	-0.0955799	-0.421894	0.720427	-0.0616755	-0.307452	1.76795	0.132178	-0.655889	-1.18078	-1.36319	-0.960824	-0.44031	-1.42612	-0.0285833	-1.39524	-0.228244	-0.535724	-0.0935916	-0.53524	-0.502544	-0.524931	0.185539	-0.0475363	-1.1748	-1.1532	-0.396795
622	NSQ	CHONDRO	Growth	Chondrocyte	2	Chondrocyte NSQ	All else	-0.235735	-0.027703	-0.128934	-0.510906	0.448507	-0.584234	-0.155699	-0.160602	-0.703601	0.428492	-0.00597023	-0.267171	0.0810837	-0.261592	-0.41304	-0.459586	0.0848001	0.0578843	0.493209	-0.0886475	-0.326598	1.09635	-1.47678	-0.321939	-0.60223	-1.28948	-1.00536	0.227449	1.7929	0.700372	1.02781	-0.46965	-0.890246	0.379701	-1.02872	-0.276088	-0.483071	-0.0661447	0.16072	-1.08425	-1.1563	0.377374
623	NSQ	CHONDRO	Growth	Chondrocyte	2	Chondrocyte NSQ	All else	-0.859011	-1.31464	-0.619384	-0.512219	0.0823398	-0.807732	0.626375	0.320514	0.371419	0.4521	0.180735	0.485224	0.0343255	0.485385	0.256981	-0.272699	-0.0248987	-0.695589	1.30141	0.268855	0.0470309	0.966918	-1.20343	-0.635899	-0.853775	-1.16444	-1.47179	0.229766	-0.81118	0.00428041	-1.30653	-0.144461	-0.44101	-0.392557	-0.203239	-0.424609	-0.76975	-0.713567	-0.313823	-1.05248	-0.861514	0.195039
624	NSQ	CHONDRO	Growth	Chondrocyte	2	Chondrocyte NSQ	All else	-0.44731	-0.798671	-0.362147	-0.0827456	-0.344111	-0.237775	0.820869	-0.678589	-1.07606	0.271399	-0.738823	0.718255	-0.00114438	0.659589	0.357749	1.39018	-0.0748596	-1.0075	1.23862	0.394042	0.124286	1.79559	-0.936338	0.303023	-0.615145	-1.14139	-0.750213	-0.345679	-0.61631	-0.342526	-0.744783	-0.703994	-0.0458845	-0.598578	-0.527695	-0.70684	-0.640364	-0.154789	-0.139538	-0.397345	-0.494645	-0.310345
625	NSQ	CHONDRO	Growth	Chondrocyte	2	Chondrocyte NSQ	All else	0.82709	0.536719	0.701571	1.31864	-0.680069	-1.08709	-0.286171	-1.01562	-0.777862	-0.810704	-0.0721483	-0.975119	1.14002	-0.999403	-1.04588	-0.572635	1.08057	0.835747	-0.454797	1.02002	1.27657	1.50928	-1.28413	1.1127	-1.05304	-0.728015	0.563077	-0.292723	-0.118462	0.263942	0.11806	0.199277	-0.135317	-1.00528	-0.320948	0.0391087	-0.372713	-0.708818	-0.215366	-0.340436	-0.775791	-0.673634
626	NSQ	CHONDRO	Growth	Chondrocyte	2	Chondrocyte NSQ	All else	-1.67247	-1.84194	-1.60531	-0.844006	-0.99902	-0.0548482	-0.648668	1.37607	2.18753	-0.746059	0.67075	-1.00828	1.20782	-1.02823	-1.09286	-0.0814594	1.08358	0.855684	-1.83872	0.877139	1.46293	0.385789	0.251192	-0.277769	-0.760406	-0.630855	-1.30693	2.5156	5.05578	5.88573	0.885774	3.53041	1.86853	3.44063	2.538	0.450796	0.619115	2.05653	-0.507974	-0.708638	-0.579759	3.12686
627	NSQ	CHONDRO	Growth	Chondrocyte	2	Chondrocyte NSQ	All else	0.290088	0.229336	0.578389	-0.249342	0.717794	-0.0415367	0.874918	-0.615994	-1.31514	-0.641915	-1.83475	0.782455	-0.608074	0.788509	0.590891	0.618746	-0.666563	-0.918553	1.23978	-0.27057	-0.540855	0.607724	-1.17547	1.97524	0.0294945	0.289934	0.822311	0.583967	1.86736	-1.11035	3.16804	-0.328384	-0.367849	0.227896	-0.281711	0.270739	-1.15284	0.0858157	0.0923156	-1.08454	-1.42359	-0.252122
628	NSQ	CHONDRO	Growth	Chondrocyte	2	Chondrocyte NSQ	All else	1.13695	1.43057	0.633875	1.57711	-0.705019	0.985191	0.427259	-0.903187	-0.863936	-0.410031	-0.00863532	-0.0863768	0.516586	-0.187669	-0.502165	-0.256685	0.429592	-0.35617	1.94472	0.631744	0.456005	1.1993	-0.861474	1.70607	-0.600249	-0.933269	-1.05593	0.0483657	-0.528282	0.502454	1.02923	-0.15866	0.882114	0.339435	1.68118	0.544213	0.609614	0.911692	0.42888	-0.621331	-0.969725	0.0967132
629	NSQ	CHONDRO	Growth	Chondrocyte	2	Chondrocyte NSQ	All else	-0.820474	-0.232348	-1.00988	-0.369196	-0.817561	0.420607	0.162596	0.473781	0.761277	0.636292	0.946774	0.47971	0.462109	0.505025	0.263545	1.49924	0.479837	-0.677034	0.178763	0.873643	0.70694	0.957386	-0.6235	0.0227162	-0.960566	-0.992057	0.917974	0.394843	0.452629	0.141061	0.983782	0.309141	-0.459843	0.906852	-0.898937	1.42308	-0.923239	-0.26876	-0.496254	-1.23453	-1.40021	-0.148386
630	NSQ	CHONDRO	Growth	Chondrocyte	2	Chondrocyte NSQ	All else	-0.795626	-1.24051	-0.50896	-0.501615	-0.14866	-0.672241	0.0664003	0.607377	0.22838	1.04661	0.747489	0.179307	0.408467	0.155846	-0.147685	0.566164	0.384929	-0.513886	0.273901	0.736599	0.426534	1.28116	0.191515	-0.454304	-0.779607	-0.212399	-0.0886387	0.226974	0.840331	-0.417664	1.57176	-0.675963	0.534671	-0.435508	0.472071	0.106887	0.542413	0.695233	0.099796	-0.796841	-0.198941	-0.0743104
631	NSQ	CHONDRO	Growth	Chondrocyte	2	Chondrocyte NSQ	All else	0.0335639	-0.331559	0.20104	0.30414	-0.0276575	0.544275	0.718357	-0.916754	-0.37789	-0.849872	-0.0893772	1.07277	-0.580233	1.04415	1.07313	1.3255	-0.549702	-1.02097	1.48938	-0.117427	-0.368479	0.655236	-0.137991	0.416941	-1.08008	-0.0473981	-0.499461	0.596626	0.361678	-0.922438	0.188966	-1.31125	0.0878948	0.151877	-0.293784	0.0673079	-0.951146	0.160213	-0.52174	-0.47107	-0.520727	0.642387
632	NSQ	CHONDRO	Growth	Chondrocyte	2	Chondrocyte NSQ	All else	-0.636009	-0.986472	-0.44498	-0.0635226	-0.563024	-1.00448	0.151231	-0.856615	-0.227363	-0.969064	0.943413	0.755284	-0.297331	0.7744	0.571921	-0.244901	-0.317716	-0.88838	0.181655	0.0429176	-0.221939	0.314729	-1.43673	-0.227699	-1.11232	-0.936573	-0.0601352	0.815738	1.28645	-0.191008	0.10945	-0.402585	-0.384693	-0.382499	0.70451	0.0357417	0.700725	-1.14065	-0.406863	-1.06095	-1.02721	0.124178
633	NSQ	CHONDRO	Growth	Chondrocyte	2	Chondrocyte NSQ	All else	0.173339	0.386487	0.217266	-0.544277	0.528975	0.532595	0.604811	0.930532	-0.170275	-0.184462	-0.985036	0.301698	-1.13985	0.38034	0.342893	-0.921921	-1.18631	-0.295131	-0.0552624	-1.38586	-1.2424	0.44162	-0.848861	-0.406625	0.767269	0.241014	-1.54708	0.384662	-0.317529	-0.551185	-0.962869	-0.993704	-0.0732028	-0.920699	-0.631823	-0.905843	-0.70252	-0.628088	1.86182	0.761893	0.74671	0.634537
634	NSQ	CHONDRO	Growth	Chondrocyte	2	Chondrocyte NSQ	All else	-0.78303	0.387352	-1.0905	-0.63887	0.0630937	2.62665	-0.171449	2.47997	3.23021	0.407165	-0.535088	2.20716	0.24429	1.88256	1.70971	-0.0694575	0.188319	-2.31734	0.965951	1.30774	1.27636	0.513194	3.82997	0.536642	-0.384177	0.242867	0.619015	1.41795	2.19166	1.76294	2.91177	2.1831	0.683049	3.90417	1.05023	5.416	-0.271235	0.844609	-3.51468	0.0341865	0.670165	1.52224
635	NSQ	CHONDRO	Growth	Chondrocyte	2	Chondrocyte NSQ	All else	0.257468	0.56562	-0.281972	0.585831	0.0926403	0.35381	1.40242	0.736808	-0.881396	-1.53025	-1.13248	-0.213119	-1.28933	-0.103017	0.0402757	-0.471168	-1.51398	0.390228	-1.59382	-2.07762	-1.59714	-0.107489	0.596765	1.43608	1.2017	0.660378	1.28736	1.57512	2.2945	0.690154	3.05369	0.541359	-0.641173	3.44093	-0.622769	2.69733	-1.21246	1.30741	-0.743311	0.29177	1.34159	1.98894
636	NSQ	CHONDRO	Growth	Chondrocyte	2	Chondrocyte NSQ	All else	0.412306	0.333978	0.404259	0.682208	0.135965	0.0572461	-0.38928	0.613724	-0.898819	-1.67037	-0.724534	-0.567092	0.988269	-0.600188	-0.728728	-0.646743	0.953302	0.33278	0.081601	1.28116	1.15235	0.855987	-0.939573	1.47171	-0.438987	-0.827365	1.61607	0.487733	-0.129365	0.321338	0.861937	0.258433	-1.19156	-0.00921735	-0.805372	0.873117	-0.640364	-0.392229	-0.549138	-1.10727	-1.06979	-0.687505
637	NSQ	CHONDRO	Growth	Chondrocyte	2	Chondrocyte NSQ	All else	-0.79037	-1.02388	-0.362147	-1.04865	0.251032	-0.485921	0.38533	0.72967	-0.72415	-0.486285	-0.543606	-0.138947	-1.22308	-0.0587134	0.0708835	-0.88977	-1.18117	0.278516	-0.114001	-1.63221	-1.51479	0.964428	-0.0461612	0.583459	-0.274971	-0.760658	-0.157372	0.399793	-0.766717	0.523706	-0.400665	0.630309	0.745546	-0.76592	0.588314	-0.576695	0.593911	0.0826499	0.0898674	0.44506	-0.328765	0.0871619
638	NSQ	CHONDRO	Growth	Chondrocyte	2	Chondrocyte NSQ	All else	-1.26539	-1.28846	-0.88111	-1.47597	0.382814	-0.761019	-0.288114	-0.680822	0.910012	1.27903	1.75476	-0.024722	-0.207196	-0.0112398	-0.280688	0.0699691	-0.17454	-0.264234	0.599242	-0.304195	-0.544082	1.03579	0.556353	-0.0309886	-0.0685018	-0.618184	-1.03592	0.0918548	-1.09427	1.45891	-0.662634	1.49104	0.334049	1.23928	-0.272657	-0.0346999	0.356562	-0.66133	-0.205836	-0.826122	0.0986224	-0.0975893
639	NSQ	CHONDRO	Growth	Chondrocyte	2	Chondrocyte NSQ	All else	0.311037	0.485199	0.233388	-0.190389	0.337868	0.290216	0.773697	-0.574648	-0.850246	-0.954918	0.113345	0.324163	-0.251833	0.38236	0.164091	0.980748	-0.331214	-0.492364	0.149186	-0.15195	-0.399701	0.983124	-0.112698	0.506951	-0.9602	1.1398	1.10153	0.0701247	0.296411	-0.653428	0.963306	-0.293422	0.00254977	0.18119	0.820088	0.600822	0.69224	0.60257	0.867754	0.353365	0.392779	-0.113689
640	NSQ	CHONDRO	Growth	Chondrocyte	2	Chondrocyte NSQ	All else	-4.7407	-3.7165	-5.25565	-2.32045	-8.17605	1.15533	1.77375	2.44846	0.458455	-1.67037	-1.88941	3.57303	-3.46192	3.1033	3.81972	7.39691	-2.62727	-2.8046	1.51384	-1.44962	-1.41465	0.317613	0.285793	1.17575	0.508133	0.665896	0.114903	1.28629	0.580593	1.87692	1.26007	1.60192	1.88682	1.92488	1.6251	2.57215	0.92469	0.917263	-1.70177	-0.099211	0.042716	1.39685
641	NSQ	CHONDRO	Growth	Chondrocyte	2	Chondrocyte NSQ	All else	0.052923	0.273432	0.0673348	-0.268491	0.537921	0.0142489	0.865573	0.743798	0.239423	-0.971544	-0.995269	-0.438429	-0.163331	-0.343963	-0.0290496	-0.389155	-0.108451	0.776066	-1.71563	-0.810952	-0.727326	0.631006	-0.299184	1.72728	3.91041	0.0413013	-1.34807	0.932884	0.237397	0.346004	0.59413	-0.0859616	2.32826	0.0243826	2.32049	0.262984	2.19138	-0.121547	0.0185889	2.61865	1.5788	0.366359
642	NSQ	CHONDRO	Growth	Chondrocyte	2	Chondrocyte NSQ	All else	-0.430367	-0.42468	-0.362147	-0.162783	-0.611563	-0.934339	0.552058	0.921418	-1.12081	0.906383	0.802676	0.954271	-0.429352	0.951286	1.055	0.634214	-0.257929	-0.82783	0.872533	-0.0445673	-0.26716	1.00167	-0.950017	1.16098	0.0615457	-0.45868	1.08237	0.86785	1.05587	-1.02023	0.992695	-1.04768	-0.786171	0.89966	-0.0719482	-0.402666	-0.335928	0.0494086	0.548404	-1.0011	-0.599033	0.0787809
643	NSQ	CHONDRO	Growth	Chondrocyte	2	Chondrocyte NSQ	All else	0.165388	0.316146	0.265327	-0.327079	0.900883	-0.576227	0.884122	-0.683329	-0.59347	0.0386982	-1.88941	-0.750752	-0.321201	-0.736896	-0.770457	-0.0798397	-0.32182	0.657321	-1.25992	-1.11007	-1.07962	1.21936	0.18609	0.947433	-0.978928	-0.530645	0.404942	0.0930089	-1.51088	1.2966	-0.897846	1.90266	1.14654	-1.17099	0.713972	-0.871793	1.4655	-1.16155	0.565921	-0.396236	0.0470701	-0.343373
644	NSQ	CHONDRO	Growth	Chondrocyte	2	Chondrocyte NSQ	All else	-0.267666	-0.57825	-0.128934	-0.261719	0.316698	-0.902169	0.360567	-1.31891	0.412027	-1.67037	-0.963435	-0.327328	-0.123952	-0.328376	-0.434305	0.699997	-0.161524	0.152417	0.41633	-0.397052	-0.617159	0.658042	-0.791764	0.583412	0.0970636	-0.131041	-0.00719959	1.09766	0.66145	-0.927463	1.00609	-1.12131	0.698759	-0.74233	0.464964	-1.1053	0.917663	-0.762639	-0.210329	0.682458	-0.0323774	1.23418
645	NSQ	CHONDRO	Growth	Chondrocyte	2	Chondrocyte NSQ	All else	0.166835	0.0719804	0.343451	0.0698995	0.531776	-0.327522	0.828399	0.163101	-0.783267	-1.15852	-0.131558	-0.220069	-0.781923	-0.152022	0.401205	-0.701984	-0.665763	0.768654	-1.10281	-1.39148	-1.21346	2.03479	-0.593202	1.13449	-1.50668	-0.874719	-1.16134	0.0435131	-0.588061	-0.288567	-1.23672	-0.852661	-0.700562	-0.580218	-1.37009	-0.396613	-0.687298	-0.780051	0.328876	-1.34583	-1.52563	-0.776061
646	NSQ	CHONDRO	Growth	Chondrocyte	2	Chondrocyte NSQ	All else	0.148319	0.283819	0.281146	-0.602829	0.753691	0.346231	0.791155	-1.48638	-0.181087	-0.639482	0.219841	-0.593245	0.0428169	-0.488261	-0.345088	-0.418997	0.128215	0.771022	-0.216177	-0.439348	-0.575207	1.13348	0.0887361	1.92274	-0.0679965	0.142217	-0.525435	0.981318	0.823437	-0.250643	1.7141	0.075461	-0.119388	0.730718	0.667041	0.441966	1.86323	0.402809	0.263093	-0.378377	0.498768	0.547787
647	NSQ	CHONDRO	Growth	Chondrocyte	2	Chondrocyte NSQ	All else	2.48984	1.75717	2.5261	2.53724	0.221589	-0.514149	0.50466	-0.589943	-0.704612	-1.67037	-1.75581	-1.14902	0.63244	-1.21193	-1.16948	-1.78359	0.617308	1.07024	0.61487	0.201182	-0.0627949	2.57663	-0.835762	1.10422	-1.2177	-0.7124	-1.49376	0.0104025	-0.976894	-1.03549	-1.46849	-1.1027	-0.541733	-1.00125	-0.921574	-0.973943	-0.550301	0.168127	0.369507	-0.354246	-1.21105	0.210886
648	NSQ	CHONDRO	Growth	Chondrocyte	2	Chondrocyte NSQ	All else	1.09394	0.412698	1.26295	0.790764	0.717481	-0.94679	-0.24595	-0.832517	-0.515433	-1.32631	-0.440337	-0.228935	0.421803	-0.168151	-0.34281	-0.114296	0.38326	0.0584701	0.918725	0.457281	0.201138	0.829258	0.118442	0.721637	-1.29364	-0.152718	-0.862255	0.366515	-0.391794	0.070764	-0.560774	0.0331994	0.0611306	-0.0637484	0.21117	0.132203	0.51953	-0.81646	-0.325536	-0.878617	-1.31318	-0.0628791
649	NSQ	CHONDRO	Growth	Chondrocyte	2	Chondrocyte NSQ	All else	1.20306	0.718457	1.33695	0.921224	0.547556	0.47974	-0.115971	-1.19812	-0.697977	-1.48727	-0.323721	-0.44916	0.729856	-0.460528	-0.617925	-0.533144	0.695758	0.213489	0.892483	0.739084	0.628619	1.49628	-0.275787	0.470128	-1.30598	0.250061	-1.19072	0.137445	-0.531552	-0.0870453	-0.696111	-0.294534	0.0567664	-0.767071	0.157688	0.152594	0.244596	-0.561604	-0.231433	-1.07412	-1.46508	-0.142605
650	NSQ	CHONDRO	Growth	Chondrocyte	2	Chondrocyte NSQ	All else	-0.410362	-0.0778862	-0.301776	-0.399264	0.196344	-0.797763	-0.133952	-0.319539	0.639519	1.22499	-0.152549	-0.0956151	0.148045	-0.160755	-0.477816	-0.0608141	0.176634	-0.316812	-0.212675	0.103199	-0.132718	0.73467	0.890982	0.246857	0.0383267	-0.885681	-0.503488	0.244959	0.146105	1.46026	0.291114	1.89882	1.34168	2.05458	1.28199	2.81269	0.527851	2.5788	0.306452	0.156754	-0.055298	0.131123
651	NSQ	CHONDRO	Growth	Chondrocyte	2	Chondrocyte NSQ	All else	0.0182775	0.31307	0.217266	-0.619949	0.882886	-0.912194	0.280313	0.967852	-1.31514	0.525277	0.0953729	0.453745	-0.858936	0.538786	0.38674	0.675911	-0.854052	-0.524763	0.0843894	-0.770311	-0.937924	1.21386	0.67872	1.06876	0.686713	-0.633212	0.0527383	0.144176	0.35851	0.628711	0.86492	0.778242	1.04087	-0.18647	0.331669	-0.757536	1.499	-0.691406	0.806979	0.94192	0.661531	0.00434402
652	NSQ	CHONDRO	Growth	Chondrocyte	2	Chondrocyte NSQ	All else	0.442055	0.118133	0.633875	0.393031	0.316535	0.399392	-1.24288	0.619088	0.0791524	0.455092	1.78169	-0.343237	0.900751	-0.199674	-0.343074	-1.57138	0.952989	0.278873	-0.198675	1.16596	1.08936	1.06919	-0.403741	0.695867	-0.897795	-0.434428	-0.510556	-0.202574	-1.14085	-0.124177	-0.423578	0.306368	-1.12945	-0.352788	-0.73897	0.137885	-0.382861	0.836141	0.0587192	-0.113473	-0.55876	-0.372651
653	NSQ	CHONDRO	Growth	Chondrocyte	2	Chondrocyte NSQ	All else	0.801219	0.509877	0.979747	0.51838	0.570582	-0.312694	-0.315426	-1.19521	-0.608903	-0.549467	-1.63862	-0.424194	0.503853	-0.546952	-0.77807	-0.0378368	0.484129	0.011738	1.69751	0.487952	0.212488	1.25533	0.723644	1.72088	-1.35435	-0.818946	-0.300862	0.127256	-0.331963	-0.00331666	-0.178226	0.182218	-0.504855	0.577081	-0.354148	0.761044	-1.19089	-0.704069	0.354967	-1.29259	-1.46572	-0.155156
654	NSQ	CHONDRO	Growth	Chondrocyte	2	Chondrocyte NSQ	All else	1.58487	0.846865	1.46895	2.37845	-0.520788	-0.885524	-0.123622	-0.818716	-0.188014	-0.123668	-1.00627	-1.75285	1.37629	-2.07206	-1.79574	-1.27949	1.30743	1.71723	-0.983531	1.10638	1.43777	0.391342	0.576538	1.38428	-0.719176	-0.677459	-0.659853	0.864026	1.65695	0.360218	2.01311	-0.0442554	-1.31998	1.63492	-0.467331	0.182079	-0.541421	0.168127	-1.1035	-1.12341	-0.781212	0.848877
655	NSQ	CHONDRO	Growth	Chondrocyte	2	Chondrocyte NSQ	All else	-0.371261	-0.544287	-0.0378174	-0.671447	0.273672	0.0575117	0.5494	-0.177242	-1.31514	-0.671665	-0.708891	1.03809	-0.631424	1.0382	0.878337	1.18966	-0.529776	-1.11242	1.15444	-0.199316	-0.438584	1.41993	0.0166814	-0.331943	-0.958314	-1.03668	-0.72523	0.229169	0.965434	1.20988	0.277086	0.995164	0.196201	0.572312	0.307524	0.120218	-0.996812	1.8199	0.0846989	-1.0633	-1.30232	0.222873
656	NSQ	CHONDRO	Growth	Chondrocyte	2	Chondrocyte NSQ	All else	0.176584	0.390427	0.217266	0.252863	0.0528402	-0.190008	0.742317	0.475863	-0.24544	-1.11973	1.39334	-0.794759	-0.422044	-0.692701	-0.329532	-0.430885	-0.344706	1.21841	-1.02567	-1.30988	-1.20435	0.74919	-0.911151	1.6397	-0.638298	-0.604437	-0.219113	0.991163	0.546614	-0.774527	0.337392	-0.74813	0.457469	2.38767	0.258554	1.23517	1.23648	0.214032	0.0802104	-1.20649	-0.437044	1.04418
657	NSQ	CHONDRO	Growth	Chondrocyte	2	Chondrocyte NSQ	All else	0.511634	1.23232	-0.0378174	0.830401	-0.120667	1.11344	-0.643292	1.15084	2.66663	0.504838	-0.543967	0.172498	0.814824	0.397196	0.310321	-0.614278	0.737579	-0.0759407	0.617322	0.970319	1.23122	0.633323	-0.0353343	1.04701	-1.22578	-0.126088	0.367531	0.738187	-1.49027	2.88625	-0.829248	2.80544	2.4719	-1.16006	0.904745	-0.0785313	2.77422	1.65734	2.38057	-0.777899	0.689132	1.34927
658	NSQ	CHONDRO	Growth	Chondrocyte	2	Chondrocyte NSQ	All else	1.18511	0.888698	0.931375	1.75958	-0.208899	1.08521	-0.149481	-0.767062	-0.262924	-0.235482	0.502395	-0.587967	1.05398	-0.600284	-0.777939	-0.458336	0.987339	0.32659	0.214401	1.30505	1.31891	1.26999	-0.56326	1.13019	1.05596	-0.606823	-1.46369	0.433919	-0.403564	-1.18516	-0.183338	-0.608919	-0.448773	0.864004	-0.265111	1.33711	-0.101806	-0.05823	-0.135999	-0.262327	-0.0255416	0.144788
659	NSQ	CHONDRO	Growth	Chondrocyte	2	Chondrocyte NSQ	All else	1.31792	0.659613	1.27366	1.75249	-0.456696	-0.217235	-0.557974	-0.621487	-1.31514	-0.0661872	-0.638285	-0.662072	0.96973	-0.580746	-0.551371	-0.296709	0.971132	0.70145	0.14762	1.15151	1.03466	1.05285	-1.59284	1.09621	0.478625	1.92612	-1.20125	0.69642	-1.23792	-1.03732	-1.39323	-0.762155	-0.581365	-0.873517	-0.974393	-0.936109	-0.995543	-1.09475	0.386763	0.117077	1.00111	0.875618
660	NSQ	CHONDRO	Growth	Chondrocyte	2	Chondrocyte NSQ	All else	-0.0690484	0.127337	-0.301776	0.623497	-0.428744	0.0635174	0.160202	-0.0218001	1.40164	0.759157	0.145247	-0.446953	0.611154	-0.378566	-0.160297	-1.09401	0.681086	0.65331	-1.07991	0.551145	0.393761	0.633057	0.777103	-0.148381	-0.354623	-0.438334	-0.428869	0.883566	-1.4402	0.961033	-0.806408	0.195613	1.83639	1.03859	1.18713	0.618322	0.263293	0.807886	-0.270514	-1.18414	-0.611335	0.899278
661	NSQ	CHONDRO	Growth	Chondrocyte	2	Chondrocyte NSQ	All else	0.385534	0.55968	0.373939	-0.294921	1.24797	-0.155815	0.989933	0.468173	-1.25406	-0.569724	-0.968517	0.0808039	-1.13666	0.257151	0.448401	0.819835	-1.07216	0.223049	-1.46762	-1.46588	-1.34547	0.816378	-0.746183	0.771059	-1.41652	-1.48378	-1.45135	0.235742	-0.304816	0.456906	-0.389556	0.866512	-0.194503	-0.809074	-0.84159	-0.482114	0.0977097	-0.400143	0.52559	-1.16361	-1.47417	0.204607
662	NSQ	CHONDRO	Growth	Chondrocyte	2	Chondrocyte NSQ	All else	0.254673	0.0713585	0.281146	0.492571	-0.18653	0.287291	0.210235	0.166507	-0.841118	-0.726063	-1.1074	-0.695818	0.123014	-0.591158	-0.503676	-0.953251	0.191296	0.823253	0.822415	-0.294378	-0.535907	0.581279	1.1246	1.13317	0.108883	-0.699876	-0.260529	0.847554	0.348346	0.850355	0.89577	1.23909	0.255889	-0.74233	0.82635	-0.192972	0.742938	1.00541	0.112444	-0.319518	-1.0796	0.0740098
663	NSQ	CHONDRO	Growth	Chondrocyte	2	Chondrocyte NSQ	All else	0.534624	0.736447	0.448925	0.0730182	0.342299	0.517472	0.656639	0.28786	-0.752759	-1.2677	-1.62845	-1.25957	-0.92586	-1.31379	-1.02712	-0.636336	-0.933843	1.46808	-2.50993	-2.37831	-1.87936	-0.610925	0.0308191	0.46876	0.387688	1.42779	1.38441	1.77731	1.27439	1.2761	1.82809	1.21528	0.633273	1.62501	0.738404	1.16175	0.866838	0.923167	-0.513017	0.900883	1.31858	1.57257
664	NSQ	CHONDRO	Growth	Chondrocyte	2	Chondrocyte NSQ	All else	-1.17783	-1.41872	-1.11797	-0.548363	-1.45346	1.0469	-1.46359	5.34681	1.02113	0.0821641	-0.51488	-1.43868	1.4138	-1.36103	-0.820406	-1.24908	1.22081	2.15178	-2.86562	-0.147646	1.89925	-1.03276	-0.1581	0.350113	-0.621767	-0.189234	1.90311	2.4633	1.48176	0.359228	1.06178	-0.791558	2.63277	0.332421	0.909785	-0.853633	-0.684761	-0.639168	1.1774	-0.57878	-0.593953	2.31184
665	NSQ	CHONDRO	Growth	Chondrocyte	2	Chondrocyte NSQ	All else	-0.111833	-0.821801	0.343451	-0.705876	0.653344	-0.930015	0.206977	-0.262872	-1.05268	-1.04017	-0.535969	0.629424	-0.367978	0.70945	0.990529	0.743381	-0.181004	-0.326061	0.859824	-0.101353	-0.367034	0.304914	-0.309065	0.60088	0.320372	2.12932	1.13641	0.507928	-0.380007	0.423201	0.481203	1.12547	-0.148805	0.0826184	-0.746516	0.802581	0.134837	-0.906689	0.182204	1.36343	1.3872	-0.0123489
666	NSQ	CHONDRO	Growth	Chondrocyte	2	Chondrocyte NSQ	All else	1.50553	1.39982	1.43908	0.24179	1.02815	0.642841	-0.0490262	-0.384799	0.659635	-1.5029	-1.78722	-0.893066	0.427144	-0.965092	-1.0658	-0.486884	0.43727	0.645887	-0.00130584	0.0571953	-0.228806	0.89835	-0.414618	0.915802	1.17438	-1.78788	-0.736529	0.267779	0.772072	0.0792605	0.724977	0.181034	0.105452	-0.683342	-0.500531	0.481279	-0.275041	1.08204	0.818239	-0.74566	1.24844	0.213773
667	NSQ	CHONDRO	Growth	Chondrocyte	2	Chondrocyte NSQ	All else	-0.123958	1.41551	-0.906333	-0.0689334	0.359493	4.47974	0.650355	-0.610888	0.410799	1.10816	0.969446	0.962004	-1.33826	0.975109	0.793821	0.772792	-1.45692	-1.05301	0.293592	-1.01913	-1.08963	0.855268	0.514609	0.886372	0.942884	-0.830337	0.663714	0.511837	-0.410476	1.49885	-0.549679	2.70568	0.674497	-0.370532	0.0593418	-0.213673	1.0448	0.343292	-0.931064	0.639919	-0.164167	0.974854
668	NSQ	CHONDRO	Growth	Chondrocyte	2	Chondrocyte NSQ	All else	0.0623598	-0.104019	0.265327	-0.193548	0.477343	-0.585295	0.0845975	-0.993646	-0.0971091	-0.0370617	1.53004	-0.446112	0.257679	-0.569634	-0.825049	-1.55467	0.294802	0.00798483	-0.208291	0.059177	-0.19168	0.895152	0.416839	0.514059	-0.628948	-1.43454	-0.152937	0.731693	0.137022	0.118908	0.679515	0.56718	-0.011701	-0.875243	-0.947229	-0.208657	-0.497025	0.125389	0.0429398	-0.512614	-0.939223	0.284028
669	NSQ	CHONDRO	Growth	Chondrocyte	2	Chondrocyte NSQ	All else	0.730736	0.238194	1.00359	-0.0248514	0.887783	-0.132518	-0.917249	0.236928	-0.442478	-1.19863	-0.297459	0.50182	0.401266	0.626789	0.538295	0.149777	0.46752	-0.471149	0.611456	0.79701	0.613862	1.25678	-1.09472	0.28933	-0.678858	-1.1765	-0.312329	-0.306685	-1.27312	-0.37052	-1.2991	-0.342819	-0.38706	-0.174405	0.52679	-0.842283	0.567541	0.0161673	0.475066	-0.706553	-0.785748	-0.499667
670	NSQ	CHONDRO	Growth	Chondrocyte	2	Chondrocyte NSQ	All else	0.653778	0.475679	0.74134	0.295545	0.754413	-0.145698	-0.905304	-0.637921	-0.855445	-0.488128	-0.91873	-0.0827121	0.643661	0.0433338	-0.124001	-1.37522	0.632364	-0.0109382	1.25754	0.820821	0.693043	0.0674893	0.0516834	1.21053	0.269156	-0.122737	1.60813	1.03768	0.714675	1.46375	0.0330159	1.91758	-0.159933	-0.216693	-0.298312	0.868237	-0.00599932	0.593453	0.717149	0.888545	1.16629	0.247964
671	NSQ	CHONDRO	Growth	Chondrocyte	2	Chondrocyte NSQ	All else	-1.41628	-1.65589	-1.14575	-1.02946	-0.904959	-0.577882	-1.69898	6.22559	1.42522	-0.0551222	0.40608	-1.16901	1.30016	-1.0307	-0.669179	-0.338759	1.14803	1.67939	-2.45598	0.375245	1.66586	-0.228927	-0.698029	0.626734	-1.06112	-0.267977	2.25086	3.285	2.58134	0.999376	1.90663	-0.363445	2.97733	0.245018	1.80561	-0.69549	0.445568	-0.512532	0.465693	-0.780188	-0.747211	2.98251
672	NSQ	CHONDRO	Growth	Chondrocyte	2	Chondrocyte NSQ	All else	-0.274101	-0.23287	-0.128934	-0.828494	0.450592	-0.2275	0.277117	0.8452	-0.94244	-0.0399508	0.717076	-0.165258	0.116018	-0.171803	-0.381518	0.882083	0.079261	-0.0984865	1.24765	0.0669467	-0.218086	1.57876	-0.324559	-0.176638	-1.00621	-1.56031	-0.77291	-0.190697	0.0375323	-0.753323	-0.502528	-0.956766	-0.770225	-0.608728	-0.393385	-0.899789	-0.344807	-0.620173	0.422766	-1.17886	-1.19791	-0.465323
673	NSQ	CHONDRO	Growth	Chondrocyte	2	Chondrocyte NSQ	All else	-0.029306	-0.422948	0.20104	0.0139628	-0.143783	-0.0171392	-0.508291	0.824136	-0.462789	-0.274423	0.908515	-0.5361	0.868285	-0.615369	-0.796235	0.438765	0.89179	0.205721	0.829552	1.14731	0.874278	1.07711	-0.449036	-0.644012	0.0226424	-0.515014	-1.58449	0.137803	0.812317	-0.964024	0.611561	-0.661339	1.07079	-0.902286	0.512167	-0.256378	0.512795	-0.0756422	0.452653	-0.407228	-0.458436	0.0385307
674	NSQ	CHONDRO	Growth	Chondrocyte	2	Chondrocyte NSQ	All else	1.11828	1.70358	0.592374	0.668247	-1.12786	-0.191738	-0.557799	0.42243	0.898304	-0.388621	0.0144614	-1.17422	0.956738	-1.34379	-1.38763	-1.35121	0.89195	0.890773	0.380566	0.841547	0.609333	0.861149	-0.6348	0.420801	-0.804822	-0.626798	-1.23703	0.568532	-0.0917696	-0.551938	-0.698909	-0.344031	1.14619	-0.0732934	-0.67106	-0.765103	-0.885183	-0.463461	0.833298	-1.11492	-0.767191	0.506724
675	NSQ	CHONDRO	Growth	Chondrocyte	2	Chondrocyte NSQ	All else	-0.367695	-0.890895	-0.0378174	-0.806936	0.767622	-0.60014	-0.195091	0.504462	-0.588629	-0.53001	0.716314	-1.1305	-0.0374543	-1.25962	-0.898424	-0.540129	0.00271524	1.3204	-2.0125	-1.08068	-1.01086	1.12627	-0.684603	1.08391	-0.228949	0.577598	-0.514481	0.578722	-0.356301	-0.467465	-0.917582	-0.363071	-0.846602	-1.10482	-0.601641	-0.0826171	-1.18201	-0.612258	0.270162	0.189177	-0.711938	-0.0188785
676	NSQ	CHONDRO	Growth	Chondrocyte	2	Chondrocyte NSQ	All else	-0.0813709	0.125741	0.0673348	-0.57595	0.672177	-0.476829	0.765843	-0.0972381	-1.31514	-0.433817	0.710138	-0.497109	-1.30389	-0.379285	0.016357	-0.635128	-1.14155	0.946202	-2.04675	-2.11874	-1.74414	0.749226	1.16817	0.895306	-1.2084	-1.5814	0.682331	0.352674	0.876199	-0.919865	0.937149	-0.657568	0.351942	-0.0745016	-1.13134	0.396517	-0.531274	0.576374	-0.0163767	-1.69819	-1.44248	-0.785577
677	NSQ	CHONDRO	Growth	Chondrocyte	2	Chondrocyte NSQ	All else	-0.65686	-0.0214053	-0.88111	-0.173534	-0.0148429	0.748084	-0.115359	-1.03359	-0.996564	2.0375	0.418333	1.4562	-0.146514	1.24294	0.94093	-0.773188	-0.0337293	-1.74513	0.683916	0.542514	0.323949	1.12662	-0.392171	0.60014	-0.83362	-0.552654	0.232161	-0.153546	-0.948623	2.06203	-0.86379	2.35804	1.60348	-0.26939	0.96236	-0.621338	1.13637	-1.22455	0.415294	-0.960509	-0.546641	-0.553101
678	NSQ	CHONDRO	Growth	Chondrocyte	2	Chondrocyte NSQ	All else	-0.260821	-0.48231	-0.185234	0.201645	-0.475101	-0.8154	0.0833691	0.53324	-0.147722	1.41906	0.625875	0.115708	0.223541	0.288858	0.2832	-0.792092	0.329849	0.00043432	-0.399695	0.385412	0.0928192	1.45105	-0.944587	0.603733	-0.183306	1.67331	0.0083882	0.00960244	-0.828444	-1.03353	-1.01458	-1.11915	-0.214789	0.0770779	-1.10569	-0.914166	-1.1059	0.48542	0.0332813	0.858912	1.186	-0.291669
679	NSQ	CHONDRO	Growth	Chondrocyte	2	Chondrocyte NSQ	All else	1.82667	1.69543	1.61328	1.84715	-0.0253659	0.289124	-0.964261	-0.276058	-0.28218	0.273154	-0.0268346	-1.22107	1.25002	-1.3154	-1.1989	-0.944939	1.17488	1.19026	-0.0649649	1.23977	1.43718	1.26471	-0.287607	0.556696	-0.156702	-1.31075	-0.260346	-0.0175732	-1.37934	-1.32929	-1.26133	-1.13754	-0.446817	-0.599677	-0.73897	-0.789316	-0.296605	0.0858157	0.757861	-1.24288	-1.18005	0.0289165
680	NSQ	CHONDRO	Growth	Chondrocyte	2	Chondrocyte NSQ	All else	-0.160679	-0.470411	-0.0378174	0.181462	-0.137179	-0.475662	0.237543	-1.33263	-0.975625	-0.913753	-0.678091	0.265367	-0.528118	0.435635	0.735983	0.989441	-0.419213	0.131739	-0.316739	-0.59422	-0.724998	0.389526	-0.647035	-0.544854	-0.442873	-0.7862	-0.763818	0.562567	-0.129453	-0.344109	-0.681594	-0.672435	0.344766	-1.15201	0.291437	-0.119079	0.0181014	-1.07132	-0.42294	-0.571418	-0.506324	-0.256782
681	NSQ	CHONDRO	Growth	Chondrocyte	2	Chondrocyte NSQ	All else	0.486521	-0.0200209	0.701571	0.060973	0.759225	0.285474	0.306417	-0.0565775	0.125059	-0.0726184	-0.535045	-0.682786	0.204141	-0.648594	-0.743712	-0.428109	0.199205	0.547875	0.0911638	-0.195516	-0.418672	0.710235	-0.105916	0.435156	-0.759243	-1.02905	-1.32444	0.40854	-0.182092	-0.0809997	-0.549688	0.154347	-1.00859	-0.659176	-0.127784	0.0816156	-0.0261298	-0.939931	0.0068888	-0.610708	-0.74261	-0.0513534
682	NSQ	CHONDRO	Growth	Chondrocyte	2	Chondrocyte NSQ	All else	-0.0607343	-0.3916	0.233388	-1.02793	1.23211	-0.390513	0.0311713	-0.887663	0.0950212	-0.124005	-0.119533	-0.731387	0.0823894	-0.705615	-0.785646	0.262086	0.0768233	0.603433	0.271089	-0.392651	-0.611252	0.728179	-0.36627	0.763691	0.0577487	-0.9064	-1.08939	0.464892	-0.634244	0.371468	-0.192827	0.492789	-0.144499	0.303833	-0.406967	0.119863	-0.154536	1.08824	-0.108505	-0.00303487	-0.314425	0.323033
683	NSQ	CHONDRO	Growth	Chondrocyte	2	Chondrocyte NSQ	All else	-0.298265	-0.058771	-0.185234	-0.542983	0.296891	-0.914344	0.0051225	-0.46219	-0.713642	-1.16438	1.91799	-0.651698	0.130332	-0.542099	-0.339033	-0.505426	0.190175	0.900838	-0.123469	-0.282586	-0.499565	0.271222	0.170232	-0.331368	0.651906	-0.0579378	-0.595673	0.120247	-0.19513	-0.641622	0.0123474	-0.591634	0.28732	-0.155666	0.244505	-0.0157692	0.579908	0.234609	0.185467	0.362165	0.17546	-0.282967
684	NSQ	CHONDRO	Growth	Chondrocyte	2	Chondrocyte NSQ	All else	0.0400332	0.337377	-0.0738683	0.52012	-0.360804	-1.01307	0.564274	-0.22915	-1.31514	-0.738482	1.24892	-1.13052	-0.0660591	-1.21116	-0.802475	-0.319157	0.104484	1.4215	-1.19624	-1.05022	-1.04232	0.665377	-1.01191	0.0551615	-1.35648	-0.831365	-0.503278	-0.257627	-0.541251	-0.608609	-0.720241	-0.131271	-0.559434	-0.19918	-0.754062	-0.278456	-0.834443	-0.699321	0.154737	-1.52167	-1.41823	-0.581156
685	NSQ	CHONDRO	Growth	Chondrocyte	2	Chondrocyte NSQ	All else	0.269662	0.848936	0.217266	-0.3599	0.467872	0.645435	0.895334	0.103717	-1.11445	-0.457515	1.31365	-0.782239	-0.801764	-0.785287	-0.673486	-0.142418	-0.795019	0.820788	-0.958305	-1.74056	-1.52655	-1.1762	3.57489	1.92403	-0.799977	1.45335	2.49071	2.40858	0.932854	1.23565	1.90141	2.18679	-1.02286	1.8464	1.15496	2.97645	2.68535	3.10232	-0.561679	-0.695424	1.49644	1.14834
686	NSQ	CHONDRO	Growth	Chondrocyte	2	Chondrocyte NSQ	All else	-0.35171	-0.378493	-0.0738683	-0.891435	0.535776	0.965373	0.464087	0.407243	0.636791	-0.0179586	0.913072	-0.865002	-0.120981	-0.797936	-0.681271	-0.677857	-0.0564785	0.989915	-0.673202	-0.835283	-0.936742	0.144394	1.40086	1.45082	3.07035	0.193978	-0.732147	0.738844	-0.631993	0.206658	-0.543511	0.970955	-0.167034	-0.352776	-0.414512	0.702833	-0.0650208	-0.523613	0.348309	-0.388534	4.62631	0.186886
687	NSQ	CHONDRO	Growth	Chondrocyte	2	Chondrocyte NSQ	All else	-0.0133467	-0.115253	-0.128934	0.74685	-0.266533	-0.222788	0.401549	-0.285184	0.966488	1.17523	0.833647	1.1253	-0.461198	1.25081	1.54362	0.479899	-0.382537	-0.708184	0.707242	-0.0629511	-0.216262	1.00626	-0.919936	0.862926	-0.133481	-0.643802	0.0659856	-0.132968	0.299656	0.108937	0.404728	0.0543835	0.0147359	-0.0924351	0.432157	0.371103	0.561148	-0.42547	-0.300339	-0.430412	0.049377	-0.492247
688	NSQ	CHONDRO	Growth	Chondrocyte	2	Chondrocyte NSQ	All else	0.873121	0.706305	0.793417	0.872828	0.170146	-0.0124036	-1.19418	-0.615737	0.363906	-0.924833	-0.903049	-1.04296	1.19718	-0.94437	-0.871638	-0.81096	1.14951	1.16903	-0.323628	1.02924	1.40511	-0.00259321	0.395922	0.85948	-1.06097	-0.141694	-1.30829	0.194945	0.855895	-0.513054	0.999682	0.00240952	1.13262	0.44996	0.797181	-0.72954	1.33974	0.163378	0.10238	-0.144477	-0.119524	0.449186
689	NSQ	CHONDRO	Growth	Chondrocyte	2	Chondrocyte NSQ	All else	0.881079	0.64356	0.979747	0.560534	0.628771	-0.546504	-0.227695	-0.950838	0.382123	-1.03623	-0.561856	-1.03567	0.441712	-0.991461	-0.89286	-0.393529	0.514206	1.12653	-0.440408	-0.0420176	-0.304036	0.605103	1.51204	1.09177	-0.288219	-0.090557	0.00551323	-0.159222	1.87407	-1.18764	2.8081	0.200085	-1.17813	-0.262808	-0.889882	-0.709867	1.62599	0.879528	0.422223	-0.609619	0.191607	-0.16424
690	NSQ	CHONDRO	Growth	Chondrocyte	2	Chondrocyte NSQ	All else	0.299725	0.229982	0.343451	0.0915199	0.213855	-0.24043	0.943692	-0.608254	-0.528518	-0.517799	-0.970174	-1.03872	-0.359745	-1.08206	-0.725391	-0.40547	-0.386084	1.31322	-0.955817	-1.61215	-1.28907	0.102831	0.62656	0.282497	0.214128	0.134468	-1.06797	0.00865516	-0.953702	-0.248446	-0.662139	0.0329556	-0.614668	-0.369191	-0.669551	-0.321047	-0.306753	0.983142	0.176221	0.969043	0.338604	0.00186068
691	NSQ	CHONDRO	Growth	Chondrocyte	2	Chondrocyte NSQ	All else	-0.677379	-0.544274	-0.64207	-0.234209	-0.106872	-0.653662	0.437439	0.186567	-1.31514	1.49533	0.364779	0.357268	-0.190044	0.391053	0.217909	0.541999	-0.225612	-0.50687	1.39809	-0.0172166	-0.307988	0.695278	-1.20709	-1.12434	-0.284023	-0.407448	-1.07127	-0.176055	-0.468186	0.798343	-0.433153	0.257911	0.569919	0.0693741	0.208257	-0.50784	-0.327048	-0.170618	-0.178743	-0.00829824	0.170676	0.043411
692	NSQ	CHONDRO	Growth	Chondrocyte	2	Chondrocyte NSQ	All else	-0.0690484	-0.079147	-0.128934	0.296979	-0.395781	0.236574	0.493683	-0.00344343	0.153228	0.396248	0.530757	0.484898	-0.463994	0.512927	0.669805	-0.119479	-0.389849	-0.351897	0.727185	-0.360825	-0.54506	0.79628	0.765628	0.710031	-0.647918	-1.15686	1.01197	-0.139454	1.8676	0.355319	0.864479	0.322707	0.139551	0.260966	-0.505058	-0.23759	-0.672076	-0.71515	-0.210601	-1.03978	-0.94107	-0.968072
693	NSQ	CHONDRO	Growth	Chondrocyte	2	Chondrocyte NSQ	All else	-0.67939	-0.389378	-0.619384	-0.395221	-0.209157	-0.425113	0.0113696	-0.398277	0.788091	2.02101	0.106234	-0.745929	-0.149879	-0.723644	-0.505814	-0.115929	-0.187261	0.919393	-1.8465	-1.04198	-0.895817	1.45289	-0.21728	-0.441008	-1.0203	-0.858075	-1.24926	-0.291106	-0.38986	-0.342672	-0.622185	-0.523989	-0.477091	-1.02542	-0.360184	-0.708353	-0.960025	-1.04124	0.465829	-1.23249	-1.32276	-0.697191
694	NSQ	CHONDRO	Growth	Chondrocyte	2	Chondrocyte NSQ	All else	-0.232352	-0.403336	-0.185234	0.181625	-0.344381	-0.502653	0.0825956	-0.0267396	-0.980635	-0.0779483	1.32158	-0.834249	0.362798	-0.81633	-0.839441	-0.569311	0.397328	0.758608	-0.712693	-0.17796	-0.290751	1.32015	-1.33596	0.848561	-0.993908	-0.631372	-1.57039	-0.195661	-0.0753733	-0.473444	0.455605	-0.320046	-0.785332	0.00993002	-0.582023	-0.0215649	-0.44248	1.33088	-0.43534	-1.01853	-0.898366	-0.221616
695	NSQ	CHONDRO	Growth	Chondrocyte	2	Chondrocyte NSQ	All else	1.54941	1.71269	1.27366	1.94979	-0.0163511	-0.110387	-0.588827	-0.189342	-0.844817	0.0576194	0.928123	-1.30279	1.08132	-1.31619	-1.15393	-0.936647	1.04935	1.42751	-1.56531	0.552417	0.834539	0.834944	-0.812724	1.47156	1.04279	0.653931	0.637679	0.858507	-0.700274	1.88849	-0.452178	1.42602	2.05215	-0.960976	1.62604	0.429906	1.14509	-0.689823	-0.0132473	0.990496	0.370635	0.289928
696	NSQ	CHONDRO	Growth	Chondrocyte	2	Chondrocyte NSQ	All else	-0.561451	0.147867	-1.00988	0.116451	-0.644843	0.437223	-0.0953647	1.3745	2.79708	0.3428	0.200711	1.02387	0.245835	0.834847	0.548015	-1.19084	0.378044	-1.37063	-0.471341	0.808948	0.649874	0.253295	-1.29937	-0.329336	-0.481601	-0.224085	1.06541	1.81895	1.99682	1.35244	3.7629	1.04742	1.55811	3.27756	2.57051	4.44894	-0.716473	2.66271	-0.00440357	-1.43759	-0.97237	2.95008
697	NSQ	CHONDRO	Growth	Chondrocyte	2	Chondrocyte NSQ	All else	-0.40991	-0.641712	-0.301776	-0.361318	-0.35192	-0.858451	-0.176344	1.03193	-0.536543	1.99757	-0.580119	0.442122	0.95303	0.583711	0.475344	0.564183	0.80153	-0.423184	0.921849	1.22659	1.74961	1.01931	-1.22816	0.635441	-0.926455	-0.136202	0.607267	0.509041	0.626249	-0.947216	0.336565	-0.832914	0.113006	-0.938536	0.781939	-0.587288	0.579045	-0.42547	-0.150156	-0.614444	-1.12399	-0.272791
698	NSQ	CHONDRO	Growth	Chondrocyte	2	Chondrocyte NSQ	All else	1.57296	1.20368	1.65965	1.14187	0.692059	-0.723504	0.290198	-1.00754	-0.842597	-1.42775	-1.88941	-0.915062	0.0321531	-0.772682	-0.683134	-0.736147	0.18827	1.09675	-0.335597	-0.689327	-0.790159	1.84018	-0.158776	2.58658	3.02546	0.980747	-0.647965	0.415408	-0.742854	0.765434	-0.408718	1.42533	0.444629	-0.799868	0.131928	-0.802936	0.319916	-0.0693105	-0.0577422	2.55029	0.552716	0.778384
699	NSQ	CHONDRO	Growth	Chondrocyte	2	Chondrocyte NSQ	All else	0.844935	0.877524	0.701571	0.648066	0.246761	-0.696294	0.885391	-0.401186	-0.132868	-0.395029	-1.88941	-0.372418	-0.348638	-0.325492	-0.350298	-0.859491	-0.410215	0.323201	0.0545838	-0.798893	-0.889357	1.51761	-0.564614	0.9068	-1.12512	-1.15221	-1.03584	0.266967	-0.093154	-0.446876	0.305088	-0.115027	-0.801279	-0.185383	0.283243	-0.366923	1.16321	-1.20635	0.03573	-0.861681	-1.18605	0.156257
700	NSQ	CHONDRO	Growth	Chondrocyte	2	Chondrocyte NSQ	All else	0.311037	-0.23837	0.404259	0.371467	0.409678	-0.489915	-1.14701	-1.09284	-0.0380672	0.0500826	0.946295	-1.3514	1.23146	-1.46574	-1.39896	-1.09268	1.17767	1.25984	-0.966178	0.88464	1.26055	1.46042	-1.02807	0.532371	0.65427	-0.238515	-1.0881	0.529613	-0.148165	0.496733	0.509264	0.386459	-0.953195	-0.109557	-0.855173	0.1038	-0.696177	-0.919352	-0.680709	0.653669	0.609998	0.414938
701	NSQ	CHONDRO	Growth	Chondrocyte	2	Chondrocyte NSQ	All else	0.292845	0.407811	0.0673348	0.733015	-0.134466	-1.36645	0.344307	-1.39894	0.154978	0.787363	0.692321	-0.904905	0.744742	-0.882367	-0.825752	-0.998739	0.791132	0.918454	-1.29795	0.479805	0.335558	1.89969	-0.820503	2.05698	-1.39115	-1.12586	-0.22091	-0.0255473	1.25479	-0.286698	1.00894	-0.476746	-1.18233	0.190056	-1.31727	-0.193388	-0.802731	-1.05865	0.0981639	-1.29941	-0.830573	-0.362021
702	NSQ	CHONDRO	Growth	Chondrocyte	2	Chondrocyte NSQ	All else	0.850486	0.78983	0.633875	1.36526	-0.271881	-0.775965	-0.140896	-0.280636	-0.279568	-0.139034	-0.00289849	-0.598187	0.966043	-0.528713	-0.646948	0.0650718	0.980224	0.478057	0.494223	1.08469	1.07182	1.49221	-0.967525	1.52432	-0.825472	0.0240134	0.838723	0.613765	-1.07758	1.15363	-0.385207	2.09274	0.557977	-0.495415	0.187432	-0.465468	0.136131	0.883137	0.215106	-0.273124	-0.204183	0.0280533
703	NSQ	CHONDRO	Growth	Chondrocyte	2	Chondrocyte NSQ	All else	2.04801	1.27856	1.76764	1.95274	-0.0801954	0.784276	0.89969	-1.26812	-1.31514	-1.51388	-1.75559	-0.504876	0.455278	-0.405892	-0.483773	-0.392791	0.467544	0.454959	0.427894	0.239621	0.079061	0.475584	0.711473	1.55134	-0.289296	-0.771583	-0.0900814	1.34039	0.572319	0.463607	1.27729	1.36895	0.441767	0.598938	0.539496	0.459035	1.34112	1.21984	-0.0640019	-0.145956	-0.0603748	0.885013
704	NSQ	CHONDRO	Growth	Chondrocyte	2	Chondrocyte NSQ	All else	0.0657486	-0.0783032	0.0673348	0.540783	-0.539041	0.0478915	0.728587	0.641205	-0.302868	-0.766015	0.505217	0.0199429	0.326227	0.153389	0.142146	0.30392	0.336484	0.0451806	0.506002	0.338782	0.199446	1.72351	-1.05668	0.204163	-1.27152	-1.25156	-0.531703	0.186259	0.209523	-0.182612	-0.732426	-0.133294	0.312195	-0.129073	-0.286239	-0.306921	-0.377787	-0.0139082	-0.574084	-1.15954	-1.22467	0.103881
705	NSQ	CHONDRO	Growth	Chondrocyte	2	Chondrocyte NSQ	All else	-0.447769	-0.107248	-0.403407	-0.636771	0.518372	-0.2364	0.469165	-1.12023	0.604676	-0.368226	1.61577	0.405622	-0.314517	0.464134	0.349856	1.2866	-0.285053	-0.473329	0.805783	-0.160364	-0.425046	1.32443	-1.35417	0.67361	-0.50666	0.202102	0.112898	0.744614	-0.312601	-0.265645	-0.359691	-0.117997	-0.719556	0.967982	-0.503549	0.0822436	-0.982858	1.17318	0.732484	0.5629	0.7364	0.0541592
706	SQ	CHONDRO	Growth	Chondrocyte	2	Chondrocyte SQ	All else	1.51089	2.84391	0.265327	1.69492	-0.107077	3.21113	1.23123	-0.689672	0.00299566	-0.0973096	-0.0845238	-0.817691	-0.206613	-0.934132	-1.05616	-0.929536	-0.291283	0.502469	0.248161	-0.912876	-1.0011	0.588324	-0.201125	-0.22728	-0.129823	0.497707	0.612232	-1.00105	-0.152271	-1.09691	0.146632	-0.93444	-0.985928	-0.966154	-0.583532	-0.557022	-0.490682	-0.677159	-4.87656	-0.164496	1.86772	-1.30593
707	SQ	CHONDRO	Growth	Chondrocyte	2	Chondrocyte SQ	All else	-1.61249	-1.32263	-1.63926	-1.4323	-1.43753	2.20353	1.31837	-0.994559	0.618565	0.0556695	-0.5532	2.026	-2.48211	1.97613	2.31214	0.860892	-2.49818	-1.57819	0.612851	-1.46216	-1.41231	-1.04677	-0.99535	-1.22007	0.925342	0.973839	-0.10308	-0.771627	-0.427851	0.401248	-0.047404	0.0161134	-0.223635	-0.654516	-0.802353	-0.581992	-1.15791	-1.03333	-0.19685	1.11529	1.15265	-0.583032
708	SQ	CHONDRO	Growth	Chondrocyte	2	Chondrocyte SQ	All else	-1.88532	-1.00268	-2.08871	-1.1976	-0.599148	1.10944	1.26671	-0.785732	1.28908	0.489184	0.697784	0.833642	-0.581465	0.876506	1.17018	0.85954	-0.523967	-0.509964	-1.15276	-0.61141	-0.488507	-0.309179	1.73122	-1.40611	1.05431	0.648624	1.06954	-0.995485	-0.619564	-0.186768	-0.323999	-0.12066	-0.0286543	-0.625465	-0.157966	-0.783263	-0.380324	-0.90194	0.0383146	-0.617439	0.279153	-0.787698
709	SQ	CHONDRO	Growth	Chondrocyte	2	Chondrocyte SQ	All else	-1.45339	-1.00844	-1.31936	-1.25466	-0.172351	-0.644195	0.944803	0.886999	-0.415223	0.825442	-0.22502	1.42399	-0.98904	1.41615	1.32152	0.403089	-1.00712	-1.38449	0.689051	-0.369751	-0.593875	-0.152019	-0.00590141	-0.758963	0.625516	-0.258252	-0.888039	-0.878532	-0.69732	-0.351556	-0.492074	-0.114131	-0.600408	-0.75844	0.106319	-0.846066	0.338499	-0.154789	-0.105919	0.0683683	0.0386276	-0.647419
710	SQ	CHONDRO	Growth	Chondrocyte	2	Chondrocyte SQ	All else	1.57694	3.3458	0.217266	1.40953	-0.851959	4.72824	-0.218852	0.406884	-0.705314	-0.0974908	1.29062	-0.471699	0.279458	-0.457411	-0.612287	-1.02706	0.236952	0.261687	0.530257	0.1084	-0.175839	-1.49053	-0.672881	-0.263034	-0.469308	0.390122	-0.209406	-0.155445	-0.78583	1.57283	-0.786586	1.46446	2.29689	-0.163071	2.75018	-0.470764	2.53907	0.359327	-7.64533	0.868726	0.160807	0.219632
711	SQ	CHONDRO	Growth	Chondrocyte	2	Chondrocyte SQ	All else	-1.42568	-1.30451	-1.00988	-1.86019	0.753446	0.471092	0.906136	0.23341	0.432494	0.483507	0.594372	0.453139	-1.24722	0.612905	0.668228	0.850361	-1.44303	-0.27384	-0.369785	-1.58004	-1.25276	0.616824	-0.332654	-1.42436	1.30735	-1.06169	-1.03323	-1.11782	-0.627018	-0.391343	-1.0124	-0.519746	-0.408177	-0.271145	-0.729916	-0.861956	-0.852202	-0.501452	0.185875	-0.061335	0.385615	-1.0345
712	SQ	CHONDRO	Growth	Chondrocyte	2	Chondrocyte SQ	All else	0.22266	-0.254991	0.404259	0.0695875	-0.129797	1.04219	0.474435	0.687501	-1.04591	0.0919832	-0.466274	-0.0373527	-0.0756436	-0.0537038	-0.320756	1.71315	-0.154375	-0.27946	0.838045	-0.133699	-0.392485	-0.099436	-0.817449	0.300032	0.352689	-0.559506	2.67764	-1.09653	-0.910777	0.341011	-0.462941	0.614363	0.450319	0.338422	0.682584	0.903895	0.485131	0.641747	0.748633	0.177009	-0.193081	-0.905578
713	SQ	CHONDRO	Growth	Chondrocyte	2	Chondrocyte SQ	All else	-1.48553	-0.880569	-1.85355	-0.530685	-1.23285	-0.139748	1.24596	2.70621	-1.30075	-0.723294	-1.46518	-0.029812	-2.15112	0.124376	0.145874	1.60943	-2.35912	0.142209	-3.03003	-2.90929	-2.03114	0.0767205	0.135477	-1.28139	-1.50974	-1.08862	-0.62115	-1.38769	-0.166803	-1.07761	-0.181027	-0.928284	-1.20583	-1.00873	-0.403948	-0.862713	-0.240792	0.546425	-0.341337	-1.35731	-1.25816	-1.38077
714	SQ	CHONDRO	Growth	Chondrocyte	2	Chondrocyte SQ	All else	-2.45751	-1.21283	-3.59005	-0.296312	-4.66101	0.533517	1.15959	0.200798	1.24911	-0.891134	0.233258	1.431	-0.942264	1.3805	1.49342	3.09682	-0.968543	-1.27545	-0.321587	-0.681789	-0.549667	0.373674	-1.70637	-0.460435	-0.296392	1.21405	1.31393	-1.03849	0.958941	-1.19662	0.846096	-1.14707	-1.1924	0.0924566	-0.511095	-0.322243	-0.408231	0.0114185	-1.59162	-1.05611	-0.644553	-1.01048
715	SQ	CHONDRO	Growth	Chondrocyte	2	Chondrocyte SQ	All else	-1.55105	-1.43264	-1.38008	-1.35013	-0.0388704	-0.82693	1.429	1.97309	-0.972845	0.406744	-0.850246	1.85395	-2.65948	1.6982	1.69306	1.6856	-2.78984	-1.78932	0.146389	-1.75418	-1.57752	-0.775784	1.80351	0.0599894	0.272751	-0.624921	-1.01341	-0.7741	0.778023	-0.196618	0.556927	-0.563843	2.42043	-0.93796	2.35883	0.257687	1.89933	0.831709	-0.124429	0.18871	0.0451452	-0.923854
716	SQ	CHONDRO	Growth	Chondrocyte	2	Chondrocyte SQ	All else	-0.962449	-0.875551	-0.88111	-1.19046	0.399089	-0.109161	1.3839	1.9092	-1.31514	0.347833	-0.414079	1.45867	-2.03419	1.39985	1.39238	1.3784	-2.1929	-1.39319	0.186189	-1.46691	-1.36002	0.274195	-0.757534	-0.149181	-0.327404	-0.296535	-0.392255	-1.40568	-0.159154	-0.302984	0.363646	-0.973035	0.690098	-0.96788	1.10708	-0.27229	0.609411	0.376929	-0.0457673	-0.219221	0.895942	-0.903041
717	SQ	CHONDRO	Growth	Chondrocyte	2	Chondrocyte SQ	All else	-0.911861	-1.03522	-1.31936	-0.0869357	-1.66688	1.71986	0.520083	2.34864	1.29644	0.0944879	0.802503	-1.12716	0.916824	-1.21638	-1.16134	0.0798279	0.683809	1.03312	-2.05464	-0.152555	0.548776	0.851076	0.565975	-2.25888	-0.112877	-0.132403	-0.966028	-1.7485	-1.08787	-0.0406118	-0.979432	-0.485324	-0.502278	-0.836692	-1.04985	-0.99286	-1.27221	-0.566353	-0.996997	-0.245	0.0361873	-1.34089
718	SQ	CHONDRO	Growth	Chondrocyte	2	Chondrocyte SQ	All else	-1.13485	-0.55342	-1.60531	-0.616922	-0.980561	0.0251533	1.28732	2.21271	0.395693	0.349057	-0.00822579	-0.15367	-0.543073	-0.00382593	0.123083	0.65571	-0.728281	0.363516	-0.141932	-1.38954	-0.961718	-0.294466	0.551662	-1.65497	-0.975216	0.37419	-0.788337	-1.10058	0.842867	-0.99662	0.944572	-0.901075	0.486373	0.566772	0.307991	0.365148	-0.19259	1.21961	0.109996	-0.936963	-0.618889	-1.00847
719	SQ	CHONDRO	Growth	Chondrocyte	2	Chondrocyte SQ	All else	-0.662848	-0.883838	-0.362147	-0.713206	-0.076849	-1.08074	1.23192	1.12704	-0.622489	-0.648698	0.32491	1.12726	-1.31734	1.06514	0.935155	-0.294041	-1.34248	-1.2244	0.567844	-0.829815	-1.00049	1.01287	-0.242273	-0.641038	0.255049	-0.354687	-0.819171	-1.8169	-0.793879	-0.660911	-0.523959	-0.498793	-0.859191	-0.722767	-0.716334	-0.179912	-0.745648	-0.759473	0.344096	0.0186013	-0.496031	-1.21836
720	SQ	CHONDRO	Growth	Chondrocyte	2	Chondrocyte SQ	All else	0.336561	0.335901	0.217266	0.410197	0.37022	0.456959	0.914536	-0.675317	-1.31514	-0.0190292	-1.34905	0.610314	-1.05436	0.699815	0.871939	-0.188808	-1.00657	-0.384625	-0.697658	-0.989446	-1.02838	1.316	-0.361034	0.374879	-1.179	0.158003	-1.15489	-1.78026	-1.57711	-1.4632	-1.39066	-1.30211	-0.847441	-0.0971414	-0.323966	-0.350882	-0.0526913	-0.289338	0.608012	-0.713277	-0.972652	-1.2572
721	SQ	CHONDRO	Growth	Chondrocyte	2	Chondrocyte SQ	All else	0.400772	1.29413	-0.362147	0.556677	0.167925	2.82648	0.94312	1.77096	-1.24389	-0.892427	-1.88941	2.17922	-2.48936	2.05236	2.33527	1.64561	-2.65106	-1.80605	-0.292894	-1.48397	-1.35946	0.855561	0.146373	-0.385998	-0.913532	-1.0584	-0.257175	-1.67681	-0.937668	-0.693332	-0.544091	-0.738596	-0.690768	-0.849926	-1.33357	-0.685654	-0.93085	-0.298835	-0.577765	-1.37791	-1.39721	-1.598
722	SQ	CHONDRO	Growth	Chondrocyte	2	Chondrocyte SQ	All else	-1.86131	-0.427316	-3.51322	0.406704	-4.48371	2.43682	1.6361	1.39037	0.122339	-1.28102	-0.26808	0.747874	-3.06105	0.873709	0.955335	0.965759	-3.07888	-0.550067	-1.13606	-2.77646	-2.1749	0.479677	1.83008	-1.53787	-0.701616	-1.53708	0.146805	-1.55387	-0.540177	0.139876	-0.195239	-0.294595	0.679507	-0.437901	0.947752	-0.208233	0.444553	0.255187	-3.86049	-0.668486	-0.915515	-1.27552
723	SQ	CHONDRO	Growth	Chondrocyte	2	Chondrocyte SQ	All else	-1.80771	-1.42548	-1.60531	-1.69977	-0.866126	-0.258961	1.04897	2.67035	-0.596896	0.937869	-0.000789273	0.300413	-0.985688	0.299205	0.126101	0.853627	-1.10366	-0.48903	-0.150768	-1.20269	-1.12028	0.0679634	3.44596	-0.820192	-0.729928	-1.33955	0.120442	-1.25774	0.560263	-0.608292	0.827207	-0.131583	-0.184373	-0.691351	0.614073	0.180823	1.33598	0.0177502	-0.193991	-0.756013	-1.04865	-1.2515
724	SQ	CHONDRO	Growth	Chondrocyte	2	Chondrocyte SQ	All else	-1.46156	-1.18497	-3.09949	0.698585	-4.66446	0.200468	1.48328	-0.433486	-0.218237	-0.424066	-1.73616	1.88169	-2.55018	1.74035	1.89166	2.17309	-2.59441	-1.68303	-0.281904	-1.76266	-1.50472	1.08392	0.779219	-0.573204	-0.0603629	-0.962128	-1.84482	-1.47974	-0.592609	-0.971468	-0.302545	-0.669156	-0.573551	0.0258554	-0.159475	0.29545	0.213532	-0.322579	-3.13231	-1.21616	-0.544917	-1.26836
725	SQ	CHONDRO	Growth	Chondrocyte	2	Chondrocyte SQ	All else	-0.162324	-0.450975	-1.00988	1.04109	-2.39936	1.97897	1.49485	0.420281	-0.719564	-0.693229	-0.733919	0.0298294	-2.14744	0.0679019	-0.14952	0.192004	-2.34615	-0.246782	-0.904675	-2.56823	-2.00476	0.994855	0.367207	0.592523	-0.88019	-1.11317	-1.40962	-1.77951	0.462822	-1.35335	-0.0730847	-1.01157	-0.968302	-0.918397	0.0722142	-0.144502	-0.0299098	-0.753141	-1.23164	-0.749024	-0.923022	-1.63536
726	SQ	CHONDRO	Growth	Chondrocyte	2	Chondrocyte SQ	All else	-1.39626	0.00169835	-2.04788	-0.470627	-0.847361	3.46681	1.5659	-0.436847	0.615274	0.818883	-0.920143	1.75199	-1.49752	1.64839	1.73532	1.71065	-1.698	-1.59832	0.489959	-0.837365	-0.867659	0.0175119	0.240148	-0.122406	-1.08372	-0.586734	0.549197	-1.2148	-0.574229	-0.10292	0.250672	0.254982	-0.289283	0.331265	-0.323966	2.01853	0.64116	-0.533111	-0.875517	-0.808163	-0.311269	-0.738424
727	SQ	CHONDRO	Growth	Chondrocyte	2	Chondrocyte SQ	All else	-1.92257	-1.91649	-1.60531	-1.34525	-0.579369	-0.670461	0.971438	0.204276	1.64551	1.59749	0.225268	2.10607	-1.79358	1.9607	2.19926	1.65471	-1.76177	-1.79928	0.685702	-0.752575	-0.939103	0.233039	-0.51458	-0.969054	-0.65418	-0.63789	-0.413161	-1.39391	-1.03628	-0.942324	-0.947985	-0.900843	-0.179338	-0.474408	-0.595605	-0.53508	-0.518589	-0.819625	-0.525829	-0.285183	-0.469628	-1.3425
728	SQ	CHONDRO	Growth	Chondrocyte	2	Chondrocyte SQ	All else	-2.47161	-0.877468	-2.97653	-1.67005	-1.12404	3.97679	1.0715	-0.194975	1.94257	0.163588	-1.88941	2.30219	-1.74908	2.10948	2.27336	1.72018	-1.8307	-2.03585	0.7688	-0.729083	-0.82855	0.890948	1.36668	0.143443	-0.0679586	-0.341521	-0.839075	-1.46838	-0.36174	1.9374	-0.648326	-0.412047	2.36287	1.1842	2.25844	-0.429906	-0.0857094	3.11187	0.0905474	-0.197963	0.309578	-1.24155
729	SQ	CHONDRO	Growth	Chondrocyte	2	Chondrocyte SQ	All else	-1.79138	-0.868811	-2.97653	0.0341952	-3.84423	1.59103	1.63573	-0.694455	1.31041	0.889442	-0.905817	1.0795	-2.15724	1.00818	0.931853	0.350736	-2.2247	-1.14871	-0.188311	-1.80859	-1.58595	-0.801934	1.07931	-1.00936	-1.02725	-0.136256	-0.100427	-0.384948	0.996067	-0.00861265	1.33612	-1.0679	0.327814	2.09747	-0.0583664	0.988238	-0.791314	3.03886	-2.60424	-1.08629	-0.935955	-0.763489
730	SQ	CHONDRO	Growth	Chondrocyte	2	Chondrocyte SQ	All else	-0.116272	-0.380192	0.217266	-0.745716	0.781975	0.63798	0.568681	0.382218	-0.00420069	-0.42338	-0.621727	-0.256835	-0.696277	-0.176504	-0.130155	0.185679	-0.629824	0.312945	0.0615953	-1.0489	-1.15931	0.283267	-0.553729	-0.934146	-0.538998	0.345572	-0.916768	-1.25061	-1.3917	-0.699071	-1.431	-0.560994	-0.567248	-0.774551	-0.195693	-0.256741	0.0572967	-0.450798	0.653219	0.151122	-0.368505	-0.481356
731	SQ	CHONDRO	Growth	Chondrocyte	2	Chondrocyte SQ	All else	0.320255	0.266404	0.478271	0.0518794	0.522842	-0.0809092	0.822748	-0.703061	0.261812	-1.24612	-1.01943	-1.41938	0.365496	-1.49766	-1.1338	-0.504088	0.314339	1.71908	-1.53222	-0.840543	-0.693391	0.0502494	-0.355333	0.929407	1.11464	1.99236	-0.445114	-0.936027	0.154737	-0.756402	0.344292	0.332903	-0.594533	-0.205077	-0.690679	-0.38602	-0.771018	-0.504618	-0.317092	1.24267	1.00075	-0.936659
732	SQ	CHONDRO	Growth	Chondrocyte	2	Chondrocyte SQ	All else	-0.896493	-0.636196	-0.619384	-1.10782	0.235178	-0.32454	1.42007	0.0525987	-0.409486	-1.41268	1.49031	0.335397	-1.66139	0.455423	0.445143	1.04987	-1.80279	-0.262024	-1.57553	-1.89436	-1.59245	-0.468994	0.662231	-0.207654	1.05932	0.854685	-1.01051	-0.910777	-1.1476	-0.524839	-0.864099	-0.154973	-0.468547	-1.23314	0.0336875	-0.926273	0.400982	-0.512532	0.406056	1.51471	1.4862	-0.535939
733	SQ	CHONDRO	Growth	Chondrocyte	2	Chondrocyte SQ	All else	-0.35614	0.820093	-0.906333	-0.322801	0.253982	2.55933	1.54774	-1.39117	0.236293	0.634998	-0.139045	1.35719	-1.88938	1.36775	1.41085	1.29388	-1.97641	-1.21209	0.426976	-1.27923	-1.30895	-1.57713	0.38741	-0.150914	-0.346718	-0.41168	-0.592812	-0.0646969	0.0575389	1.66478	-0.07047	1.28177	-0.257097	1.85377	0.407122	0.962007	-0.25094	-0.338409	0.159633	-1.13195	-1.03768	-0.706772
734	SQ	CHONDRO	Growth	Chondrocyte	2	Chondrocyte SQ	All else	-0.581703	-0.565815	-0.281972	-1.14173	0.916751	-0.0460787	1.4219	-0.0579877	-0.586507	0.390074	0.721	1.07348	-1.421	1.02633	0.840179	1.36857	-1.57886	-1.20474	0.98622	-1.0537	-1.10358	-0.126943	0.611828	-0.776156	-0.425577	-0.209232	-1.20381	-0.913774	-1.58937	-1.01497	-1.28736	-0.830823	-0.287177	-0.0929529	-0.145893	0.0384807	0.349699	-0.132628	0.827465	0.000411331	1.04228	-0.737484
735	SQ	CHONDRO	Growth	Chondrocyte	2	Chondrocyte SQ	All else	-0.585579	-0.726289	-0.619384	-0.366385	0.264738	0.612804	1.67502	-0.301395	0.297165	-0.764785	-0.418314	0.724623	-1.71029	0.717606	0.56903	1.41536	-1.82041	-0.846949	-0.266468	-1.55209	-1.45506	0.802238	-0.414197	-0.403228	0.843501	0.950825	-0.89182	-1.3174	-0.936378	-1.45553	-1.0167	-1.16383	-0.510041	-0.739453	-0.73897	-0.816556	-0.269967	-0.919352	-0.611303	-0.185476	0.601333	-1.44173
736	SQ	CHONDRO	Growth	Chondrocyte	2	Chondrocyte SQ	All else	0.066501	-0.12055	0.281146	-0.0780856	0.464137	-0.214881	0.286084	-1.02255	-0.0419103	-1.16078	-0.664388	-0.426522	-0.00506297	-0.265279	-0.327839	-0.22744	0.0790173	0.457302	-0.108688	-0.294679	-0.533141	0.806975	-0.769515	-0.628797	-0.620909	-0.891866	0.184484	-1.35406	-0.059874	-1.11275	-0.44361	-0.921858	-0.68778	-0.866037	-0.0810027	-0.749213	-0.256014	-0.408058	0.0848349	-0.298321	-1.11887	-1.27648
737	SQ	CHONDRO	Growth	Chondrocyte	2	Chondrocyte SQ	All else	0.500856	0.51767	0.592374	0.172384	0.757527	0.191947	1.28038	-1.48638	-0.123309	-1.38781	-0.509306	-0.0783642	-0.585245	-0.00359814	-0.13986	-0.749982	-0.642099	-0.0351845	0.448466	-0.823103	-0.961293	-0.860911	-1.1051	-0.0983115	-0.152362	0.622722	-0.290417	-0.452247	0.456837	-1.51028	0.806144	-1.00437	0.220817	0.385271	-0.423567	-0.25121	-0.479266	0.464811	0.743476	0.437037	-0.387865	-0.387038
738	SQ	CHONDRO	Growth	Chondrocyte	2	Chondrocyte SQ	All else	0.144307	-0.318106	0.578389	-1.11277	1.50919	0.221837	0.879635	0.165961	-1.31514	-0.24321	-0.962753	0.14138	-0.645345	0.300909	0.379064	0.919037	-0.652952	0.040531	-0.665037	-0.829181	-0.902404	-1.14023	-0.321092	-0.169184	-0.356601	-0.377752	0.0487248	-0.455935	0.0909743	-0.250688	-0.643502	-0.674706	0.335879	-0.385043	1.29723	-0.504057	0.263306	-0.974756	0.463656	-0.529908	-0.625506	-0.362195
739	SQ	CHONDRO	Growth	Chondrocyte	2	Chondrocyte SQ	All else	0.727247	0.96619	0.592374	0.213799	0.630367	-0.771165	1.33935	-0.687378	-0.728102	-1.67037	-1.05799	0.286265	0.102764	0.346362	0.225716	0.0901561	-0.00727523	-0.370936	-0.13576	0.0860633	0.0279676	1.76915	-0.444416	0.087607	-0.792217	-0.339173	0.366662	-0.375612	-0.87849	-0.595014	-0.902776	-0.494374	-0.670843	-0.913219	-0.645405	-0.687167	-0.821758	-0.324162	0.959029	0.304572	-0.459753	-0.7587
740	SQ	CHONDRO	Growth	Chondrocyte	2	Chondrocyte SQ	All else	-0.883938	-0.778852	-1.14575	-0.194223	-0.834219	-0.928449	1.82763	-1.48638	-0.974365	-0.556097	-0.382315	1.39598	-2.62454	1.33465	1.25453	1.28767	-2.70483	-1.40338	-0.483914	-1.93161	-1.72494	0.298675	0.616317	-0.556135	-0.865526	-0.258908	-0.185238	-1.07141	-0.148253	-0.503078	-0.739193	-0.732135	-0.870102	-0.788936	-1.0257	-0.281801	-1.01711	-0.767388	-1.03591	-0.848671	-1.06833	-1.56383
741	SQ	CHONDRO	Growth	Chondrocyte	2	Chondrocyte SQ	All else	-1.13965	-1.18436	-0.711395	-1.66621	0.924301	1.15887	1.26108	0.0351117	0.167432	0.208041	0.946317	1.78974	-2.69158	1.716	1.94063	0.678069	-2.59223	-1.49625	0.572956	-1.70227	-1.61581	0.302237	-1.16475	-0.710791	-1.15622	-0.871874	1.76426	-0.880229	-0.422519	-0.628114	-0.351678	-0.680141	-1.20835	-0.493913	-1.31184	-0.941406	-1.18328	-0.924101	-0.0370587	-1.14495	-1.11935	-1.34375
742	SQ	CHONDRO	Growth	Chondrocyte	2	Chondrocyte SQ	All else	1.35236	1.70093	0.979747	1.5345	-0.154122	-0.210963	0.178513	0.152301	-0.466735	-0.323548	0.081548	-0.296566	0.65262	-0.200336	-0.308411	-1.20898	0.628591	0.219831	1.14198	0.741685	0.575344	-0.632611	-0.876225	-0.276011	-1.39885	-1.13601	-0.896726	0.150682	0.921838	-0.779743	0.21073	-0.679909	-0.768546	-1.01851	-0.245493	-0.886926	-0.337196	-0.989003	1.12537	-0.767682	-0.91365	-0.0791655
743	SQ	CHONDRO	Growth	Chondrocyte	2	Chondrocyte SQ	All else	-0.277969	1.11248	-1.0905	0.104781	-0.312757	3.79922	1.7723	0.0935259	-0.0584097	0.558606	0.354624	1.73937	-1.21857	1.64068	1.72885	2.17958	-1.22281	-1.58472	0.0715818	-0.489157	-0.651138	-1.13557	-0.0869362	-0.252202	-0.460617	-1.11133	-0.998293	-0.260534	1.33311	-0.928268	1.89126	-0.442305	0.521856	0.296855	0.342081	1.01995	-0.445017	0.671933	-1.35409	-0.963332	-1.06843	0.079724
744	SQ	CHONDRO	Growth	Chondrocyte	2	Chondrocyte SQ	All else	-1.14809	-0.717102	-0.88111	-1.58174	0.578963	-0.182513	0.891244	0.113571	1.40756	0.583635	0.924633	-0.0340899	-0.594238	0.0265616	-0.153432	1.48634	-0.660418	-0.129704	-0.73149	-0.84448	-0.946302	-0.274335	0.0250962	-1.61574	-0.12068	-0.368517	-0.587967	-0.754809	-0.181383	-0.843327	-0.432335	-0.501432	-1.02454	-0.172949	0.0125604	-1.0481	-0.467849	0.582705	1.60269	-0.822783	-0.584786	-0.120774
745	SQ	CHONDRO	Growth	Chondrocyte	2	Chondrocyte SQ	All else	-0.156573	-0.676756	0.233388	-0.653325	0.639739	-0.958275	0.80272	0.225984	-0.290838	-0.955244	-1.16108	0.518843	-0.626102	0.52723	0.344058	0.221792	-0.674446	-0.682657	1.16001	-0.430077	-0.690763	-1.00335	-0.0917735	-0.453725	-0.246278	0.0761661	-0.482095	-0.0906734	0.255325	-1.50679	0.330001	-1.30477	-0.0240299	-0.865462	-0.112693	-0.73862	0.341797	0.340664	0.503724	-0.257897	-0.60896	0.940049
746	SQ	CHONDRO	Growth	Chondrocyte	2	Chondrocyte SQ	All else	-0.371261	-0.550606	-0.688071	0.421399	-0.600512	-0.626399	1.93203	-0.702252	-0.978959	-0.337816	-0.503206	0.532976	-2.59175	0.551553	0.396481	0.597793	-2.75901	-0.665857	-0.059319	-2.60394	-2.03122	1.70496	-1.05808	-0.163362	1.01963	0.362657	-0.275482	-0.296352	-0.17116	-1.29258	-1.05466	-1.21335	-1.23605	-1.11346	-0.837063	-0.943676	-0.94734	-0.735729	-0.714804	0.45242	-0.0720458	-0.485925
747	SQ	CHONDRO	Growth	Chondrocyte	2	Chondrocyte SQ	All else	0.777368	1.83886	-0.0378174	0.518005	-0.987221	-0.370056	1.17771	-0.690515	-0.970446	-0.285544	0.162746	1.14601	-0.7024	1.09633	0.92704	-0.311019	-0.744104	-1.25487	1.43924	-0.169076	-0.455888	-1.22204	0.2061	-0.181458	0.922275	-0.0977985	-0.30477	0.273705	-0.86497	0.295435	-0.974399	0.801961	-0.901996	-0.0521092	0.263942	0.17412	0.801146	0.507154	-4.11143	2.46118	3.08211	1.14268
748	SQ	CHONDRO	Growth	Chondrocyte	2	Chondrocyte SQ	All else	0.821488	0.255773	1.26295	-0.860716	1.72128	0.463485	1.28494	0.585167	-1.1973	-1.67037	-1.3301	0.312781	-0.691482	0.417747	0.410234	0.264561	-0.764543	-0.253864	-0.292417	-0.822934	-0.857425	0.233401	0.412451	1.50601	0.170361	-0.17111	-0.555124	-0.843807	0.295303	-1.13011	1.13023	-1.08332	-1.35523	0.240916	-0.566932	0.264323	-0.211617	-0.829123	-0.130554	-0.0298642	0.333239	-0.566923
749	SQ	CHONDRO	Growth	Chondrocyte	2	Chondrocyte SQ	All else	-1.2259	-1.36597	-1.14575	-0.123202	-1.55182	-0.357022	0.194831	-1.0393	1.33433	0.453213	0.133417	0.138312	0.914533	0.0859787	-0.153697	0.440203	0.877341	-0.444675	0.919211	1.36381	1.45067	-0.770274	-1.55247	-1.61681	-1.18615	-0.320074	-1.00503	-0.381635	0.455541	-0.0332622	0.386908	-0.424921	-0.415646	-0.261295	-0.222857	-0.575182	0.291085	-0.499869	0.0584471	-0.942805	-0.987612	0.087062
750	SQ	CHONDRO	Growth	Chondrocyte	2	Chondrocyte SQ	All else	-0.530894	0.115151	-0.88111	-0.361996	-0.194078	-0.717637	1.60285	0.582465	-1.31514	0.971393	-0.192677	0.86219	-1.94559	0.848597	0.903499	1.07857	-2.05749	-0.805737	-1.1343	-1.75705	-1.54646	0.247254	0.798697	-1.00191	-0.930888	-1.26329	-0.962595	-0.937104	-0.453772	-0.964348	-0.884794	-1.08462	-0.795404	-0.630598	0.275516	-0.755266	0.143653	-0.965258	0.404561	-0.517919	-0.875808	-1.2008
751	SQ	CHONDRO	Growth	Chondrocyte	2	Chondrocyte SQ	All else	-1.13965	-0.899259	-0.906333	-0.84784	-0.438771	-0.235611	0.566048	0.133259	0.807227	0.174478	0.556314	0.992162	0.464372	1.04586	0.89163	0.232312	0.45411	-1.01337	0.811025	1.19687	1.0055	-1.00854	-1.0385	-1.55864	0.00811185	-0.182499	-1.0741	-0.44808	0.492842	-0.405161	0.159133	-0.687618	-0.40048	-0.217562	-0.179093	0.340952	-0.519857	-0.924101	0.0389948	-0.0310924	-0.0253375	0.0594555
752	SQ	CHONDRO	Growth	Chondrocyte	2	Chondrocyte SQ	All else	-0.261676	-0.250212	-0.362147	-0.306042	0.52289	-0.426046	1.61313	0.752867	0.40707	-1.47766	-1.70298	0.0228596	-1.15047	0.18026	0.279991	0.888943	-1.38793	0.167219	-1.74688	-1.96358	-1.38373	0.066912	-0.948515	-0.192318	-0.128435	0.732898	-0.47484	-0.855581	-0.387239	-0.680664	-0.150711	-0.781052	-0.335318	-0.386147	-0.272657	0.112834	-0.115214	0.153881	-0.389561	-0.261468	0.0791239	-0.21592
753	SQ	CHONDRO	Growth	Chondrocyte	2	Chondrocyte SQ	All else	0.468569	0.374097	0.084441	0.935277	-0.103052	0.30776	1.7979	-0.239364	-0.470595	-0.339636	-1.64636	2.43999	-2.41962	2.19352	2.34628	1.50942	-2.59038	-2.19981	1.26978	-1.11845	-1.22132	0.947786	0.258516	0.594799	0.528893	-0.0321612	-0.741768	-0.521793	-0.364999	-0.936811	-0.364949	-0.657637	-1.2671	-0.814252	-1.11172	-0.793099	-1.14776	-0.319414	-0.522694	-0.0169351	-0.0716952	-0.540486
754	SQ	CHONDRO	Growth	Chondrocyte	2	Chondrocyte SQ	All else	-0.508212	-0.375148	-0.711395	-0.180102	-0.358716	-0.359616	1.43616	-0.701587	-0.502561	0.140462	-0.164758	0.646669	-1.62714	0.702658	0.586088	0.783973	-1.80824	-0.696838	-0.30843	-1.6459	-1.43392	-1.4096	1.80305	0.267845	0.543439	1.07636	1.23129	0.518492	-0.0260389	0.634676	0.343554	1.18544	-0.110005	0.343922	-0.11873	0.196886	-0.497025	0.716079	-0.716305	0.0484616	0.365157	-0.248182
755	SQ	CHONDRO	Growth	Chondrocyte	2	Chondrocyte SQ	All else	-0.941203	-1.12751	-0.64207	-0.805757	-0.659002	-0.655626	1.07061	-0.445359	0.115479	-0.130466	0.182485	1.52187	-1.2126	1.45335	1.39928	2.14442	-1.26164	-1.48965	1.66927	-0.54214	-0.741402	-0.313809	0.770936	-0.263179	-0.79075	0.336197	0.316686	-0.672192	-0.42316	-0.804245	0.321908	-0.503489	-0.384425	-0.444236	-0.459785	-0.340856	0.32532	-0.518864	0.772108	-0.318501	0.0510367	-0.531469
756	SQ	CHONDRO	Growth	Chondrocyte	2	Chondrocyte SQ	All else	0.172617	-0.361783	0.217266	0.0224084	0.806503	-0.492693	1.39079	0.567964	-0.717913	-0.417958	-0.597611	0.412172	-0.79756	0.443177	0.300323	1.72551	-0.942138	-0.530842	-0.55298	-0.93404	-0.90452	-0.682795	0.680966	0.923367	0.11007	-0.255438	-0.436343	-0.0485032	2.49459	2.51772	2.24713	2.66543	3.15842	3.69232	3.29573	2.14464	4.12405	3.9927	0.682403	-0.154765	0.0130675	0.469566
757	SQ	CHONDRO	Growth	Chondrocyte	2	Chondrocyte SQ	All else	-0.798258	-0.795847	-0.50896	-1.45006	0.880415	0.711509	1.55444	-0.626351	-1.07264	0.648463	-0.232433	0.592741	-1.25376	0.655386	0.613401	0.141662	-1.3216	-0.576984	-0.636062	-1.28954	-1.19299	0.184775	-1.22198	-0.178859	-1.38344	-0.738224	1.34585	-0.841845	0.32747	-0.405973	-0.286276	0.0496036	-0.330542	-0.363662	-0.156457	-0.614528	0.293152	-0.526779	0.0592633	-1.28972	-1.18694	-1.60078
758	SQ	CHONDRO	Growth	Chondrocyte	2	Chondrocyte SQ	All else	-2.14749	-1.66735	-1.74404	-2.08978	-0.0454784	-0.777834	-0.0487722	0.903238	2.70016	-0.017051	-0.385914	2.72867	-0.548174	2.27166	2.45985	2.55972	-0.525402	-2.57327	0.902855	0.762354	0.426935	-1.03673	0.64028	-1.11293	1.03681	0.294522	-0.368231	0.52125	-0.0815939	1.99988	-0.108675	1.71367	2.59691	0.415498	2.74912	0.364816	2.23661	0.487526	-0.369262	0.436386	0.795207	0.648208
759	SQ	CHONDRO	Growth	Chondrocyte	2	Chondrocyte SQ	All else	-0.905812	-0.369282	-1.34953	-0.451726	-1.13024	-0.290038	1.69799	-0.739162	-1.31514	0.681574	-1.88941	0.597016	-1.29141	0.718904	0.676281	1.76316	-1.28359	-0.527047	-0.126801	-1.19256	-1.21976	-1.23753	0.560339	0.423861	2.20486	2.18639	2.97348	0.292068	-0.516041	0.219997	0.407555	1.02299	0.0761786	-0.579447	-0.174566	0.195812	0.332791	-0.131045	-1.23656	1.4139	0.343104	0.0998779
760	SQ	CHONDRO	Growth	Chondrocyte	2	Chondrocyte SQ	All else	-0.475954	-0.341329	-0.619384	-0.129702	-0.119644	-0.520793	1.77856	1.90436	0.726223	-0.315466	-1.17602	0.552321	-2.63054	0.608802	0.658021	1.05663	-2.76899	-0.470806	0.150145	-2.64207	-2.0422	0.087424	-0.138286	-1.20381	0.391551	-0.101116	-0.84682	-0.950704	-0.946198	-1.21363	-1.50543	-1.39582	-1.03293	-0.769373	-0.582023	-0.705327	-1.03614	-1.17738	-0.316411	-0.626708	-0.311391	-0.803578
761	SQ	CHONDRO	Growth	Chondrocyte	2	Chondrocyte SQ	All else	-1.36324	-0.92338	-1.38008	-0.761433	-0.962254	-1.03779	0.646715	0.125661	1.3783	0.244086	-0.0319625	0.105765	0.22736	0.168686	-0.0341879	0.261483	0.216137	-0.277857	0.677782	0.358006	0.100892	-0.862516	0.245657	-2.22465	-0.503175	-0.192827	-1.02136	-0.539603	-1.36567	-0.0457997	-1.33944	-0.754796	-0.291549	-1.24775	-0.554859	-1.00345	-0.948609	-0.783217	-0.298841	-0.94125	-0.573277	-0.355462
762	SQ	CHONDRO	Growth	Chondrocyte	2	Chondrocyte SQ	All else	-0.982174	-1.23332	-0.552544	-0.786501	-0.428326	-0.00212024	0.23422	0.610586	0.413643	1.00589	0.969942	0.75529	-0.11604	0.731912	0.447196	0.644242	-0.120041	-0.99728	0.841962	0.346037	-0.00569488	-0.347523	-0.428933	-1.76071	-0.430377	-1.42583	-1.20363	-0.681873	0.504182	-0.617552	0.0966541	-1.10897	-0.584462	-0.63184	-0.856682	-0.959566	-0.455165	-0.892442	0.26255	-0.438506	-0.757345	-0.192777
763	SQ	CHONDRO	Growth	Chondrocyte	2	Chondrocyte SQ	All else	-1.64963	-1.10382	-1.38008	-1.69197	0.438665	-0.256372	0.621334	0.235428	1.30719	0.632825	-0.0536784	-0.0230772	-0.165989	0.0155116	-0.201082	1.11897	-0.149122	-0.195032	0.40251	-0.262313	-0.493025	0.467986	-1.14713	-1.18345	-0.30449	-0.62533	0.576423	-1.18827	-0.80324	0.424693	-0.351761	0.683406	0.546513	-0.356603	0.668354	0.350274	0.6138	-0.594846	0.902342	-0.320329	-0.275422	-0.452208
764	SQ	CHONDRO	Growth	Chondrocyte	2	Chondrocyte SQ	All else	0.468248	-0.203082	0.793417	-0.453516	0.964085	-0.479305	0.827213	-1.33861	-1.22303	-0.940352	-0.343458	-0.458367	0.518643	-0.530277	-0.779713	-0.437247	0.431668	0.0753146	1.57741	0.346425	0.217879	0.192631	-0.654076	-0.530139	-0.595113	-0.943394	0.312646	-0.983541	-0.992563	-1.08842	-1.03565	-1.22135	-1.31159	-0.510472	-1.157	-0.840013	-0.815416	-0.235518	-0.423485	-0.732552	-0.35231	-0.784244
765	SQ	CHONDRO	Growth	Chondrocyte	2	Chondrocyte SQ	All else	-2.81127	-3.01584	-2.39578	-1.99649	-0.594044	-1.08193	-0.199836	3.03479	1.16169	-0.485506	0.607541	1.55996	0.522174	1.64494	2.3793	1.28159	0.67384	-0.738537	-2.09319	0.655475	1.43371	-1.65949	-0.823827	-2.55806	-0.495271	-0.206385	-1.44118	0.307253	-1.05957	-1.38613	-1.35031	-1.36534	-0.405575	-0.675534	-1.18869	-1.02994	-1.31293	-1.008	-0.132052	-0.281275	0.064696	2.05892
766	SQ	CHONDRO	Growth	Chondrocyte	2	Chondrocyte SQ	All else	-0.524258	-0.808942	-0.128934	-1.22993	1.08992	0.312474	-0.161602	0.793534	-1.31514	0.725558	0.711817	0.85405	0.713542	0.725636	0.379578	0.269454	0.637549	-1.22097	2.20656	1.32637	1.42593	-0.789892	0.508739	-1.40914	0.208678	1.78559	-1.25917	-0.26825	-0.45032	-0.699604	-0.555424	-1.03166	-0.278096	-0.372586	-0.729916	-0.983023	-0.801462	-1.04282	0.530479	0.173468	-0.136841	-0.503777
767	SQ	CHONDRO	Growth	Chondrocyte	2	Chondrocyte SQ	All else	-0.00173167	0.262499	-0.204285	0.447906	-0.586086	-0.854139	0.767119	-0.15603	0.574442	0.419748	0.112588	0.087255	0.417474	0.12867	-0.0710649	1.1896	0.409471	-0.279108	0.581603	0.708009	0.39062	-0.845002	-0.356871	-0.249661	-0.763346	-0.913059	0.799269	-0.657891	-0.618195	0.474543	-0.109078	0.402931	0.740066	-0.0151952	0.763484	0.438463	0.838476	0.510462	0.691904	-0.055165	-0.304851	-0.102833
768	SQ	CHONDRO	Growth	Chondrocyte	2	Chondrocyte SQ	All else	-1.20854	-1.54283	-1.00988	-0.777189	-0.485346	-1.24809	1.24753	1.0936	-1.10558	-0.809203	0.521772	1.29516	-1.65327	1.33052	1.62195	0.394823	-1.67665	-0.929059	-1.34377	-1.26603	-1.1745	-0.764633	-0.183448	-0.425517	-0.982051	0.983722	0.953225	-0.616211	-0.75665	0.162046	-0.0679383	-0.223479	0.556634	-0.0873088	0.278142	-0.51465	0.197359	0.288428	-0.289308	-0.767527	-0.296281	-1.2246
769	SQ	CHONDRO	Growth	Chondrocyte	2	Chondrocyte SQ	All else	-1.54541	-1.80459	-1.60531	-0.953071	-0.641181	-0.139624	1.40715	1.25798	-0.760491	0.27661	-0.141104	2.2863	-2.44724	2.15561	2.4766	0.71349	-2.51138	-1.86684	0.281196	-1.41458	-1.2949	-1.07091	0.400919	-1.0975	-1.11099	-1.29952	-1.30818	0.327635	1.1901	-1.24458	0.949915	-0.830179	1.84778	-0.265938	-1.03476	-0.221951	-0.866156	-0.105718	-0.403866	-1.11665	-1.1452	0.346605
770	FLAT	MC3T3	DEX	Osteoblast	2	Osteoblast Flat	All else	1.14948	0.864556	0.479031	3.06391	-1.40021	-0.285316	1.44157	-1.38039	-1.29886	-1.24541	-1.39147	-0.967987	1.15991	-1.11682	-1.03257	-0.733972	1.09378	0.780818	1.40596	1.17119	1.08439	2.69285	-0.135898	-0.947578	-1.37535	-1.43139	0.503621	-1.81233	-0.99594	-1.42526	-1.09643	-1.25217	-1.16728	-1.02464	-1.19022	-1.20993	-1.14438	-0.816619	-1.09193	-1.65376	-1.44375	-1.98089
771	FLAT	MC3T3	DEX	Osteoblast	2	Osteoblast Flat	All else	3.31533	3.60123	2.51824	3.78079	-0.0993875	-0.111013	0.411046	-0.370463	-1.32153	-1.41593	-1.42721	-2.13449	1.17437	-2.75088	-1.95254	-0.635575	1.26202	2.32074	-0.336179	-0.0755112	-0.0670529	2.68062	0.498589	4.82701	0.0498571	1.19669	-0.323301	0.166699	-0.102369	0.633754	-0.700416	0.799055	-0.430066	-0.266723	-0.647752	0.410114	-0.365589	-1.1981	0.947681	-0.591309	0.725497	0.835809
772	FLAT	MC3T3	DEX	Osteoblast	2	Osteoblast Flat	All else	3.75186	3.79241	3.16364	3.588	0.134503	-0.512809	-0.0147497	-1.68501	-1.32153	-1.42954	-1.85766	-2.76085	1.58714	-3.93315	-2.55669	-1.09561	1.71436	3.18388	-1.28682	-0.0497903	0.316301	1.85581	-0.811686	0.025232	-0.69551	0.0607143	0.524568	-0.514525	0.100466	-0.479188	-0.151041	-0.494476	-1.34575	-0.867714	-0.448026	-1.03171	-1.08247	0.517272	-0.591453	-0.802524	-0.00139986	-0.0675686
773	FLAT	MC3T3	DEX	Osteoblast	2	Osteoblast Flat	All else	-0.0601938	-0.129091	-0.154065	1.01832	-0.663958	-0.73219	0.904147	-1.2924	-1.27911	0.228481	0.266823	0.0168021	0.324684	-0.111927	-0.312237	0.952143	0.430669	-0.366431	-0.0203334	0.430436	0.268295	0.551384	-1.15841	-0.403079	-1.25785	-0.57603	-1.16821	-0.98722	0.305022	-0.600668	0.648444	-0.57244	-0.862506	-0.217198	-0.630492	-0.338183	-0.62119	-0.50226	-0.444992	-0.798993	-0.764743	-0.888332
774	FLAT	MC3T3	DEX	Osteoblast	2	Osteoblast Flat	All else	-0.350986	-0.412069	-0.666741	1.03462	-1.06851	-0.687047	0.878028	-0.675066	0.927467	0.980018	0.511809	0.326797	0.863731	0.288251	0.0509661	0.609845	0.81092	-0.581755	0.17234	1.62905	1.46517	0.658239	-2.09381	-1.42092	-0.694037	0.0219878	-0.163101	-0.714495	0.268069	-0.124629	0.820647	0.571795	-0.478115	0.988836	0.306485	2.70281	0.641143	0.287879	-0.617882	-0.690527	0.0501178	-0.633115
775	FLAT	MC3T3	DEX	Osteoblast	2	Osteoblast Flat	All else	-0.238985	-0.154549	-0.301545	0.26738	-0.337489	0.634086	0.865185	0.416994	1.01458	0.048636	-0.167708	-0.0634468	0.0415776	-0.150688	-0.355415	-1.04551	0.0512593	-0.264925	0.170758	0.129581	-0.18789	0.879077	-1.76411	-0.950418	-0.736686	-0.716138	-0.718088	-0.711542	-0.0490093	-0.0861454	-0.282433	-0.257489	0.28203	-0.643846	0.434702	-0.560943	0.377242	0.0811414	0.660237	-0.729674	-1.30934	-0.456938
776	FLAT	MC3T3	DEX	Osteoblast	2	Osteoblast Flat	All else	0.856572	1.20117	0.529333	1.13191	-0.0923997	0.449392	0.884782	-1.46164	-0.504532	-0.340699	-0.259016	-0.104774	0.276489	-0.100861	-0.296765	0.645776	0.245602	-0.135282	1.57055	0.7615	0.10772	-0.0582148	-0.360798	0.175878	-0.576835	0.434325	-0.0261152	0.0645324	-0.221003	0.482929	-0.323264	1.32212	-1.28534	-1.2101	-0.679807	-1.10597	-0.343624	1.50371	-0.450143	0.141161	0.293461	0.252449
777	FLAT	MC3T3	DEX	Osteoblast	2	Osteoblast Flat	All else	0.578317	0.14649	0.323224	1.26962	-0.335133	-0.952738	-0.0753281	-0.33305	-1.32153	-0.511142	-0.0746376	-0.595702	1.29418	-0.705727	-0.765186	-0.534151	1.3987	0.325606	-0.182777	1.82508	1.78178	1.77589	0.147589	0.75229	0.626087	-0.291115	-0.933675	-0.825764	-0.863122	-0.216087	-0.735268	0.229167	-0.25572	-1.36155	-0.218713	-0.863899	-0.0900215	-0.677847	-1.02194	-0.152443	1.06149	-0.229392
778	FLAT	MC3T3	DEX	Osteoblast	2	Osteoblast Flat	All else	0.399757	0.719715	0.0260633	1.02401	-0.374765	1.03847	2.07745	-0.322785	-0.714889	-0.115311	-0.912688	-0.186333	-0.935801	-0.0968858	-0.0791525	0.58536	-1.04691	0.210512	0.107684	-1.52167	-1.32206	-0.0983759	-1.52892	0.671339	-1.32368	-0.784776	0.770117	-0.0582473	-1.37913	-0.253616	-1.28567	-0.144349	-0.0983829	0.726085	-1.05707	-0.831227	-0.52534	-1.03469	0.00849363	-1.34998	-0.580986	-0.770352
779	FLAT	MC3T3	DEX	Osteoblast	2	Osteoblast Flat	All else	0.562823	0.157861	0.393406	0.925419	-0.52196	-0.992403	0.43176	-1.09307	-0.0538989	-0.916219	-0.130132	-0.941215	0.888281	-1.13549	-1.03457	-0.037645	0.948429	0.725981	-0.481061	0.792953	0.492949	0.626628	-1.92839	0.580522	-0.991644	-1.07484	-0.498105	-0.163799	-1.14208	-0.527282	-1.16112	-0.62669	-0.493216	0.12252	-0.144741	0.13522	0.363264	-0.709	0.289425	-1.1284	-1.03525	0.226821
780	FLAT	MC3T3	DEX	Osteoblast	2	Osteoblast Flat	All else	0.660806	0.947283	0.323224	1.52515	-0.627729	0.60847	1.00515	-1.61051	0.562307	0.867637	0.148556	-1.37077	1.27797	-1.66566	-1.39012	-0.303352	1.25584	1.23086	0.0314275	1.12255	1.00711	-0.115011	-2.13443	1.24175	-0.97221	-1.17175	0.931353	-0.099007	-0.661425	0.0899768	-0.101939	0.613188	0.00406872	-0.998304	-0.090495	-1.36497	0.594617	-0.417298	0.627295	0.070197	-0.964548	0.084906
781	FLAT	MC3T3	DEX	Osteoblast	2	Osteoblast Flat	All else	0.324054	0.961507	0.102976	-0.00535478	0.275511	-0.119353	2.01291	0.0793966	0.162799	-0.911239	-1.29828	1.41717	-1.95574	1.45993	1.28619	2.45436	-2.4129	-1.3451	0.454889	-1.05472	-1.17882	0.300053	-0.0228464	1.13391	0.283922	0.114351	-0.938664	0.342402	0.0385172	-0.631967	-0.275337	-0.480019	0.00947751	-1.41521	-0.0510434	-0.513421	-0.427493	0.4578	-0.40116	0.31321	0.0353812	-0.0375511
782	FLAT	MC3T3	DEX	Osteoblast	2	Osteoblast Flat	All else	1.13033	1.11854	1.09273	0.578446	0.626092	0.195163	0.420001	0.892369	-1.04394	-1.1288	-1.81001	-0.721551	0.270879	-0.73871	-0.705323	-0.512093	0.313639	0.624881	0.574374	0.158355	-0.373137	-0.30225	-1.39088	0.174348	-0.800108	1.25909	-0.723251	-0.151552	1.20841	0.678596	1.38272	0.526379	-0.778763	2.73626	0.76757	3.10151	0.299365	1.79993	0.892335	-0.880487	0.273845	0.0419915
783	FLAT	MC3T3	DEX	Osteoblast	2	Osteoblast Flat	All else	1.05188	1.91286	0.529333	1.35246	-0.192767	-1.57759	0.736453	-0.978194	-0.634895	-0.436281	1.11966	0.0975758	0.0396255	0.140566	-0.0587493	-0.800896	-0.0614957	-0.279372	0.553682	0.358981	-0.0922534	-0.243333	-2.02831	0.183318	-0.863405	-1.08059	-0.74623	0.0637162	-0.165685	0.6329	-0.0504743	0.700188	-0.737578	-0.56264	0.222651	0.198067	-0.405527	1.01004	-0.300595	-0.838045	-1.21644	0.557907
784	FLAT	MC3T3	DEX	Osteoblast	2	Osteoblast Flat	All else	-0.25356	-0.706777	-0.11315	-0.321545	-0.105626	-0.655234	1.4587	-0.377703	-1.32153	-0.212012	-0.723093	0.399629	-0.282575	0.395321	0.150817	0.670461	-0.400364	-0.616742	1.26679	0.342587	-0.271318	1.22871	-1.96755	0.250084	-0.663309	0.427836	-0.0339121	-0.901129	0.175136	-0.76248	-0.381552	-0.683235	-0.460268	-1.22876	-0.810492	-1.2619	-0.671113	-0.680679	-0.0238845	-0.89449	-1.22803	-0.76296
785	FLAT	MC3T3	DEX	Osteoblast	2	Osteoblast Flat	All else	0.375487	0.246524	0.102976	1.28254	-0.808907	0.0501943	0.866618	0.123009	0.480636	0.107173	0.465623	-0.0229983	0.630914	-0.0626033	-0.29135	0.0265055	0.556632	-0.275463	1.23773	1.14712	0.744395	-0.491509	-0.907307	-0.495515	-0.679897	-1.2847	-0.639098	-0.187728	-0.161114	0.0681769	0.0330618	0.331191	-0.372408	-1.18486	-0.176795	-0.627771	-0.0181345	1.01004	0.284728	-1.10715	-0.48752	-0.0352545
786	FLAT	MC3T3	DEX	Osteoblast	2	Osteoblast Flat	All else	0.158523	0.702748	-0.154065	1.3587	-0.788442	-0.110762	1.34792	1.07289	-1.32153	-0.795337	-0.430894	-0.791413	0.136737	-0.986654	-0.9556	1.28545	0.0610394	0.512027	-0.162921	-0.230517	-0.614095	0.216338	-0.70375	-0.0547619	1.19762	-0.844479	-0.54954	-0.285599	0.215744	-0.457593	0.233153	-0.57122	-0.344952	-0.202636	0.175803	-0.617376	0.363264	-0.408802	0.822261	0.928294	0.996458	-0.177963
787	FLAT	MC3T3	DEX	Osteoblast	2	Osteoblast Flat	All else	0.703242	0.806702	0.512653	1.01981	0.025592	-0.399917	1.30308	0.926096	-0.288606	-1.66956	-0.511535	-0.972257	-0.00108349	-1.15493	-1.07288	0.228416	-0.119977	0.748557	1.32494	-0.897686	-0.934599	-0.024825	-0.0312787	1.74751	-0.684766	-0.68307	-0.740858	-0.240178	-0.682684	-0.8821	-0.744993	-0.813163	0.116129	-1.05647	-0.248302	-0.641137	-0.561284	0.517272	0.764159	-0.758379	-0.387762	-1.15421
788	FLAT	MC3T3	DEX	Osteoblast	2	Osteoblast Flat	All else	-0.481705	-0.704762	-0.765003	1.12726	-1.33397	-0.744515	0.663849	-1.14452	0.690267	1.18689	0.704288	0.43393	0.661906	0.575835	0.428605	0.324517	0.596381	-0.436509	0.123663	1.32907	1.14257	-1.40501	-1.22117	-0.259522	-1.04543	-0.259097	-0.560471	1.71925	-0.0863507	-0.663118	1.22078	-0.672237	-0.258465	-0.0183134	0.2695	1.35863	0.305355	-0.944062	-0.770159	-0.804393	0.065878	1.87148
789	FLAT	MC3T3	DEX	Osteoblast	2	Osteoblast Flat	All else	-0.638217	-0.0572065	-0.971183	0.396921	-0.747795	0.109142	0.730654	-1.57275	1.80289	1.06141	0.519542	0.337087	0.784469	0.219599	-0.0826814	0.666521	0.70845	-0.714343	0.841866	1.72597	1.30298	-0.627819	-1.56128	-1.67693	-1.00092	0.302443	-1.09314	0.609149	-1.55755	1.73827	-1.44169	1.19974	1.16435	-0.620801	0.476619	-0.80004	-0.387555	-0.771306	0.316735	-0.75237	-0.062484	0.906038
790	FLAT	MC3T3	DEX	Osteoblast	2	Osteoblast Flat	All else	-0.725323	-0.176352	-0.790052	-0.209329	-0.0467466	-0.0147311	0.549074	-1.58262	1.38046	1.00315	0.84857	0.626487	-0.345083	0.573484	0.234003	0.719383	-0.558361	-0.928034	1.03988	-0.0158724	-0.197046	-0.261858	0.574211	-1.11075	0.342362	-0.443561	0.0492938	-0.15181	0.0070296	0.312136	-0.417749	0.425269	-0.244737	0.530784	0.257171	0.574387	0.482415	0.0584852	-0.241022	0.311148	-0.661002	-1.02651
791	FLAT	MC3T3	DEX	Osteoblast	2	Osteoblast Flat	All else	-0.291975	0.795866	-0.571432	-0.32103	-0.358167	-1.60109	1.38981	-0.263553	0.43133	1.1482	0.463446	1.66325	-2.09613	1.71673	1.62057	1.10096	-2.54307	-1.46814	1.16668	-0.993649	-1.16828	-0.501037	-0.849472	-0.561401	-0.739488	0.0194568	-0.328488	-0.107225	1.96151	-1.02795	1.62347	-0.855263	-0.279057	0.968009	0.0623797	0.176593	0.866624	-0.0406359	-0.0458736	-0.448417	-0.276734	-0.455024
792	FLAT	MC3T3	DEX	Osteoblast	2	Osteoblast Flat	All else	0.233505	-0.158649	0.323224	0.238209	-0.00298557	-0.909385	0.310499	0.317043	0.0708767	-1.07288	-0.22248	-0.335173	0.582359	-0.369996	-0.478343	-0.795751	0.655094	0.111978	0.803603	0.918363	0.417421	0.373485	0.145086	0.154768	0.494004	-1.38335	-0.9723	-0.624925	-1.00593	-0.794463	-0.866939	-0.699201	-0.791118	0.198391	-0.465287	1.02626	0.0537524	-0.292688	-0.329073	0.99863	0.200746	0.218037
793	FLAT	MC3T3	DEX	Osteoblast	2	Osteoblast Flat	All else	0.489283	0.57574	0.512653	-0.19375	0.553013	-0.960644	1.23255	-0.985233	0.242767	-0.804862	-0.657089	-0.123011	-0.195607	-0.268002	-0.472863	0.890946	-0.30175	-0.264633	1.07491	-0.176204	-0.526747	1.29749	-1.06469	1.33273	-0.269572	-0.136197	-0.652115	-0.687006	-1.21879	-0.54508	-0.948822	-0.00722777	-0.443794	-0.620801	-0.674875	-0.223834	-0.569271	-0.870428	0.998441	0.258852	-0.321999	0.0471657
794	FLAT	MC3T3	DEX	Osteoblast	2	Osteoblast Flat	All else	1.20151	1.15538	0.949881	1.45517	-0.117366	0.582743	-0.170329	-0.877742	-0.382438	-1.31148	-0.624503	-0.74888	0.871589	-0.773999	-0.714901	-0.934383	0.976505	0.668503	0.398425	1.03119	0.62495	0.984472	-0.578942	1.00689	-0.277496	0.514816	-0.859538	-0.327106	-1.32352	0.25186	-1.01073	0.102288	0.409616	-0.536303	-0.0510434	-0.5951	0.363264	0.268055	-0.26128	0.668002	0.459893	-0.0312845
795	FLAT	MC3T3	DEX	Osteoblast	2	Osteoblast Flat	All else	-0.025834	-0.394351	-0.11315	0.489936	-0.179642	-0.948782	0.216972	-0.202985	1.10826	0.0406424	0.685861	-0.845875	0.898042	-0.794486	-0.683253	-0.00728935	0.928913	0.89474	-0.685877	0.339296	0.594239	2.9872	-1.27578	0.219689	-0.633164	-0.068061	0.258577	-1.15111	-0.14069	-1.40227	-0.20511	-1.23655	-0.616769	-0.876493	-1.09406	-0.927758	-1.23424	-0.349329	0.124624	0.188915	-0.22548	-0.67085
796	FLAT	MC3T3	DEX	Osteoblast	2	Osteoblast Flat	All else	-0.166465	-0.147852	-0.0727524	-0.40988	0.258813	0.912762	1.09515	0.356981	0.14487	-1.18	-0.994435	-0.278923	-0.107807	-0.481081	-0.656686	-0.336576	-0.280801	-0.154169	1.72334	-0.277047	-0.532583	0.566904	-0.249533	-0.16004	-1.12161	-0.871547	-1.18968	-0.714171	-0.943589	-0.947753	-0.987782	-1.19751	-0.0543024	-0.793091	-0.955972	-0.265415	-1.22226	-0.258703	0.66231	-0.679245	-1.29223	-0.938337
797	FLAT	MC3T3	DEX	Osteoblast	2	Osteoblast Flat	All else	-0.272149	-0.636875	-0.456184	0.423898	-0.591674	-1.3816	0.888848	-1.4954	0.376397	-0.490685	0.356647	-0.00823741	0.134135	-0.021416	-0.177713	2.16357	0.07109	-0.201571	0.570834	0.409068	-0.0244766	0.274259	0.652474	-0.301744	-0.29523	0.888916	-0.472544	-0.387477	0.210523	-0.443627	-0.258729	-0.41124	-0.629125	-0.732735	0.318814	-1.32472	0.173563	-0.386145	-0.0649106	-0.0419544	-0.287081	0.523837
798	FLAT	MC3T3	DEX	Osteoblast	2	Osteoblast Flat	All else	-0.504584	-0.872306	-0.571432	0.300906	-0.60228	-1.608	0.811188	0.484112	0.275048	-0.0673303	-0.505855	-0.135574	0.255731	-0.20015	-0.344705	-0.123361	0.291175	-0.127463	-0.0126442	0.569119	0.0538906	0.0860603	-0.416541	-0.772137	-0.366433	0.142161	0.0911235	-0.346848	-1.07469	0.340833	-0.65498	0.646712	0.52534	-1.01696	0.39525	-0.612921	1.04087	-0.759977	-0.185296	-1.30598	-0.672825	-1.01332
799	FLAT	MC3T3	DEX	Osteoblast	2	Osteoblast Flat	All else	-0.600748	-0.965204	-0.666741	0.701437	-0.843495	-1.36732	0.839791	-1.17611	0.336342	0.172983	0.966725	0.0954627	0.826375	0.00260531	-0.253363	-1.29302	0.728433	-0.449314	0.201277	1.55999	1.21444	1.41362	-1.18178	0.758196	-0.049173	-0.508593	-0.863242	-0.851615	-0.9404	-0.032087	-0.636758	-0.234942	-0.487724	-0.129333	-0.785834	-0.752518	-0.752985	-1.10832	-0.107148	0.0291007	-0.0434089	-0.842209
800	FLAT	MC3T3	DEX	Osteoblast	2	Osteoblast Flat	All else	0.057831	-0.582533	-0.11315	0.879218	-0.463601	-1.02601	1.33563	-0.279024	-0.993045	-0.59761	-0.650326	-0.569164	-0.403973	-0.561158	-0.507688	0.494494	-0.464854	0.524443	-0.356448	-0.98046	-1.08348	0.66059	-0.962631	0.444412	-1.04989	-0.738537	-0.888144	-0.0904396	-0.493071	-0.440815	-1.13016	-0.99186	0.348253	0.503143	-1.04967	0.0669977	-0.784936	0.772152	-0.786731	-0.192831	-1.0181	-1.2451
801	FLAT	MC3T3	DEX	Osteoblast	2	Osteoblast Flat	All else	-0.693916	-0.722865	-0.866413	0.500553	-0.561335	-0.926943	0.555863	0.271206	0.495125	0.536787	0.606985	-0.067416	0.601829	-0.216797	-0.457445	1.182	0.479229	-0.347166	0.514256	1.01474	0.662063	0.404695	-0.575866	0.967074	-1.01033	0.819177	-0.162299	-0.845497	-0.348396	-0.330036	-0.498821	-0.784007	-0.468505	0.294441	-0.645286	0.278585	0.107667	0.370008	-0.63214	-1.22981	-1.00222	-1.24326
802	FLAT	MC3T3	DEX	Osteoblast	2	Osteoblast Flat	All else	-0.157711	0.0395332	-0.301545	0.793294	-0.665371	1.05381	1.24487	-0.184084	-0.159971	-0.479021	-0.48462	-0.0520579	-0.186647	-0.0215085	-0.154314	0.425624	-0.213902	-0.101374	0.481374	-0.27326	-0.4698	0.604105	-1.59796	0.144477	-0.312816	-0.0621096	0.0144574	-0.0378523	-0.484296	-0.572446	-0.655377	-0.287617	-0.0503488	-0.211415	-0.588574	-1.00201	-0.623187	0.19159	0.0824214	-0.613256	-0.793394	-0.685329
803	FLAT	MC3T3	DEX	Osteoblast	2	Osteoblast Flat	All else	-0.188999	0.108186	-0.456184	0.720634	-0.539921	-0.222619	0.949669	-0.660275	0.667063	0.876251	0.593346	-0.561548	-0.162502	-0.961467	-1.04084	0.0827808	-0.232605	0.000621012	-0.672279	-0.969511	-0.804867	1.52455	-0.323198	0.817327	-0.281002	0.808187	0.37542	-0.0814361	-0.0487059	0.0387722	-0.0242776	-0.109471	-1.22905	0.366909	-1.17296	-0.608465	-0.235793	-0.734489	-1.18954	-0.194699	-0.475905	-0.847226
804	FLAT	MC3T3	DEX	Osteoblast	2	Osteoblast Flat	All else	-0.544073	-0.936686	-0.571432	0.389666	-0.592541	-1.28701	0.607369	-0.241683	1.2967	0.48306	0.47473	0.355117	0.589806	0.12633	-0.210752	0.0974237	0.505585	-0.852705	1.11863	1.54235	0.953814	1.31356	0.139707	0.577574	-0.181875	-0.695029	0.353582	0.0172519	-0.721062	0.283716	-0.304384	1.06283	-0.0955824	-0.885272	0.259637	0.221323	0.905122	0.273719	-2.01812	-0.0962	-0.518375	-0.258291
805	FLAT	MC3T3	DEX	Osteoblast	2	Osteoblast Flat	All else	-0.382914	-0.502945	-0.301545	0.221307	-0.82377	-0.549892	0.932425	0.179771	0.112529	-0.28224	-0.618288	0.268925	0.14847	0.253289	0.0166657	1.58225	0.0652927	-0.511366	0.90119	0.708463	0.186149	-0.142148	-1.23456	-0.899619	-0.338065	-0.985377	-0.937519	-0.396461	-0.606941	-0.321594	-0.754624	-0.0504302	0.238376	-0.378424	-0.450492	-1.19805	-0.739007	-0.672183	-0.0974084	-0.100824	0.360557	-0.566766
806	FLAT	MC3T3	DEX	Osteoblast	2	Osteoblast Flat	All else	-0.821955	-0.534202	-0.971183	0.137451	-0.650248	-0.0626018	0.762764	1.7449	0.81464	0.3226	0.298268	-0.215952	0.952468	-0.191603	-0.304364	0.268968	0.899025	0.0589103	1.03335	1.8074	1.23813	-0.642028	-1.04354	-1.2052	-0.842488	-0.696795	-0.173195	-0.257042	0.337209	0.272469	-0.227536	0.207725	0.756842	-1.30668	1.16375	-0.306997	0.960454	-0.315344	1.32778	-0.552384	-0.0390293	0.0396976
807	FLAT	MC3T3	DEX	Osteoblast	2	Osteoblast Flat	All else	0.414145	0.981755	0.102976	0.797976	-0.219176	-0.647124	0.963577	-0.158722	-0.448681	-0.687889	-0.894922	-0.270886	0.411697	-0.39684	-0.562811	0.00480804	0.396558	-0.0816951	1.21778	0.770796	0.180123	-0.622811	-1.22429	-0.0704993	-0.671323	-0.949882	0.135171	-0.194205	-1.1171	0.3918	-0.923724	1.5286	-0.344952	0.180757	-0.583643	0.417792	-0.377571	-0.159582	0.298711	-1.2126	-0.550958	-0.123631
808	FLAT	MC3T3	DEX	Osteoblast	2	Osteoblast Flat	All else	0.992046	1.37337	0.723038	1.37607	-0.145748	0.0681691	-0.326893	-0.178158	-0.348588	0.498245	-0.573172	-0.76665	0.787645	-1.07455	-1.08995	-0.700455	0.7982	0.334037	0.102333	0.693448	0.442825	-0.740402	-1.19174	-0.183192	-0.389693	0.0802629	-0.757313	-0.457967	0.023965	-0.724171	0.331413	-0.550204	-1.06294	0.0798666	-0.953506	-0.759943	-0.942691	-0.513588	0.683687	-0.311777	-0.310994	-0.367398
809	FLAT	MC3T3	DEX	Osteoblast	2	Osteoblast Flat	All else	0.0139123	0.656836	-0.456184	1.13405	-0.838842	-1.84321	1.01387	-0.997863	1.02179	0.790772	0.289106	-0.657251	0.408803	-1.06885	-1.04865	-0.0135517	0.340662	0.166027	-0.705708	0.0769491	-0.125738	-0.78709	-1.39455	-1.25182	-1.41698	-0.477719	1.34343	-0.481168	0.632964	0.285827	0.985118	-0.419072	-0.133485	2.16986	-0.983096	1.55081	-0.806901	0.205751	0.863131	-1.43604	-1.20722	-0.733025
810	FLAT	MC3T3	DEX	Osteoblast	2	Osteoblast Flat	All else	-0.398696	0.0275138	-0.642644	0.322225	-0.382077	0.305877	0.621422	0.101801	-0.890988	0.686449	0.884849	1.01171	-0.178342	0.82374	0.392452	0.112823	-0.274656	-1.41845	1.12982	0.48045	0.25375	-0.705203	-0.274736	-0.706169	-0.662995	-0.296773	-0.24061	-0.173648	-0.917767	0.345613	-1.2093	1.164	-0.730714	-1.39008	0.316348	-1.12676	0.558654	-0.541908	-0.993377	-0.787101	-0.115739	-0.585145
811	FLAT	MC3T3	DEX	Osteoblast	2	Osteoblast Flat	All else	-0.394012	-0.342065	-0.456184	0.077049	-0.129485	-1.05941	0.957998	2.271	-1.20752	-0.424422	0.442569	0.94617	-0.216206	0.875099	0.496264	0.204833	-0.388813	-1.22996	0.793729	0.568166	0.160933	-0.382812	-0.516778	-1.04347	0.47071	-1.08571	-0.646226	-0.362725	0.027251	-0.00952049	0.0588898	-0.479851	0.3246	0.282151	1.0492	-0.667868	0.555798	-0.997872	-0.236095	0.658505	0.391941	-0.264032
812	FLAT	MC3T3	DEX	Osteoblast	2	Osteoblast Flat	All else	0.155529	0.785107	0.102976	-0.254542	0.345614	0.357046	1.13442	-0.905121	0.315512	-0.426863	-0.2928	-0.169396	-0.836762	-0.053904	-0.0111038	0.611842	-0.699336	0.247543	-0.521271	-1.24565	-1.22221	0.645773	-1.13077	-0.00226616	-0.349391	-1.02163	-0.255793	-0.863612	0.0296704	-1.03783	0.472609	-1.02285	-0.863878	-0.0754855	-0.751314	-0.413921	-0.87879	-0.134093	0.344697	-0.632718	-0.711818	-0.291466
813	FLAT	MC3T3	DEX	Osteoblast	2	Osteoblast Flat	All else	0.577433	-0.10561	0.738666	0.0981994	0.424003	-0.260721	0.315003	-1.70528	-0.953795	-0.832451	-1.2089	-1.0695	0.465973	-1.29091	-1.14807	-0.624734	0.602334	0.865857	0.446444	0.114159	-0.368886	-0.240308	-0.271566	-1.14491	0.797685	0.528427	0.489941	-0.68795	-0.0676493	-0.448726	-0.181693	-0.176152	0.266476	-0.390078	0.0697769	-1.02429	0.0916926	-0.482435	-0.170846	0.412505	0.277449	-0.769392
814	FLAT	MC3T3	DEX	Osteoblast	2	Osteoblast Flat	All else	0.555716	0.837506	0.340914	1.05777	-0.34136	-0.244469	0.732454	-1.36023	-0.73636	0.00367176	-0.163255	-1.06054	0.625395	-1.24471	-1.12565	0.657007	0.686992	0.870987	0.761154	0.238883	-0.106563	-0.168238	-1.62488	-0.472649	-0.399683	-1.20341	-0.0908461	-0.541563	-0.179859	0.45296	-0.513177	0.151454	0.658484	0.216519	0.133885	-0.0218672	-0.054078	-1.33574	0.130637	-0.692934	-0.248089	0.244377
815	FLAT	MC3T3	DEX	Osteoblast	2	Osteoblast Flat	All else	0.426166	1.10856	0.233285	0.222869	0.448595	-0.614065	1.54517	-1.37894	0.275992	-0.825606	-1.20273	-0.338827	-0.0772637	-0.381252	-0.508724	0.533444	-0.23863	0.0924322	1.34204	-0.121598	-0.538825	-0.0764744	0.225804	-0.197903	0.262266	-0.0869034	0.325911	-0.4618	1.11744	-0.624839	0.916371	-1.03674	-0.243364	1.05907	-0.184193	-0.820832	-0.565277	0.12079	1.06432	-0.199734	-0.442936	-0.258074
816	FLAT	MC3T3	DEX	Osteoblast	2	Osteoblast Flat	All else	-1.09105	-1.037	-0.765003	-1.15046	0.264322	-0.059382	0.15166	-0.690776	0.411983	0.889464	1.18861	0.646947	0.210044	0.576071	0.221317	0.136271	0.0818232	-0.970763	1.6496	1.26333	0.539635	-0.732717	-0.647905	-0.146655	-0.046995	-0.757998	1.39904	-0.356738	0.871744	-0.0701519	1.66996	-1.07797	-0.268075	2.45813	-0.428301	1.31427	-0.659131	1.82457	-0.880808	-0.393707	-0.452571	-0.931164
817	FLAT	MC3T3	DEX	Osteoblast	2	Osteoblast Flat	All else	-0.54102	-1.15109	-0.571432	0.712141	-0.72218	-1.55975	0.60373	0.445088	-0.121956	0.133754	0.390632	0.13555	0.177106	-0.168018	-0.471896	0.79316	0.00689128	-0.708687	0.106178	0.487837	0.137595	0.455895	-1.58794	-0.770753	-0.330528	-0.235396	-0.492689	-0.819667	-1.00416	0.336465	-0.931926	0.160788	-0.498707	-0.620801	0.772501	-0.70945	-0.00215962	0.273719	-0.143482	-0.486569	-0.177034	-1.14051
818	FLAT	MC3T3	DEX	Osteoblast	2	Osteoblast Flat	All else	-0.47511	-0.680162	-0.301545	-0.543842	0.237355	0.404827	0.614726	-0.49712	-1.06016	-0.0636391	-0.247386	0.679857	0.306898	0.599207	0.265387	0.101892	0.260902	-0.989924	1.49215	1.30725	0.711197	0.921198	-1.30834	-0.962801	0.98513	-0.643908	-0.710677	-0.88383	-0.139306	-0.608886	-0.18713	-0.675811	-1.13021	-0.0548443	-0.529396	-0.142156	-0.269739	-0.202062	-0.209052	0.38774	1.00185	-0.294882
819	FLAT	MC3T3	DEX	Osteoblast	2	Osteoblast Flat	All else	-0.883413	-1.12675	-0.765003	-0.307634	-0.484571	-0.387111	0.24973	2.49176	1.41227	1.47417	0.584769	-0.0891296	0.818834	-0.0697858	-0.20295	1.00422	0.808559	-0.0790231	0.00491277	1.15054	1.05634	0.946675	-2.26015	0.19411	-0.703721	1.16946	-0.771415	-0.776986	-0.49674	-1.00196	-0.432941	-1.08398	-1.02313	-0.525329	-0.731588	-0.0307774	-0.651144	-0.270031	-0.856764	-0.541556	-0.687101	-1.45307
820	FLAT	MC3T3	DEX	Osteoblast	2	Osteoblast Flat	All else	-0.710545	-0.314482	-0.571432	-0.79444	0.0639317	1.0047	0.831465	-0.661344	-0.417265	0.087964	0.0750101	-0.350704	-0.450543	-0.31689	0.0440347	-0.0317193	-0.275199	0.641025	-1.0527	-0.870364	-0.972018	-0.0963245	-2.32497	-0.145355	-0.446045	0.214353	-0.0292725	-0.416197	-0.861028	0.233126	-0.403799	0.410344	-0.298276	0.331279	-0.921451	-0.563913	-0.457446	0.508776	0.526586	-0.050674	0.131004	-0.438626
821	FLAT	MC3T3	DEX	Osteoblast	2	Osteoblast Flat	All else	-0.379999	-0.556546	-0.323182	-0.0679474	-0.242391	0.0152869	0.945023	-0.126116	0.603906	-0.650361	1.17099	1.03723	-0.121724	1.00043	0.688277	0.618317	-0.193337	-1.22442	0.916526	0.993995	0.34109	-0.365325	-1.88392	-1.15465	-1.23365	-0.682511	0.798096	-0.739682	-1.00568	-0.196645	-0.652191	-0.0104591	-0.155505	-0.164404	-0.975698	-0.982706	-1.11842	-0.510756	-0.838979	-1.24241	-1.01351	-1.04393
822	FLAT	MC3T3	DEX	Osteoblast	2	Osteoblast Flat	All else	-0.502169	-0.553767	-0.456184	0.118315	-0.082599	-0.231448	0.504906	-1.32349	0.820172	0.0385705	1.19065	-0.0524569	0.0565594	0.0580675	-0.0927427	-0.392011	-0.0421866	-0.0413301	0.290707	0.0176283	-0.160189	-0.974155	-2.31978	-1.62303	0.128134	0.0768571	0.963029	0.0142129	-0.0821114	-0.066774	-0.457583	0.136697	-0.50008	-0.754682	0.212788	-0.838653	0.437147	-0.284191	0.185946	0.0154489	-0.00657085	-0.726615
823	FLAT	MC3T3	DEX	Osteoblast	2	Osteoblast Flat	All else	0.0701313	0.0817552	-0.0527435	0.0828341	0.0249332	-0.715696	0.975349	-0.715446	-0.311129	-0.842484	0.334785	0.239292	0.090781	0.213262	-0.0294719	1.6358	0.00539858	-0.499248	1.34974	0.441369	0.0927903	-0.0589544	0.782897	-0.0954956	-0.590962	-1.00233	1.97344	-0.677121	0.257952	-0.197788	0.652395	-0.321469	-0.774644	1.45907	-0.248302	1.06539	0.161582	0.426648	-0.414418	-1.07097	-0.59075	-0.933306
824	FLAT	MC3T3	DEX	Osteoblast	2	Osteoblast Flat	All else	1.20077	0.97614	0.905769	1.55582	-0.283294	-0.100184	-0.00191261	-1.15916	0.671953	-0.175429	-1.38439	-1.25761	1.1383	-1.49442	-1.26644	-0.715926	1.22271	1.12687	0.0734336	1.2934	0.760118	2.79428	-0.923555	-0.84419	2.45643	0.940395	-0.579797	-1.34219	-1.1217	-1.22835	-1.29058	-1.20772	-0.570093	-1.07073	-0.970767	-1.40047	-0.882784	-0.757145	0.367414	0.694696	1.08192	-0.331191
825	FLAT	MC3T3	DEX	Osteoblast	2	Osteoblast Flat	All else	0.970424	0.990096	0.905769	0.705422	0.397396	0.0751679	-0.254431	1.13993	-1.30533	-0.813326	-0.811286	-1.06473	0.772965	-1.34653	-1.19001	-0.660623	0.87566	0.813104	0.187286	0.653967	0.157272	1.52824	-0.0581902	1.90896	-0.653603	-0.408908	-0.644797	-1.36611	0.36954	-1.49483	0.654401	-1.04554	-0.408101	-0.787604	-0.810492	-0.847563	-0.99461	0.4578	0.753911	-0.105896	-0.450909	-0.724219
826	FLAT	MC3T3	DEX	Osteoblast	2	Osteoblast Flat	All else	-0.192861	0.551382	-0.301545	-0.487389	0.341787	-0.805731	1.1132	-1.72028	-0.103943	0.0722697	0.268648	-0.248178	-0.579337	-0.129664	0.0152896	0.969725	-0.562635	0.420363	0.197428	-0.892499	-1.03275	-0.703912	-2.1992	0.337638	-1.01036	1.03787	-0.566672	0.451909	0.464399	1.99689	0.174742	2.18642	1.02414	0.708748	-0.391314	0.34804	0.0337838	0.820296	0.971755	-1.45728	-0.306032	1.87896
827	FLAT	MC3T3	DEX	Osteoblast	2	Osteoblast Flat	All else	0.444121	0.197641	0.233285	1.26634	-0.536102	-0.0156134	-0.38051	0.236773	1.36452	1.48018	-0.0386883	-1.63132	1.57094	-1.872	-1.43395	-0.844972	1.50745	1.7537	-2.13737	0.134661	1.6746	-0.300815	-1.88429	-0.668885	-1.5469	0.020904	0.860924	-0.364045	-0.345424	0.75511	-0.185087	0.610845	0.598138	-0.75578	0.484016	-0.624801	-0.0381031	-0.601382	0.504431	-1.39229	-1.25557	-0.992854
828	FLAT	MC3T3	DEX	Osteoblast	2	Osteoblast Flat	All else	-0.648278	-0.9904	-0.666741	0.393493	-0.764099	-1.19281	0.663832	0.0533118	0.78502	0.913173	0.627731	0.0823808	0.459202	0.0153778	-0.173856	-0.311353	0.517206	-0.356034	-0.217129	1.03606	0.531593	0.471274	-1.37246	0.0535708	-1.32502	-0.23142	0.582856	-0.905938	-0.519852	-1.259	-0.475194	-1.15366	-0.166487	0.451689	-0.322274	-1.22775	-0.864812	-0.159582	0.892117	-1.15878	-1.0041	-1.39642
829	FLAT	MC3T3	DEX	Osteoblast	2	Osteoblast Flat	All else	-0.395768	-0.519686	-0.456184	0.605685	-0.587893	0.169497	0.87093	-0.732173	1.1534	0.361992	1.01939	0.312471	0.377894	0.343722	0.151998	0.167338	0.463447	-0.468763	0.0975898	1.01731	0.56414	1.78083	-0.447749	-0.317678	-0.582704	0.0452382	-0.619166	-1.54821	-1.32893	-0.503364	-1.31024	-0.104516	-1.03274	-0.527524	-0.628026	-0.358974	-0.603218	-0.369153	0.347755	-0.366507	-0.354389	-1.33923
830	FLAT	MC3T3	DEX	Osteoblast	2	Osteoblast Flat	All else	-0.45421	-1.00027	-0.571432	0.737135	-0.809684	-1.95243	0.817977	-0.146992	0.601533	0.157854	0.456643	-0.342871	0.863946	-0.39945	-0.540926	0.607335	0.708192	0.0695172	1.63341	0.758207	0.948048	1.43167	0.538157	-1.33506	-0.0872556	-0.133492	-0.28214	-1.54354	-0.491132	-1.48953	-0.805081	-0.991661	-0.571466	-1.01915	-1.03734	-1.0035	-1.06251	-0.689176	-0.159572	-0.731228	-0.235821	-1.28525
831	FLAT	MC3T3	DEX	Osteoblast	2	Osteoblast Flat	All else	-0.372432	-0.321366	-0.642644	0.93459	-1.27278	0.59382	0.832585	-1.15216	1.86001	-0.249681	0.101286	0.0757323	1.03533	-0.0247576	-0.281403	1.31305	0.913951	-0.4394	-0.153766	1.54347	1.65895	0.787916	-1.57482	-1.13206	0.395432	1.10064	-0.420479	-1.27156	-0.550201	-0.143771	-0.70834	-0.417078	-0.243364	-0.115967	-0.75378	-0.0797839	-0.719038	0.253895	1.40857	-0.0869488	0.216607	-0.551649
832	FLAT	MC3T3	DEX	Osteoblast	2	Osteoblast Flat	All else	-0.289703	-0.347014	-0.501783	1.07841	-0.901831	0.444584	0.791193	-0.298135	0.411732	0.279088	0.255137	0.0623305	1.02126	-0.131748	-0.398091	0.299204	0.988775	-0.520766	0.13843	1.71776	1.61616	0.558618	-0.199411	-1.56245	-1.26963	-1.26384	-0.2164	-1.02176	-0.57873	-0.00936132	-0.354421	-0.259345	-0.0290293	0.787535	0.434702	1.17244	-0.377571	-0.261535	-0.171393	-0.919157	-0.754602	-0.128364
833	FLAT	MC3T3	DEX	Osteoblast	2	Osteoblast Flat	All else	-0.523361	-1.11674	-0.971183	1.06065	-0.996014	-1.37233	1.11055	-1.52079	-0.707461	-1.01685	1.17037	0.745607	0.472385	0.666428	0.30956	1.12801	0.306799	-1.05947	1.3995	1.62583	1.02478	1.16987	-1.3385	-0.50209	-1.54855	-0.00998632	-0.722762	-1.41091	-0.72619	-0.820769	-0.951369	-0.948107	-1.14806	-0.662502	-0.738985	-0.892116	-1.07449	-0.757145	-0.428554	-1.4587	-1.45503	-1.23334
834	FLAT	MC3T3	DEX	Osteoblast	2	Osteoblast Flat	All else	0.51412	0.00976569	0.340914	0.938529	-0.233083	-1.14351	-0.658473	0.704003	2.17654	-0.0795605	-0.151096	-2.45309	1.75372	-3.18369	-1.86938	-1.40909	1.43666	3.31026	-4.71644	-3.50896	1.42184	-1.33278	-0.900786	-3.46278	-0.321681	2.38891	0.874688	0.531892	0.291644	-1.35746	-0.633269	-1.37771	-1.09177	-1.36264	-1.11132	-0.901026	-1.20029	-0.890253	0.859971	0.310081	1.9501	0.631138
835	FLAT	MC3T3	DEX	Osteoblast	2	Osteoblast Flat	All else	-0.319922	-0.723684	-0.301545	0.394991	-0.322182	-0.815557	1.08945	0.741021	0.0231135	-0.475383	-0.744435	-0.538967	-0.471759	-0.548286	-0.572592	-0.150469	-0.621843	0.405514	0.348508	-1.19423	-1.1269	0.774391	-0.826688	-0.38378	-0.068059	-0.454399	-0.622423	-1.03285	-0.477741	-0.760352	-0.625522	-0.493053	-0.552247	-0.413188	-0.928849	-0.647077	-0.52534	-0.830779	0.501593	-0.146011	-0.400502	-1.31569
836	FLAT	MC3T3	DEX	Osteoblast	2	Osteoblast Flat	All else	0.504206	0.259651	0.512653	0.328116	0.212922	0.0411628	1.31791	1.21954	-1.32153	-1.84188	-0.704255	-0.682134	-0.258302	-0.746718	-0.724436	0.916169	-0.381192	0.527907	-0.396067	-0.949387	-1.00411	0.830955	-0.64924	-0.398553	0.514658	-0.283877	-0.154569	-1.24933	-0.434862	-0.3992	-0.951213	-0.728302	-0.741696	-0.773338	-0.487478	-0.497085	-0.563281	-0.660855	0.29445	-0.290266	-0.0914036	-1.55296
837	FLAT	MC3T3	DEX	Osteoblast	2	Osteoblast Flat	All else	0.422472	1.23872	0.159472	0.146334	0.391668	-1.46554	1.14685	0.437096	0.808724	-0.29165	-0.389237	-0.364238	0.0457953	-0.418029	-0.539992	0.0737978	-0.0837746	0.109195	0.903352	0.133765	-0.402252	0.430337	-0.694675	-0.229602	-0.186526	-0.538743	-0.0904296	-0.626254	-1.10618	0.473887	-1.26601	0.199413	-1.10001	0.280198	-0.93378	-0.78519	-0.838852	-0.462611	0.470484	-0.916354	0.0885245	-1.22641
[truncated: 4,102 more rows]
[truncated: 104 more columns]
