# Supplementary material for: Predicting gene expression using morphological cell responses to nanotopography
Source: Nat Commun. 2020 Mar 13;11:1384. doi: 10.1038/s41467-020-15114-1 (PMC7070086; doi:10.1038/s41467-020-15114-1)
Supplement: Supplementary file 7 — Supplementary Data 4 [file 41467_2020_15114_MOESM7_ESM.xlsx]

## Sheet: premyoblast
colclust h=1.5							Summary of cluster
[[1]]
[1] "NuclearGranularity_1_CorrDNA"							Granularity of chromatin
[2] "NuclearTexture_Gabor_CorrDNA_5"							Texture of chromatin
[[2]]
[1] "Texture_Correlation_CorrFAK_5_0"							Texture of FAK, pFAK
[2] "Texture_InfoMeas2_CorrFAK_5_0"							Granularity of chromatin, Actin, pFAK
[3] "Texture_SumVariance_CorrFAK_5_0"							Intensity of pFAK
[4] "NuclearTexture_SumAverage_CorrFAK_5_0"							Radial distribution of FAK, pFAK
[5] "Granularity_1_CorrActin"
[6] "NuclearRadialDistribution_FracAtD_CorrFAK_5of10"
[7] "NuclearRadialDistribution_FracAtD_CorrFAK_4of10"
[8] "Intensity_IntegratedIntensity_CorrpFAK/CorrActin"
[9] "NuclearRadialDistribution_MeanFrac_CorrFAK_5of10"
[10] "Granularity_1_CorrpFAK"
[11] "NuclearTexture_SumAverage_CorrDNA_5_0"
[12] "Granularity_1_CorrFAK"
[13] "Texture_DifferenceVariance_CorrpFAK_5_0"
[14] "NuclearRadialDistribution_MeanFrac_CorrpFAK_5of10"
[15] "NuclearRadialDistribution_MeanFrac_CorrpFAK_6of10"
[16] "RadialDistribution_MeanFrac_CorrpFAK_4of10"
[17] "RadialDistribution_MeanFrac_CorrpFAK_2of10"
[18] "RadialDistribution_MeanFrac_CorrpFAK_3of10"
[19] "Texture_SumAverage_CorrpFAK_5_0"
[20] "NuclearShape_Perimeter"
[21] "Texture_Entropy_CorrpFAK_5_0"
[22] "Texture_SumEntropy_CorrpFAK_5_0"
[23] "Texture_Variance_CorrpFAK_5_0"
[24] "Texture_SumVariance_CorrpFAK_5_0"
[25] "NuclearRadialDistribution_FracAtD_CorrFAK_10of10"
[26] "RadialDistribution_RadialCV_CorrpFAK_4of10"
[27] "NuclearRadialDistribution_RadialCV_CorrpFAK_5of10"
[28] "NuclearGranularity_9_CorrDNA"
[29] "NuclearGranularity_8_CorrDNA"
[30] "Texture_InfoMeas2_CorrpFAK_5_0"
[31] "Texture_Correlation_CorrpFAK_5_0"
[[3]]
[1] "NuclearRadialDistribution_RadialCV_CorrFAK_6of10"							Radial distribution of actin, FAK,
[2] "NuclearRadialDistribution_RadialCV_CorrFAK_7of10"							Granularity of actin, FAK, pFAK
[3] "NuclearRadialDistribution_RadialCV_CorrFAK_5of10"							Texture of chromatin
[4] "RadialDistribution_RadialCV_CorrFAK_4of10"							Intensity of pFAK
[5] "RadialDistribution_RadialCV_CorrFAK_5of10"
[6] "Granularity_2_CorrActin"
[7] "RadialDistribution_RadialCV_CorrFAK_3of10"
[8] "NuclearRadialDistribution_RadialCV_CorrFAK_3of10"
[9] "NuclearRadialDistribution_RadialCV_CorrFAK_2of10"
[10] "NuclearRadialDistribution_RadialCV_CorrFAK_8of10"
[11] "NuclearShape_Zernike_6_4"
[12] "NuclearRadialDistribution_RadialCV_CorrActin_3of10"
[13] "RadialDistribution_RadialCV_CorrActin_2of10"
[14] "NuclearRadialDistribution_RadialCV_CorrActin_4of10"
[15] "RadialDistribution_RadialCV_CorrActin_4of10"
[16] "Intensity_IntegratedIntensityEdge_CorrpFAK/CorrActin"
[17] "NuclearTexture_DifferenceVariance_CorrDNA_5_0"
[18] "NuclearTexture_DifferenceEntropy_CorrDNA_5_0"
[19] "NuclearTexture_Contrast_CorrDNA_5_0"
[20] "Texture_InfoMeas1_CorrpFAK_5_0"
[21] "Granularity_2_CorrpFAK"
[22] "Granularity_2_CorrFAK"
[23] "NuclearRadialDistribution_RadialCV_CorrpFAK_2of10"
[24] "RadialDistribution_RadialCV_CorrpFAK_1of10"
[25] "Granularity_3_CorrpFAK"
[26] "RadialDistribution_MeanFrac_CorrFAK_10of10"
[[4]]
[1] "Texture_AngularSecondMoment_CorrpFAK_5_0"							Texture of chromatin, pFAK
[2] "Texture_InverseDifferenceMoment_CorrpFAK_5_0"							Radial distribution of actin, pFAK
[3] "RadialDistribution_RadialCV_CorrActin_9of10"							Edge intensity of pFAK
[4] "Intensity_IntegratedIntensityEdge_CorrpFAK/CorrFAK"							Intensity of actin, pFAK
[5] "NuclearShape_Solidity"							Nuclear morphometry
[6] "Intensity_IntegratedIntensity_CorrpFAK"							Granularity of DNA
[7] "NuclearShape_MedianRadius"
[8] "NuclearShape_Area"
[9] "NuclearShape_MajorAxisLength"
[10] "RadialDistribution_ZernikeMagnitude_CorrActin_0_0"
[11] "NuclearRadialDistribution_ZernikeMagnitude_CorrActin_0_0"
[12] "RadialDistribution_ZernikeMagnitude_CorrpFAK_0_0"
[13] "NuclearRadialDistribution_ZernikeMagnitude_CorrActin_2_2"
[14] "RadialDistribution_ZernikeMagnitude_CorrActin_2_2"
[15] "NuclearRadialDistribution_ZernikeMagnitude_CorrpFAK_0_0"
[16] "NuclearRadialDistribution_ZernikeMagnitude_CorrpFAK_4_0"
[17] "NuclearTexture_InverseDifferenceMoment_CorrDNA_5_0"
[18] "NuclearTexture_SumEntropy_CorrDNA_5_0"
[19] "NuclearTexture_SumVariance_CorrDNA_5_0"
[20] "NuclearTexture_Correlation_CorrDNA_5_0"
[21] "NuclearTexture_InfoMeas2_CorrDNA_5_0"
[22] "NuclearRadialDistribution_ZernikeMagnitude_CorrActin_7_5"
[23] "NuclearRadialDistribution_ZernikeMagnitude_CorrpFAK_8_6"
[24] "NuclearRadialDistribution_ZernikeMagnitude_CorrActin_9_9"
[25] "NuclearRadialDistribution_ZernikeMagnitude_CorrActin_7_1"
[26] "NuclearRadialDistribution_ZernikeMagnitude_CorrActin_7_7"
[27] "NuclearRadialDistribution_ZernikeMagnitude_CorrActin_9_7"
[28] "NuclearRadialDistribution_ZernikeMagnitude_CorrActin_9_5"
[29] "NuclearGranularity_4_CorrDNA"
[30] "NuclearRadialDistribution_ZernikeMagnitude_CorrActin_9_1"
[31] "NuclearRadialDistribution_ZernikeMagnitude_CorrActin_9_3"
[32] "RadialDistribution_ZernikeMagnitude_CorrpFAK_7_7"
[33] "RadialDistribution_ZernikeMagnitude_CorrActin_1_1"
[34] "RadialDistribution_ZernikeMagnitude_CorrActin_3_1"
[35] "NuclearRadialDistribution_ZernikeMagnitude_CorrActin_5_1"
[36] "NuclearRadialDistribution_ZernikeMagnitude_CorrActin_3_3"
[37] "RadialDistribution_ZernikeMagnitude_CorrpFAK_5_5"
[38] "NuclearRadialDistribution_FracAtD_CorrActin_7of10"
[39] "NuclearRadialDistribution_ZernikeMagnitude_CorrActin_8_6"
[40] "NuclearRadialDistribution_ZernikeMagnitude_CorrActin_6_4"
[41] "NuclearRadialDistribution_ZernikeMagnitude_CorrActin_8_2"
[42] "NuclearRadialDistribution_ZernikeMagnitude_CorrActin_6_0"
[43] "NuclearRadialDistribution_ZernikeMagnitude_CorrpFAK_8_2"
[44] "RadialDistribution_ZernikeMagnitude_CorrpFAK_4_4"
[45] "NuclearRadialDistribution_ZernikeMagnitude_CorrActin_6_6"
[46] "RadialDistribution_ZernikeMagnitude_CorrActin_8_6"
[47] "NuclearRadialDistribution_ZernikeMagnitude_CorrActin_4_4"
[48] "RadialDistribution_ZernikeMagnitude_CorrActin_6_6"
[49] "RadialDistribution_ZernikeMagnitude_CorrpFAK_2_2"
[50] "NuclearRadialDistribution_RadialCV_CorrFAK_10of10"
[51] "RadialDistribution_ZernikeMagnitude_CorrActin_9_7"
[52] "RadialDistribution_RadialCV_CorrpFAK_9of10"
[53] "RadialDistribution_ZernikeMagnitude_CorrActin_4_4"
[54] "RadialDistribution_ZernikeMagnitude_CorrActin_4_2"
[55] "Intensity_IntegratedIntensityEdge_CorrActin"
[56] "NuclearRadialDistribution_ZernikeMagnitude_CorrpFAK_6_6"
[57] "NuclearRadialDistribution_ZernikeMagnitude_CorrpFAK_8_8"
[58] "NuclearGranularity_6_CorrDNA"
[59] "NuclearRadialDistribution_ZernikeMagnitude_CorrpFAK_9_7"
[60] "NuclearRadialDistribution_MeanFrac_CorrFAK_8of10"
[61] "NuclearRadialDistribution_ZernikeMagnitude_CorrpFAK_7_1"
[62] "NuclearRadialDistribution_RadialCV_CorrFAK_9of10"
[63] "RadialDistribution_ZernikeMagnitude_CorrpFAK_1_1"
[64] "NuclearRadialDistribution_ZernikeMagnitude_CorrpFAK_6_0"
[65] "NuclearRadialDistribution_ZernikeMagnitude_CorrpFAK_9_1"
[66] "NuclearRadialDistribution_ZernikeMagnitude_CorrActin_1_1"
[67] "NuclearRadialDistribution_ZernikeMagnitude_CorrActin_3_1"
[68] "RadialDistribution_ZernikeMagnitude_CorrpFAK_6_2"
[69] "RadialDistribution_ZernikeMagnitude_CorrpFAK_6_0"
[70] "RadialDistribution_ZernikeMagnitude_CorrpFAK_8_4"
[71] "RadialDistribution_ZernikeMagnitude_CorrpFAK_8_2"
[72] "RadialDistribution_ZernikeMagnitude_CorrpFAK_4_2"
[73] "RadialDistribution_ZernikeMagnitude_CorrpFAK_2_0"
[74] "NuclearRadialDistribution_ZernikeMagnitude_CorrpFAK_6_4"
[75] "NuclearRadialDistribution_ZernikeMagnitude_CorrActin_8_0"
[76] "NuclearRadialDistribution_ZernikeMagnitude_CorrActin_8_8"
[77] "RadialDistribution_ZernikeMagnitude_CorrActin_7_3"
[78] "RadialDistribution_ZernikeMagnitude_CorrpFAK_8_8"
[79] "RadialDistribution_ZernikeMagnitude_CorrpFAK_9_3"
[80] "RadialDistribution_ZernikeMagnitude_CorrpFAK_7_1"
[81] "RadialDistribution_ZernikeMagnitude_CorrpFAK_5_1"
[82] "RadialDistribution_ZernikeMagnitude_CorrpFAK_6_4"
[83] "RadialDistribution_ZernikeMagnitude_CorrpFAK_9_1"
[84] "RadialDistribution_ZernikeMagnitude_CorrpFAK_6_6"
[85] "RadialDistribution_ZernikeMagnitude_CorrpFAK_9_7"
[86] "RadialDistribution_ZernikeMagnitude_CorrpFAK_7_5"
[87] "RadialDistribution_ZernikeMagnitude_CorrActin_5_3"

## Sheet: myoblast
									Summary of cluster
[[1]]
[1] "NuclearRadialDistribution_ZernikeMagnitude_CorrpFAK_6_0"									Radial distribution of actin, FAK, pFAK
[2] "NuclearRadialDistribution_ZernikeMagnitude_CorrpFAK_7_1"									Intensity of pFAK
[3] "RadialDistribution_ZernikeMagnitude_CorrpFAK_4_2"									Granularity of DNA, pFAK, FAK
[4] "RadialDistribution_ZernikeMagnitude_CorrpFAK_2_2"									Texture of chromatin
[5] "RadialDistribution_ZernikeMagnitude_CorrpFAK_5_1"									Nuclear morphometry
[6] "RadialDistribution_ZernikeMagnitude_CorrpFAK_9_3"
[7] "RadialDistribution_ZernikeMagnitude_CorrpFAK_6_2"
[8] "RadialDistribution_ZernikeMagnitude_CorrpFAK_9_7"
[9] "NuclearRadialDistribution_ZernikeMagnitude_CorrpFAK_8_6"
[10] "RadialDistribution_ZernikeMagnitude_CorrpFAK_1_1"
[11] "RadialDistribution_ZernikeMagnitude_CorrpFAK_9_1"
[12] "RadialDistribution_ZernikeMagnitude_CorrpFAK_7_1"
[13] "NuclearRadialDistribution_ZernikeMagnitude_CorrActin_9_1"
[14] "NuclearRadialDistribution_ZernikeMagnitude_CorrpFAK_9_7"
[15] "NuclearRadialDistribution_ZernikeMagnitude_CorrpFAK_8_8"
[16] "NuclearRadialDistribution_ZernikeMagnitude_CorrActin_6_4"
[17] "RadialDistribution_ZernikeMagnitude_CorrpFAK_6_6"
[18] "RadialDistribution_ZernikeMagnitude_CorrpFAK_4_4"
[19] "RadialDistribution_ZernikeMagnitude_CorrpFAK_6_4"
[20] "NuclearRadialDistribution_ZernikeMagnitude_CorrActin_7_1"
[21] "NuclearRadialDistribution_ZernikeMagnitude_CorrActin_6_0"
[22] "NuclearRadialDistribution_ZernikeMagnitude_CorrActin_8_2"
[23] "NuclearRadialDistribution_ZernikeMagnitude_CorrpFAK_6_4"
[24] "NuclearRadialDistribution_ZernikeMagnitude_CorrpFAK_9_1"
[25] "Intensity_IntegratedIntensity_CorrpFAK"
[26] "NuclearRadialDistribution_ZernikeMagnitude_CorrpFAK_8_2"
[27] "NuclearRadialDistribution_RadialCV_CorrFAK_9of10"
[28] "NuclearRadialDistribution_RadialCV_CorrFAK_8of10"
[29] "NuclearRadialDistribution_FracAtD_CorrActin_7of10"
[30] "NuclearRadialDistribution_RadialCV_CorrFAK_10of10"
[31] "NuclearRadialDistribution_RadialCV_CorrFAK_7of10"
[32] "NuclearRadialDistribution_FracAtD_CorrFAK_5of10"
[33] "NuclearRadialDistribution_FracAtD_CorrFAK_4of10"
[34] "RadialDistribution_MeanFrac_CorrpFAK_4of10"
[35] "RadialDistribution_MeanFrac_CorrpFAK_3of10"
[36] "NuclearGranularity_9_CorrDNA"
[37] "RadialDistribution_MeanFrac_CorrpFAK_2of10"
[38] "RadialDistribution_ZernikeMagnitude_CorrpFAK_7_5"
[39] "RadialDistribution_ZernikeMagnitude_CorrpFAK_8_4"
[40] "NuclearTexture_InverseDifferenceMoment_CorrDNA_5_0"
[41] "NuclearShape_MedianRadius"
[42] "RadialDistribution_RadialCV_CorrFAK_4of10"
[43] "RadialDistribution_RadialCV_CorrFAK_5of10"
[44] "NuclearRadialDistribution_ZernikeMagnitude_CorrpFAK_6_6"
[45] "RadialDistribution_ZernikeMagnitude_CorrActin_5_3"
[46] "RadialDistribution_ZernikeMagnitude_CorrpFAK_6_0"
[47] "NuclearRadialDistribution_RadialCV_CorrFAK_6of10"
[48] "RadialDistribution_ZernikeMagnitude_CorrpFAK_7_7"
[49] "RadialDistribution_ZernikeMagnitude_CorrpFAK_8_2"
[50] "RadialDistribution_ZernikeMagnitude_CorrpFAK_5_5"
[51] "NuclearGranularity_8_CorrDNA"
[52] "NuclearGranularity_6_CorrDNA"
[53] "RadialDistribution_ZernikeMagnitude_CorrpFAK_8_8"
[54] "NuclearShape_MajorAxisLength"
[55] "NuclearShape_Area"
[56] "RadialDistribution_RadialCV_CorrpFAK_4of10"
[57] "NuclearRadialDistribution_RadialCV_CorrpFAK_5of10"
[58] "NuclearShape_Zernike_6_4"
[59] "RadialDistribution_RadialCV_CorrpFAK_9of10"
[60] "RadialDistribution_RadialCV_CorrActin_9of10"
[61] "NuclearShape_Solidity"
[62] "NuclearRadialDistribution_RadialCV_CorrFAK_5of10"
[63] "RadialDistribution_ZernikeMagnitude_CorrActin_7_3"
[64] "RadialDistribution_RadialCV_CorrFAK_3of10"
[65] "NuclearRadialDistribution_ZernikeMagnitude_CorrActin_5_1"
[66] "NuclearRadialDistribution_ZernikeMagnitude_CorrActin_3_1"
[67] "NuclearRadialDistribution_ZernikeMagnitude_CorrActin_3_3"
[68] "RadialDistribution_ZernikeMagnitude_CorrActin_9_7"
[69] "RadialDistribution_ZernikeMagnitude_CorrActin_4_2"
[70] "Intensity_IntegratedIntensityEdge_CorrActin"
[71] "NuclearRadialDistribution_ZernikeMagnitude_CorrActin_9_3"
[72] "NuclearRadialDistribution_ZernikeMagnitude_CorrActin_2_2"
[73] "NuclearRadialDistribution_ZernikeMagnitude_CorrActin_8_0"
[74] "NuclearRadialDistribution_ZernikeMagnitude_CorrActin_1_1"
[75] "NuclearRadialDistribution_ZernikeMagnitude_CorrActin_7_5"
[76] "NuclearRadialDistribution_ZernikeMagnitude_CorrActin_9_5"
[77] "NuclearRadialDistribution_ZernikeMagnitude_CorrActin_8_6"
[78] "NuclearRadialDistribution_ZernikeMagnitude_CorrActin_4_4"
[79] "NuclearRadialDistribution_ZernikeMagnitude_CorrActin_6_6"
[80] "RadialDistribution_ZernikeMagnitude_CorrActin_3_1"
[81] "NuclearRadialDistribution_RadialCV_CorrFAK_3of10"
[82] "RadialDistribution_ZernikeMagnitude_CorrActin_1_1"
[83] "NuclearRadialDistribution_ZernikeMagnitude_CorrActin_8_8"
[84] "NuclearRadialDistribution_ZernikeMagnitude_CorrActin_9_7"
[85] "NuclearGranularity_4_CorrDNA"
[86] "NuclearRadialDistribution_RadialCV_CorrFAK_2of10"
[87] "RadialDistribution_ZernikeMagnitude_CorrActin_6_6"
[88] "RadialDistribution_ZernikeMagnitude_CorrActin_8_6"
[89] "RadialDistribution_ZernikeMagnitude_CorrActin_4_4"
[90] "RadialDistribution_ZernikeMagnitude_CorrActin_2_2"
[91] "Granularity_1_CorrActin"
[92] "NuclearRadialDistribution_ZernikeMagnitude_CorrActin_7_7"
[93] "NuclearRadialDistribution_ZernikeMagnitude_CorrActin_9_9"
[94] "Granularity_1_CorrpFAK"
[95] "Granularity_3_CorrpFAK"
[96] "NuclearRadialDistribution_RadialCV_CorrpFAK_2of10"
[97] "RadialDistribution_RadialCV_CorrActin_4of10"
[98] "RadialDistribution_RadialCV_CorrActin_2of10"
[99] "NuclearRadialDistribution_RadialCV_CorrActin_3of10"
[100] "NuclearRadialDistribution_RadialCV_CorrActin_4of10"
[101] "Granularity_1_CorrFAK"
[102] "RadialDistribution_MeanFrac_CorrFAK_10of10"
[103] "NuclearRadialDistribution_FracAtD_CorrFAK_10of10"
[104] "NuclearRadialDistribution_MeanFrac_CorrpFAK_5of10"
[105] "NuclearRadialDistribution_MeanFrac_CorrpFAK_6of10"
[106] "NuclearTexture_SumAverage_CorrDNA_5_0"
[107] "NuclearShape_Perimeter"
[108] "NuclearTexture_SumAverage_CorrFAK_5_0"
[109] "NuclearRadialDistribution_MeanFrac_CorrFAK_5of10"
[110] "NuclearRadialDistribution_MeanFrac_CorrFAK_8of10"
[111] "Texture_InverseDifferenceMoment_CorrpFAK_5_0"
[112] "Texture_AngularSecondMoment_CorrpFAK_5_0"
[113] "Granularity_2_CorrActin"
[114] "Granularity_2_CorrFAK"
[115] "Granularity_2_CorrpFAK"
[[2]]
[1] "NuclearGranularity_1_CorrDNA" "NuclearTexture_Gabor_CorrDNA_5"								Granularity of chromatin
[3] "RadialDistribution_RadialCV_CorrpFAK_1of10" "Texture_InfoMeas1_CorrpFAK_5_0"								Texture of chromatin, pFAK
[5] "NuclearTexture_Contrast_CorrDNA_5_0" "NuclearTexture_DifferenceVariance_CorrDNA_5_0"
[7] "NuclearTexture_DifferenceEntropy_CorrDNA_5_0"
[[3]]
[1] "RadialDistribution_ZernikeMagnitude_CorrpFAK_0_0"									Texture of chromatin, FAK, pFAK
[2] "NuclearRadialDistribution_ZernikeMagnitude_CorrpFAK_0_0"									Intensity of pFAK
[3] "RadialDistribution_ZernikeMagnitude_CorrpFAK_2_0"									Edge intensity of pFAK
[4] "NuclearRadialDistribution_ZernikeMagnitude_CorrpFAK_4_0"									Radial distribution of actin, pFAK
[5] "RadialDistribution_ZernikeMagnitude_CorrActin_0_0"
[6] "NuclearRadialDistribution_ZernikeMagnitude_CorrActin_0_0"
[7] "NuclearTexture_SumEntropy_CorrDNA_5_0"
[8] "NuclearTexture_SumVariance_CorrDNA_5_0"
[9] "Intensity_IntegratedIntensityEdge_CorrpFAK/CorrFAK"
[10] "Texture_Correlation_CorrpFAK_5_0"
[11] "Texture_InfoMeas2_CorrpFAK_5_0"
[12] "Texture_Correlation_CorrFAK_5_0"
[13] "Texture_InfoMeas2_CorrFAK_5_0"
[14] "Texture_SumVariance_CorrpFAK_5_0"
[15] "Texture_Variance_CorrpFAK_5_0"
[16] "Texture_SumEntropy_CorrpFAK_5_0"
[17] "Texture_Entropy_CorrpFAK_5_0"
[18] "Texture_DifferenceVariance_CorrpFAK_5_0"
[19] "Texture_SumVariance_CorrFAK_5_0"
[20] "Texture_SumAverage_CorrpFAK_5_0"
[[4]]
[1] "Intensity_IntegratedIntensityEdge_CorrpFAK/CorrActin" "Intensity_IntegratedIntensity_CorrpFAK/CorrActin"									Intensity of pFAK
[3] "NuclearTexture_InfoMeas2_CorrDNA_5_0" "NuclearTexture_Correlation_CorrDNA_5_0"									Texture of chromatin

## Sheet: preosteoblast
col clust h=1.2										Summary of cluster
[[1]]
[1] "NuclearRadialDistribution_FracAtD_CorrFAK_4of10"										Radial distribution of actin, FAK and pFAK
[2] "NuclearRadialDistribution_FracAtD_CorrActin_7of10"										Intensity of pFAK
[3] "NuclearRadialDistribution_FracAtD_CorrFAK_5of10"										Granularity of DNA and actin
[4] "NuclearRadialDistribution_MeanFrac_CorrFAK_5of10"
[5] "Intensity_IntegratedIntensity_CorrpFAK"
[6] "NuclearRadialDistribution_ZernikeMagnitude_CorrpFAK_4_0"
[7] "NuclearGranularity_1_CorrDNA"
[8] "Granularity_1_CorrActin"
[[2]]
[1] "NuclearRadialDistribution_ZernikeMagnitude_CorrpFAK_0_0"										Radial distribution of pFAK
[2] "RadialDistribution_ZernikeMagnitude_CorrpFAK_2_0"
[3] "RadialDistribution_ZernikeMagnitude_CorrpFAK_0_0"
[[3]]
[1] "Granularity_1_CorrFAK" "RadialDistribution_MeanFrac_CorrFAK_10of10"										Granularity of FAK, pFAK
[3] "Granularity_1_CorrpFAK" "Intensity_IntegratedIntensity_CorrpFAK/CorrActin"										Edge intensity of pFAK
[5] "Intensity_IntegratedIntensityEdge_CorrpFAK/CorrActin"										Intensity of pFAK/Actin
[[4]]
[1] "Texture_AngularSecondMoment_CorrpFAK_5_0" "Intensity_IntegratedIntensityEdge_CorrpFAK/CorrFAK"										Texture of pFAK
[3] "Texture_InfoMeas1_CorrpFAK_5_0" "Granularity_2_CorrActin"										Granularity of actin
[[5]]
[1] "RadialDistribution_ZernikeMagnitude_CorrpFAK_5_5"										Radial distribution of actin, FAK pFAK
[2] "RadialDistribution_ZernikeMagnitude_CorrpFAK_7_5"										Texture of chromatin, pFAK,
[3] "RadialDistribution_ZernikeMagnitude_CorrpFAK_7_7"										Nuclear morphometry
[4] "RadialDistribution_ZernikeMagnitude_CorrpFAK_1_1"
[5] "RadialDistribution_ZernikeMagnitude_CorrpFAK_8_4"
[6] "RadialDistribution_ZernikeMagnitude_CorrpFAK_6_4"
[7] "RadialDistribution_ZernikeMagnitude_CorrpFAK_2_2"
[8] "RadialDistribution_ZernikeMagnitude_CorrpFAK_9_7"
[9] "RadialDistribution_ZernikeMagnitude_CorrpFAK_4_2"
[10] "RadialDistribution_ZernikeMagnitude_CorrpFAK_6_6"
[11] "RadialDistribution_ZernikeMagnitude_CorrpFAK_8_8"
[12] "RadialDistribution_ZernikeMagnitude_CorrpFAK_4_4"
[13] "RadialDistribution_ZernikeMagnitude_CorrpFAK_9_3"
[14] "RadialDistribution_ZernikeMagnitude_CorrpFAK_5_1"
[15] "RadialDistribution_ZernikeMagnitude_CorrpFAK_6_2"
[16] "RadialDistribution_ZernikeMagnitude_CorrpFAK_8_2"
[17] "RadialDistribution_ZernikeMagnitude_CorrpFAK_9_1"
[18] "RadialDistribution_ZernikeMagnitude_CorrpFAK_7_1"
[19] "NuclearRadialDistribution_ZernikeMagnitude_CorrpFAK_8_2"
[20] "NuclearRadialDistribution_ZernikeMagnitude_CorrpFAK_6_0"
[21] "NuclearRadialDistribution_MeanFrac_CorrFAK_8of10"
[22] "Texture_InverseDifferenceMoment_CorrpFAK_5_0"
[23] "NuclearTexture_Gabor_CorrDNA_5"
[24] "NuclearRadialDistribution_ZernikeMagnitude_CorrpFAK_7_1"
[25] "NuclearRadialDistribution_ZernikeMagnitude_CorrpFAK_9_1"
[26] "NuclearTexture_InverseDifferenceMoment_CorrDNA_5_0"
[27] "NuclearRadialDistribution_RadialCV_CorrActin_3of10"
[28] "RadialDistribution_RadialCV_CorrActin_2of10"
[29] "NuclearRadialDistribution_RadialCV_CorrActin_4of10"
[30] "RadialDistribution_RadialCV_CorrpFAK_9of10"
[31] "RadialDistribution_ZernikeMagnitude_CorrpFAK_6_0"
[32] "NuclearRadialDistribution_ZernikeMagnitude_CorrpFAK_8_6"
[33] "NuclearShape_Solidity"
[34] "NuclearRadialDistribution_ZernikeMagnitude_CorrpFAK_9_7"
[35] "NuclearRadialDistribution_ZernikeMagnitude_CorrpFAK_6_4"
[36] "NuclearRadialDistribution_ZernikeMagnitude_CorrpFAK_8_8"
[37] "NuclearRadialDistribution_ZernikeMagnitude_CorrpFAK_6_6"
[38] "RadialDistribution_ZernikeMagnitude_CorrActin_7_3"
[[6]]
[1] "NuclearRadialDistribution_ZernikeMagnitude_CorrActin_0_0"										Radial distribution of actin, FAK, pFAK
[2] "RadialDistribution_MeanFrac_CorrpFAK_4of10"										Texture of pFAK, FAK, chromatin,
[3] "Texture_InfoMeas2_CorrpFAK_5_0"										Nuclear morphometry
[4] "Texture_Correlation_CorrpFAK_5_0"										Intensity of actin
[5] "RadialDistribution_ZernikeMagnitude_CorrActin_0_0"
[6] "RadialDistribution_RadialCV_CorrFAK_5of10"
[7] "RadialDistribution_MeanFrac_CorrpFAK_2of10"
[8] "RadialDistribution_MeanFrac_CorrpFAK_3of10"
[9] "Texture_SumVariance_CorrpFAK_5_0"
[10] "Texture_Variance_CorrpFAK_5_0"
[11] "Texture_SumEntropy_CorrpFAK_5_0"
[12] "Texture_Entropy_CorrpFAK_5_0"
[13] "NuclearTexture_SumAverage_CorrFAK_5_0"
[14] "NuclearRadialDistribution_MeanFrac_CorrpFAK_5of10"
[15] "NuclearTexture_SumAverage_CorrDNA_5_0"
[16] "NuclearShape_Perimeter"
[17] "NuclearRadialDistribution_MeanFrac_CorrpFAK_6of10"
[18] "NuclearShape_MedianRadius"
[19] "NuclearShape_Area"
[20] "Intensity_IntegratedIntensityEdge_CorrActin"
[21] "NuclearRadialDistribution_ZernikeMagnitude_CorrActin_6_0"
[22] "NuclearRadialDistribution_ZernikeMagnitude_CorrActin_8_2"
[23] "Texture_InfoMeas2_CorrFAK_5_0"
[24] "Texture_Correlation_CorrFAK_5_0"
[25] "Texture_SumAverage_CorrpFAK_5_0"
[26] "NuclearRadialDistribution_ZernikeMagnitude_CorrActin_2_2"
[27] "NuclearRadialDistribution_ZernikeMagnitude_CorrActin_4_4"
[28] "NuclearRadialDistribution_ZernikeMagnitude_CorrActin_6_6"
[29] "NuclearRadialDistribution_ZernikeMagnitude_CorrActin_8_8"
[30] "NuclearRadialDistribution_ZernikeMagnitude_CorrActin_9_7"
[31] "NuclearTexture_InfoMeas2_CorrDNA_5_0"
[32] "NuclearTexture_Correlation_CorrDNA_5_0"
[33] "NuclearRadialDistribution_ZernikeMagnitude_CorrActin_9_5"
[34] "RadialDistribution_ZernikeMagnitude_CorrActin_5_3"
[35] "RadialDistribution_ZernikeMagnitude_CorrActin_3_1"
[36] "RadialDistribution_ZernikeMagnitude_CorrActin_6_6"
[37] "RadialDistribution_ZernikeMagnitude_CorrActin_8_6"
[38] "RadialDistribution_ZernikeMagnitude_CorrActin_1_1"
[39] "RadialDistribution_ZernikeMagnitude_CorrActin_4_4"
[40] "NuclearRadialDistribution_ZernikeMagnitude_CorrActin_9_1"
[41] "NuclearRadialDistribution_ZernikeMagnitude_CorrActin_1_1"
[42] "NuclearRadialDistribution_ZernikeMagnitude_CorrActin_8_0"
[43] "NuclearRadialDistribution_ZernikeMagnitude_CorrActin_5_1"
[44] "Texture_SumVariance_CorrFAK_5_0"
[45] "NuclearShape_MajorAxisLength"
[46] "NuclearRadialDistribution_ZernikeMagnitude_CorrActin_3_1"
[47] "NuclearRadialDistribution_ZernikeMagnitude_CorrActin_7_1"
[48] "Texture_DifferenceVariance_CorrpFAK_5_0"
[49] "RadialDistribution_ZernikeMagnitude_CorrActin_4_2"
[50] "RadialDistribution_ZernikeMagnitude_CorrActin_9_7"
[51] "RadialDistribution_ZernikeMagnitude_CorrActin_2_2"
[52] "NuclearRadialDistribution_ZernikeMagnitude_CorrActin_6_4"
[53] "NuclearRadialDistribution_ZernikeMagnitude_CorrActin_9_9"
[54] "NuclearRadialDistribution_ZernikeMagnitude_CorrActin_9_3"
[55] "NuclearRadialDistribution_ZernikeMagnitude_CorrActin_7_5"
[56] "NuclearRadialDistribution_ZernikeMagnitude_CorrActin_3_3"
[57] "NuclearRadialDistribution_ZernikeMagnitude_CorrActin_8_6"
[58] "NuclearRadialDistribution_ZernikeMagnitude_CorrActin_7_7"
[[7]]
[1] "RadialDistribution_RadialCV_CorrActin_9of10" "Granularity_2_CorrpFAK"										Granularity of chromatin, FAK, pFAK
[3] "Granularity_3_CorrpFAK" "NuclearGranularity_8_CorrDNA"										Radial distribution of FAK, pFAK, Actin
[5] "NuclearRadialDistribution_RadialCV_CorrpFAK_5of10" "RadialDistribution_RadialCV_CorrpFAK_4of10"
[7] "NuclearRadialDistribution_RadialCV_CorrFAK_7of10" "NuclearRadialDistribution_RadialCV_CorrFAK_3of10"
[9] "NuclearRadialDistribution_RadialCV_CorrFAK_6of10" "NuclearRadialDistribution_RadialCV_CorrFAK_5of10"
[11] "NuclearGranularity_4_CorrDNA" "RadialDistribution_RadialCV_CorrpFAK_1of10"
[13] "RadialDistribution_RadialCV_CorrActin_4of10" "NuclearTexture_DifferenceVariance_CorrDNA_5_0"
[15] "NuclearRadialDistribution_RadialCV_CorrpFAK_2of10" "NuclearGranularity_9_CorrDNA"
[17] "NuclearShape_Zernike_6_4" "NuclearTexture_DifferenceEntropy_CorrDNA_5_0"
[19] "NuclearTexture_Contrast_CorrDNA_5_0" "NuclearTexture_SumEntropy_CorrDNA_5_0"
[21] "NuclearTexture_SumVariance_CorrDNA_5_0" "NuclearRadialDistribution_FracAtD_CorrFAK_10of10"
[23] "NuclearGranularity_6_CorrDNA" "Granularity_2_CorrFAK"
[25] "RadialDistribution_RadialCV_CorrFAK_3of10" "NuclearRadialDistribution_RadialCV_CorrFAK_2of10"
[27] "NuclearRadialDistribution_RadialCV_CorrFAK_8of10" "RadialDistribution_RadialCV_CorrFAK_4of10"
[29] "NuclearRadialDistribution_RadialCV_CorrFAK_9of10" "NuclearRadialDistribution_RadialCV_CorrFAK_10of10"

## Sheet: osteoblast
col clustering h=1.2		Summary of cluster
[[1]]
[1] "Granularity_1_CorrFAK"		Granularity of pFAK
[2] "RadialDistribution_MeanFrac_CorrFAK_10of10"		Texture of chromatin, FAK, pFAK
[3] "Texture_InfoMeas1_CorrpFAK_5_0"		Radial distribution of FAK, pFAK in nucleus
[4] "Granularity_1_CorrpFAK"		Intensity of pFAK/Actin
[5] "Texture_AngularSecondMoment_CorrpFAK_5_0"		Edge intensity of pFAK/Actin
[6] "NuclearTexture_SumVariance_CorrDNA_5_0"
[7] "NuclearTexture_SumEntropy_CorrDNA_5_0"
[8] "NuclearRadialDistribution_MeanFrac_CorrpFAK_5of10"
[9] "NuclearRadialDistribution_MeanFrac_CorrFAK_5of10"
[10] "NuclearTexture_InfoMeas2_CorrDNA_5_0"
[11] "NuclearTexture_Correlation_CorrDNA_5_0"
[12] "NuclearTexture_InverseDifferenceMoment_CorrDNA_5_0"
[13] "NuclearRadialDistribution_FracAtD_CorrFAK_10of10"
[14] "Texture_SumVariance_CorrFAK_5_0"
[15] "NuclearTexture_SumAverage_CorrFAK_5_0"
[16] "NuclearShape_MedianRadius"
[17] "NuclearRadialDistribution_MeanFrac_CorrpFAK_6of10"
[18] "NuclearShape_Area"
[19] "NuclearShape_MajorAxisLength"
[20] "NuclearShape_Perimeter"
[21] "Intensity_IntegratedIntensityEdge_CorrpFAK/CorrActin"
[22] "Intensity_IntegratedIntensity_CorrpFAK/CorrActin"
[[2]]
[1] "Intensity_IntegratedIntensityEdge_CorrpFAK/CorrFAK"		Intensity of pFAK/FAK
[[3]]
[1] "RadialDistribution_ZernikeMagnitude_CorrpFAK_0_0"		Radial distribution of pFAK
[2] "RadialDistribution_ZernikeMagnitude_CorrpFAK_2_0"
[3] "NuclearRadialDistribution_ZernikeMagnitude_CorrpFAK_0_0"
[[4]]
[1] "Granularity_3_CorrpFAK"		Granularity of chromatin, actin, FAK, pFAK
[2] "NuclearTexture_DifferenceEntropy_CorrDNA_5_0"		Texture of chromatin, FAK, pFAK
[3] "NuclearTexture_Contrast_CorrDNA_5_0"		Radial distribution of Actin, FAK, pFAK
[4] "NuclearRadialDistribution_RadialCV_CorrFAK_8of10"		Intensity of actin
[5] "NuclearRadialDistribution_RadialCV_CorrFAK_5of10"
[6] "NuclearRadialDistribution_RadialCV_CorrFAK_6of10"
[7] "NuclearRadialDistribution_RadialCV_CorrFAK_3of10"
[8] "NuclearRadialDistribution_RadialCV_CorrFAK_10of10"
[9] "NuclearRadialDistribution_RadialCV_CorrFAK_9of10"
[10] "NuclearRadialDistribution_RadialCV_CorrFAK_2of10"
[11] "RadialDistribution_RadialCV_CorrFAK_3of10"
[12] "NuclearRadialDistribution_RadialCV_CorrFAK_7of10"
[13] "RadialDistribution_RadialCV_CorrFAK_4of10"
[14] "RadialDistribution_RadialCV_CorrFAK_5of10"
[15] "Granularity_2_CorrFAK"
[16] "RadialDistribution_RadialCV_CorrpFAK_1of10"
[17] "NuclearRadialDistribution_RadialCV_CorrpFAK_2of10"
[18] "NuclearRadialDistribution_RadialCV_CorrpFAK_5of10"
[19] "RadialDistribution_RadialCV_CorrpFAK_4of10"
[20] "Granularity_2_CorrpFAK"
[21] "NuclearGranularity_6_CorrDNA"
[22] "NuclearGranularity_8_CorrDNA"
[23] "NuclearTexture_DifferenceVariance_CorrDNA_5_0"
[24] "NuclearGranularity_4_CorrDNA"
[25] "NuclearRadialDistribution_RadialCV_CorrActin_4of10"
[26] "NuclearGranularity_9_CorrDNA"
[27] "RadialDistribution_RadialCV_CorrActin_2of10"
[28] "NuclearRadialDistribution_RadialCV_CorrActin_3of10"
[29] "RadialDistribution_RadialCV_CorrActin_4of10"
[30] "NuclearRadialDistribution_FracAtD_CorrFAK_4of10"
[31] "NuclearRadialDistribution_ZernikeMagnitude_CorrActin_6_0"
[32] "Texture_InverseDifferenceMoment_CorrpFAK_5_0"
[33] "NuclearRadialDistribution_ZernikeMagnitude_CorrActin_1_1"
[34] "NuclearRadialDistribution_ZernikeMagnitude_CorrActin_8_8"
[35] "NuclearRadialDistribution_ZernikeMagnitude_CorrActin_8_0"
[36] "NuclearRadialDistribution_ZernikeMagnitude_CorrActin_6_6"
[37] "NuclearRadialDistribution_ZernikeMagnitude_CorrActin_7_7"
[38] "NuclearRadialDistribution_ZernikeMagnitude_CorrActin_9_9"
[39] "NuclearRadialDistribution_ZernikeMagnitude_CorrActin_9_7"
[40] "NuclearRadialDistribution_ZernikeMagnitude_CorrActin_7_1"
[41] "RadialDistribution_ZernikeMagnitude_CorrActin_1_1"
[42] "NuclearRadialDistribution_ZernikeMagnitude_CorrActin_3_3"
[43] "Granularity_2_CorrActin"
[44] "NuclearRadialDistribution_ZernikeMagnitude_CorrActin_8_2"
[45] "NuclearRadialDistribution_FracAtD_CorrFAK_5of10"
[46] "NuclearRadialDistribution_ZernikeMagnitude_CorrActin_3_1"
[47] "NuclearRadialDistribution_ZernikeMagnitude_CorrActin_5_1"
[48] "NuclearRadialDistribution_ZernikeMagnitude_CorrActin_9_1"
[49] "NuclearRadialDistribution_ZernikeMagnitude_CorrActin_7_5"
[50] "NuclearRadialDistribution_ZernikeMagnitude_CorrActin_8_6"
[51] "RadialDistribution_ZernikeMagnitude_CorrActin_5_3"
[52] "RadialDistribution_ZernikeMagnitude_CorrActin_7_3"
[53] "RadialDistribution_ZernikeMagnitude_CorrActin_9_7"
[54] "NuclearRadialDistribution_ZernikeMagnitude_CorrActin_9_3"
[55] "RadialDistribution_ZernikeMagnitude_CorrActin_2_2"
[56] "RadialDistribution_RadialCV_CorrActin_9of10"
[57] "NuclearRadialDistribution_ZernikeMagnitude_CorrActin_4_4"
[58] "NuclearShape_Zernike_6_4"
[59] "RadialDistribution_ZernikeMagnitude_CorrActin_3_1"
[60] "NuclearRadialDistribution_ZernikeMagnitude_CorrActin_6_4"
[61] "RadialDistribution_ZernikeMagnitude_CorrActin_4_2"
[62] "NuclearRadialDistribution_ZernikeMagnitude_CorrActin_9_5"
[63] "Intensity_IntegratedIntensityEdge_CorrActin"
[64] "Texture_InfoMeas2_CorrFAK_5_0"
[65] "Texture_Correlation_CorrFAK_5_0"
[66] "NuclearRadialDistribution_ZernikeMagnitude_CorrActin_2_2"
[67] "NuclearRadialDistribution_ZernikeMagnitude_CorrpFAK_8_8"
[68] "NuclearRadialDistribution_ZernikeMagnitude_CorrpFAK_6_6"
[69] "Granularity_1_CorrActin"
[70] "NuclearRadialDistribution_MeanFrac_CorrFAK_8of10"
[71] "Texture_DifferenceVariance_CorrpFAK_5_0"
[72] "Texture_SumAverage_CorrpFAK_5_0"
[[5]]
[1] "RadialDistribution_RadialCV_CorrpFAK_9of10" "RadialDistribution_MeanFrac_CorrpFAK_4of10"		Radial distribution of pFAK
[3] "RadialDistribution_MeanFrac_CorrpFAK_2of10" "RadialDistribution_MeanFrac_CorrpFAK_3of10"		Texture of pFAK
[5] "Texture_Correlation_CorrpFAK_5_0" "Texture_InfoMeas2_CorrpFAK_5_0"
[[6]]
[1] "NuclearGranularity_1_CorrDNA"		Granularity of chromatin
[[7]]
[1] "NuclearRadialDistribution_FracAtD_CorrActin_7of10"		Texture of chromatin, pFAK
[2] "NuclearTexture_Gabor_CorrDNA_5"		Nuclear morphometry
[3] "NuclearShape_Solidity"		Radial distribution of actin, pFAK
[4] "NuclearTexture_SumAverage_CorrDNA_5_0"
[5] "Texture_Entropy_CorrpFAK_5_0"
[6] "Texture_SumEntropy_CorrpFAK_5_0"
[7] "Texture_SumVariance_CorrpFAK_5_0"
[8] "Texture_Variance_CorrpFAK_5_0"
[9] "NuclearRadialDistribution_ZernikeMagnitude_CorrpFAK_8_6"
[10] "RadialDistribution_ZernikeMagnitude_CorrpFAK_6_0"
[11] "RadialDistribution_ZernikeMagnitude_CorrpFAK_9_1"
[12] "NuclearRadialDistribution_ZernikeMagnitude_CorrpFAK_6_4"
[13] "RadialDistribution_ZernikeMagnitude_CorrpFAK_5_1"
[14] "RadialDistribution_ZernikeMagnitude_CorrpFAK_7_1"
[15] "Intensity_IntegratedIntensity_CorrpFAK"
[16] "NuclearRadialDistribution_ZernikeMagnitude_CorrpFAK_8_2"
[17] "NuclearRadialDistribution_ZernikeMagnitude_CorrpFAK_4_0"
[18] "RadialDistribution_ZernikeMagnitude_CorrpFAK_5_5"
[19] "RadialDistribution_ZernikeMagnitude_CorrpFAK_7_7"
[20] "RadialDistribution_ZernikeMagnitude_CorrpFAK_8_8"
[21] "RadialDistribution_ZernikeMagnitude_CorrpFAK_6_6"
[22] "RadialDistribution_ZernikeMagnitude_CorrpFAK_7_5"
[23] "RadialDistribution_ZernikeMagnitude_CorrpFAK_9_7"
[24] "RadialDistribution_ZernikeMagnitude_CorrpFAK_2_2"
[25] "RadialDistribution_ZernikeMagnitude_CorrpFAK_4_4"
[26] "NuclearRadialDistribution_ZernikeMagnitude_CorrActin_0_0"
[27] "RadialDistribution_ZernikeMagnitude_CorrActin_0_0"
[28] "NuclearRadialDistribution_ZernikeMagnitude_CorrpFAK_6_0"
[29] "RadialDistribution_ZernikeMagnitude_CorrActin_8_6"
[30] "RadialDistribution_ZernikeMagnitude_CorrpFAK_1_1"
[31] "RadialDistribution_ZernikeMagnitude_CorrActin_4_4"
[32] "RadialDistribution_ZernikeMagnitude_CorrActin_6_6"
[33] "RadialDistribution_ZernikeMagnitude_CorrpFAK_6_4"
[34] "RadialDistribution_ZernikeMagnitude_CorrpFAK_4_2"
[35] "NuclearRadialDistribution_ZernikeMagnitude_CorrpFAK_9_1"
[36] "RadialDistribution_ZernikeMagnitude_CorrpFAK_8_2"
[37] "RadialDistribution_ZernikeMagnitude_CorrpFAK_8_4"
[38] "NuclearRadialDistribution_ZernikeMagnitude_CorrpFAK_7_1"
[39] "RadialDistribution_ZernikeMagnitude_CorrpFAK_6_2"
[40] "NuclearRadialDistribution_ZernikeMagnitude_CorrpFAK_9_7"
[41] "RadialDistribution_ZernikeMagnitude_CorrpFAK_9_3"

## Sheet: chondrocyte
col clust h=1.5						Summary of cluster
[[1]]
[1] "NuclearRadialDistribution_ZernikeMagnitude_CorrActin_9_5"						Radial distribution of actin, FAK
[2] "NuclearRadialDistribution_ZernikeMagnitude_CorrActin_2_2"						Texture of chromatin, pFAK
[3] "NuclearRadialDistribution_ZernikeMagnitude_CorrActin_9_3"						Granularity of chromatin, actin, FAK, pFAK
[4] "NuclearRadialDistribution_ZernikeMagnitude_CorrActin_1_1"						Nuclear morphometry
[5] "NuclearRadialDistribution_ZernikeMagnitude_CorrActin_9_1"						Intensity of chromatin
[6] "NuclearRadialDistribution_ZernikeMagnitude_CorrActin_5_1"
[7] "NuclearRadialDistribution_ZernikeMagnitude_CorrActin_6_0"
[8] "NuclearRadialDistribution_ZernikeMagnitude_CorrActin_9_7"
[9] "NuclearRadialDistribution_ZernikeMagnitude_CorrActin_7_1"
[10] "NuclearRadialDistribution_ZernikeMagnitude_CorrActin_3_3"
[11] "NuclearRadialDistribution_ZernikeMagnitude_CorrActin_8_2"
[12] "RadialDistribution_ZernikeMagnitude_CorrActin_5_3"
[13] "RadialDistribution_ZernikeMagnitude_CorrActin_7_3"
[14] "RadialDistribution_ZernikeMagnitude_CorrActin_4_4"
[15] "NuclearRadialDistribution_ZernikeMagnitude_CorrActin_8_0"
[16] "RadialDistribution_ZernikeMagnitude_CorrActin_9_7"
[17] "NuclearRadialDistribution_ZernikeMagnitude_CorrActin_9_9"
[18] "NuclearRadialDistribution_ZernikeMagnitude_CorrActin_7_7"
[19] "RadialDistribution_ZernikeMagnitude_CorrActin_2_2"
[20] "RadialDistribution_ZernikeMagnitude_CorrActin_4_2"
[21] "RadialDistribution_ZernikeMagnitude_CorrActin_1_1"
[22] "RadialDistribution_ZernikeMagnitude_CorrActin_3_1"
[23] "NuclearRadialDistribution_FracAtD_CorrFAK_5of10"
[24] "NuclearRadialDistribution_FracAtD_CorrActin_7of10"
[25] "NuclearRadialDistribution_FracAtD_CorrFAK_4of10"
[26] "RadialDistribution_ZernikeMagnitude_CorrActin_8_6"
[27] "RadialDistribution_ZernikeMagnitude_CorrActin_6_6"
[28] "NuclearRadialDistribution_ZernikeMagnitude_CorrActin_8_8"
[29] "NuclearRadialDistribution_MeanFrac_CorrFAK_5of10"
[30] "NuclearRadialDistribution_ZernikeMagnitude_CorrActin_6_6"
[31] "Texture_DifferenceVariance_CorrpFAK_5_0"
[32] "NuclearRadialDistribution_ZernikeMagnitude_CorrActin_3_1"
[33] "NuclearRadialDistribution_ZernikeMagnitude_CorrActin_4_4"
[34] "Texture_InfoMeas1_CorrpFAK_5_0"
[35] "NuclearTexture_InverseDifferenceMoment_CorrDNA_5_0"
[36] "NuclearShape_MedianRadius"
[37] "Granularity_1_CorrFAK"
[38] "NuclearShape_Area"
[39] "NuclearShape_MajorAxisLength"
[40] "RadialDistribution_MeanFrac_CorrFAK_10of10"
[41] "RadialDistribution_RadialCV_CorrpFAK_1of10"
[42] "NuclearRadialDistribution_ZernikeMagnitude_CorrActin_7_5"
[43] "NuclearRadialDistribution_RadialCV_CorrFAK_10of10"
[44] "NuclearRadialDistribution_ZernikeMagnitude_CorrActin_8_6"
[45] "NuclearRadialDistribution_RadialCV_CorrpFAK_2of10"
[46] "NuclearGranularity_6_CorrDNA"
[47] "NuclearGranularity_8_CorrDNA"
[48] "NuclearShape_Solidity"
[49] "NuclearRadialDistribution_ZernikeMagnitude_CorrActin_6_4"
[50] "NuclearGranularity_9_CorrDNA"
[51] "Granularity_2_CorrFAK"
[52] "Granularity_2_CorrActin"
[53] "Granularity_3_CorrpFAK"
[54] "NuclearRadialDistribution_RadialCV_CorrFAK_8of10"
[55] "NuclearRadialDistribution_RadialCV_CorrFAK_7of10"
[56] "NuclearRadialDistribution_RadialCV_CorrFAK_9of10"
[57] "NuclearRadialDistribution_RadialCV_CorrFAK_5of10"
[58] "RadialDistribution_RadialCV_CorrFAK_5of10"
[59] "RadialDistribution_RadialCV_CorrFAK_4of10"
[60] "NuclearGranularity_4_CorrDNA"
[61] "RadialDistribution_RadialCV_CorrFAK_3of10"
[62] "NuclearRadialDistribution_RadialCV_CorrFAK_3of10"
[63] "NuclearRadialDistribution_RadialCV_CorrFAK_2of10"
[64] "NuclearRadialDistribution_RadialCV_CorrFAK_6of10"
[65] "RadialDistribution_RadialCV_CorrpFAK_9of10"
[66] "NuclearRadialDistribution_RadialCV_CorrActin_4of10"
[67] "RadialDistribution_RadialCV_CorrActin_4of10"
[68] "NuclearRadialDistribution_RadialCV_CorrActin_3of10"
[69] "RadialDistribution_RadialCV_CorrActin_2of10"
[70] "RadialDistribution_RadialCV_CorrActin_9of10"
[71] "Texture_AngularSecondMoment_CorrpFAK_5_0"
[72] "NuclearTexture_InfoMeas2_CorrDNA_5_0"
[73] "NuclearTexture_Correlation_CorrDNA_5_0"
[74] "NuclearTexture_SumVariance_CorrDNA_5_0"
[75] "NuclearTexture_SumEntropy_CorrDNA_5_0"
[76] "Granularity_2_CorrpFAK"
[77] "RadialDistribution_ZernikeMagnitude_CorrActin_0_0"
[78] "NuclearRadialDistribution_ZernikeMagnitude_CorrActin_0_0"
[79] "Intensity_IntegratedIntensityEdge_CorrActin"
[[2]]
[1] "Granularity_1_CorrActin"						Granularity of actin, pFAK
[2] "NuclearShape_Perimeter"						nuclear morphometry
[3] "Granularity_1_CorrpFAK"						Texture of chromatin, FAK, pFAK
[4] "NuclearTexture_SumAverage_CorrFAK_5_0"						Radial distribution of FAK, pFAK
[5] "Texture_InfoMeas2_CorrFAK_5_0"						Intensity of pFAK
[6] "Texture_Correlation_CorrFAK_5_0"
[7] "Texture_SumVariance_CorrFAK_5_0"
[8] "NuclearRadialDistribution_MeanFrac_CorrpFAK_5of10"
[9] "RadialDistribution_MeanFrac_CorrpFAK_2of10"
[10] "RadialDistribution_MeanFrac_CorrpFAK_3of10"
[11] "RadialDistribution_MeanFrac_CorrpFAK_4of10"
[12] "NuclearRadialDistribution_MeanFrac_CorrpFAK_6of10"
[13] "Texture_SumAverage_CorrpFAK_5_0"
[14] "RadialDistribution_RadialCV_CorrpFAK_4of10"
[15] "NuclearRadialDistribution_RadialCV_CorrpFAK_5of10"
[16] "Texture_Entropy_CorrpFAK_5_0"
[17] "Texture_SumEntropy_CorrpFAK_5_0"
[18] "Texture_Variance_CorrpFAK_5_0"
[19] "Texture_InverseDifferenceMoment_CorrpFAK_5_0"
[20] "NuclearShape_Zernike_6_4"
[21] "NuclearRadialDistribution_MeanFrac_CorrFAK_8of10"
[22] "NuclearTexture_SumAverage_CorrDNA_5_0"
[23] "NuclearRadialDistribution_FracAtD_CorrFAK_10of10"
[24] "Texture_SumVariance_CorrpFAK_5_0"
[25] "NuclearRadialDistribution_ZernikeMagnitude_CorrpFAK_7_1"
[26] "NuclearTexture_DifferenceVariance_CorrDNA_5_0"
[27] "NuclearTexture_DifferenceEntropy_CorrDNA_5_0"
[28] "NuclearTexture_Contrast_CorrDNA_5_0"
[29] "RadialDistribution_ZernikeMagnitude_CorrpFAK_1_1"
[30] "Intensity_IntegratedIntensity_CorrpFAK"
[31] "RadialDistribution_ZernikeMagnitude_CorrpFAK_6_0"
[32] "RadialDistribution_ZernikeMagnitude_CorrpFAK_9_1"
[33] "RadialDistribution_ZernikeMagnitude_CorrpFAK_2_2"
[34] "RadialDistribution_ZernikeMagnitude_CorrpFAK_4_2"
[35] "RadialDistribution_ZernikeMagnitude_CorrpFAK_5_1"
[36] "RadialDistribution_ZernikeMagnitude_CorrpFAK_9_3"
[37] "RadialDistribution_ZernikeMagnitude_CorrpFAK_7_1"
[38] "NuclearRadialDistribution_ZernikeMagnitude_CorrpFAK_9_1"
[39] "NuclearRadialDistribution_ZernikeMagnitude_CorrpFAK_8_8"
[40] "RadialDistribution_ZernikeMagnitude_CorrpFAK_7_7"
[41] "NuclearRadialDistribution_ZernikeMagnitude_CorrpFAK_6_0"
[42] "RadialDistribution_ZernikeMagnitude_CorrpFAK_8_8"
[43] "RadialDistribution_ZernikeMagnitude_CorrpFAK_8_2"
[44] "RadialDistribution_ZernikeMagnitude_CorrpFAK_4_4"
[45] "NuclearRadialDistribution_ZernikeMagnitude_CorrpFAK_4_0"
[46] "RadialDistribution_ZernikeMagnitude_CorrpFAK_9_7"
[47] "RadialDistribution_ZernikeMagnitude_CorrpFAK_7_5"
[48] "NuclearRadialDistribution_ZernikeMagnitude_CorrpFAK_9_7"
[49] "RadialDistribution_ZernikeMagnitude_CorrpFAK_6_4"
[50] "NuclearRadialDistribution_ZernikeMagnitude_CorrpFAK_8_2"
[51] "RadialDistribution_ZernikeMagnitude_CorrpFAK_8_4"
[52] "RadialDistribution_ZernikeMagnitude_CorrpFAK_6_6"
[53] "NuclearRadialDistribution_ZernikeMagnitude_CorrpFAK_6_4"
[54] "NuclearTexture_Gabor_CorrDNA_5"
[55] "NuclearRadialDistribution_ZernikeMagnitude_CorrpFAK_8_6"
[56] "Texture_InfoMeas2_CorrpFAK_5_0"
[57] "Texture_Correlation_CorrpFAK_5_0"
[58] "NuclearRadialDistribution_ZernikeMagnitude_CorrpFAK_6_6"
[59] "RadialDistribution_ZernikeMagnitude_CorrpFAK_5_5"
[60] "RadialDistribution_ZernikeMagnitude_CorrpFAK_6_2"
[[3]]
[1] "Intensity_IntegratedIntensity_CorrpFAK/CorrActin"						Intensity of actin
[2] "Intensity_IntegratedIntensityEdge_CorrpFAK/CorrActin"						Edge intensity of actin
[3] "Intensity_IntegratedIntensityEdge_CorrpFAK/CorrFAK"						Radial distribution of pFAK
[4] "RadialDistribution_ZernikeMagnitude_CorrpFAK_2_0"						Granularity of chromatin
[5] "NuclearRadialDistribution_ZernikeMagnitude_CorrpFAK_0_0"
[6] "RadialDistribution_ZernikeMagnitude_CorrpFAK_0_0"
[7] "NuclearGranularity_1_CorrDNA"

## Sheet: fibroblast
col clust h=0.6
[[1]]									Summary of cluster
[1] "RadialDistribution_ZernikeMagnitude_CorrpFAK_2_0"
[2] "NuclearRadialDistribution_ZernikeMagnitude_CorrpFAK_0_0"									Radial distribution of pFAK
[3] "RadialDistribution_ZernikeMagnitude_CorrpFAK_0_0"
[[2]]
[1] "NuclearTexture_SumVariance_CorrDNA_5_0" "NuclearTexture_Correlation_CorrDNA_5_0"									Texture of chromatin,
[3] "NuclearGranularity_8_CorrDNA" "NuclearTexture_SumEntropy_CorrDNA_5_0"									Radial distribution of FAK, pFAK
[5] "NuclearTexture_InfoMeas2_CorrDNA_5_0" "NuclearRadialDistribution_RadialCV_CorrFAK_9of10"									Granularity of chromatin
[7] "NuclearRadialDistribution_RadialCV_CorrFAK_10of10" "NuclearRadialDistribution_RadialCV_CorrFAK_8of10"
[9] "RadialDistribution_RadialCV_CorrFAK_4of10" "NuclearGranularity_6_CorrDNA"
[11] "RadialDistribution_RadialCV_CorrFAK_5of10" "NuclearGranularity_9_CorrDNA"
[13] "RadialDistribution_RadialCV_CorrpFAK_9of10" "RadialDistribution_MeanFrac_CorrpFAK_3of10"
[15] "RadialDistribution_MeanFrac_CorrpFAK_4of10" "RadialDistribution_MeanFrac_CorrpFAK_2of10"
[17] "NuclearRadialDistribution_RadialCV_CorrpFAK_2of10" "RadialDistribution_RadialCV_CorrpFAK_1of10"
[19] "Texture_InverseDifferenceMoment_CorrpFAK_5_0" "RadialDistribution_RadialCV_CorrpFAK_4of10"
[21] "NuclearRadialDistribution_RadialCV_CorrpFAK_5of10"
[[3]]
[1] "RadialDistribution_RadialCV_CorrFAK_3of10"									Radial distribution of Actin, FAK, pFAK
[2] "NuclearRadialDistribution_RadialCV_CorrFAK_5of10"									Texture of chromatin, pFAK
[3] "NuclearRadialDistribution_RadialCV_CorrFAK_6of10"									Granularity of chromatin, actin
[4] "NuclearRadialDistribution_RadialCV_CorrFAK_7of10"									nuclear morphometry
[5] "RadialDistribution_RadialCV_CorrActin_9of10"
[6] "NuclearTexture_InverseDifferenceMoment_CorrDNA_5_0"
[7] "NuclearRadialDistribution_RadialCV_CorrActin_4of10"
[8] "RadialDistribution_RadialCV_CorrActin_4of10"
[9] "Texture_AngularSecondMoment_CorrpFAK_5_0"
[10] "RadialDistribution_RadialCV_CorrActin_2of10"
[11] "NuclearRadialDistribution_RadialCV_CorrActin_3of10"
[12] "NuclearRadialDistribution_MeanFrac_CorrpFAK_5of10"
[13] "NuclearRadialDistribution_MeanFrac_CorrpFAK_6of10"
[14] "NuclearRadialDistribution_ZernikeMagnitude_CorrActin_3_1"
[15] "Granularity_2_CorrActin"
[16] "NuclearRadialDistribution_FracAtD_CorrActin_7of10"
[17] "NuclearRadialDistribution_FracAtD_CorrFAK_5of10"
[18] "NuclearRadialDistribution_FracAtD_CorrFAK_4of10"
[19] "NuclearGranularity_4_CorrDNA"
[20] "NuclearShape_Solidity"
[21] "NuclearShape_Zernike_6_4"
[22] "NuclearRadialDistribution_ZernikeMagnitude_CorrActin_1_1"
[23] "RadialDistribution_ZernikeMagnitude_CorrActin_5_3"
[24] "RadialDistribution_ZernikeMagnitude_CorrActin_9_7"
[25] "RadialDistribution_ZernikeMagnitude_CorrActin_1_1"
[26] "NuclearRadialDistribution_ZernikeMagnitude_CorrActin_3_3"
[27] "NuclearRadialDistribution_MeanFrac_CorrFAK_5of10"
[28] "RadialDistribution_ZernikeMagnitude_CorrActin_7_3"
[29] "NuclearRadialDistribution_ZernikeMagnitude_CorrActin_6_6"
[30] "NuclearRadialDistribution_ZernikeMagnitude_CorrActin_6_4"
[31] "NuclearRadialDistribution_ZernikeMagnitude_CorrActin_4_4"
[32] "RadialDistribution_ZernikeMagnitude_CorrActin_4_2"
[33] "NuclearRadialDistribution_ZernikeMagnitude_CorrActin_8_6"
[34] "RadialDistribution_ZernikeMagnitude_CorrActin_8_6"
[35] "NuclearRadialDistribution_ZernikeMagnitude_CorrActin_9_1"
[36] "NuclearRadialDistribution_ZernikeMagnitude_CorrActin_9_5"
[37] "NuclearRadialDistribution_ZernikeMagnitude_CorrActin_7_7"
[38] "NuclearRadialDistribution_ZernikeMagnitude_CorrActin_9_9"
[39] "NuclearRadialDistribution_ZernikeMagnitude_CorrActin_5_1"
[40] "RadialDistribution_ZernikeMagnitude_CorrActin_3_1"
[41] "NuclearRadialDistribution_ZernikeMagnitude_CorrActin_7_5"
[42] "NuclearRadialDistribution_ZernikeMagnitude_CorrActin_7_1"
[43] "NuclearRadialDistribution_ZernikeMagnitude_CorrActin_9_3"
[44] "NuclearRadialDistribution_ZernikeMagnitude_CorrActin_8_2"
[45] "NuclearRadialDistribution_ZernikeMagnitude_CorrpFAK_6_4"
[46] "NuclearRadialDistribution_ZernikeMagnitude_CorrActin_6_0"
[47] "NuclearRadialDistribution_ZernikeMagnitude_CorrActin_8_8"
[48] "NuclearRadialDistribution_ZernikeMagnitude_CorrActin_9_7"
[49] "NuclearRadialDistribution_ZernikeMagnitude_CorrActin_8_0"
[[4]]
[1] "Granularity_3_CorrpFAK" "NuclearShape_Area"									Nuclear morphometry
[3] "NuclearShape_MajorAxisLength" "NuclearRadialDistribution_RadialCV_CorrFAK_2of10"									Granularity of pFAK
[5] "NuclearRadialDistribution_RadialCV_CorrFAK_3of10" "NuclearShape_MedianRadius"
[7] "Granularity_2_CorrpFAK"
[[5]]
[1] "Texture_Correlation_CorrpFAK_5_0"									Texture of FAK, pFAK
[2] "Texture_InfoMeas2_CorrpFAK_5_0"									Radial distribution of actin, pFAK
[3] "RadialDistribution_ZernikeMagnitude_CorrActin_0_0"
[4] "NuclearRadialDistribution_ZernikeMagnitude_CorrActin_2_2"
[5] "NuclearRadialDistribution_ZernikeMagnitude_CorrActin_0_0"
[6] "Texture_InfoMeas2_CorrFAK_5_0"
[7] "Texture_Correlation_CorrFAK_5_0"
[8] "RadialDistribution_ZernikeMagnitude_CorrActin_4_4"
[9] "RadialDistribution_ZernikeMagnitude_CorrActin_2_2"
[10] "RadialDistribution_ZernikeMagnitude_CorrActin_6_6"
[11] "RadialDistribution_ZernikeMagnitude_CorrpFAK_7_5"
[12] "RadialDistribution_ZernikeMagnitude_CorrpFAK_5_5"
[13] "RadialDistribution_ZernikeMagnitude_CorrpFAK_9_7"
[14] "RadialDistribution_ZernikeMagnitude_CorrpFAK_7_7"
[15] "RadialDistribution_ZernikeMagnitude_CorrpFAK_1_1"
[16] "RadialDistribution_ZernikeMagnitude_CorrpFAK_4_2"
[17] "RadialDistribution_ZernikeMagnitude_CorrpFAK_4_4"
[18] "RadialDistribution_ZernikeMagnitude_CorrpFAK_2_2"
[19] "RadialDistribution_ZernikeMagnitude_CorrpFAK_6_6"
[20] "RadialDistribution_ZernikeMagnitude_CorrpFAK_8_8"
[21] "NuclearRadialDistribution_ZernikeMagnitude_CorrpFAK_6_0"
[22] "NuclearRadialDistribution_ZernikeMagnitude_CorrpFAK_7_1"
[23] "NuclearRadialDistribution_ZernikeMagnitude_CorrpFAK_9_1"
[24] "NuclearRadialDistribution_ZernikeMagnitude_CorrpFAK_9_7"
[25] "NuclearRadialDistribution_ZernikeMagnitude_CorrpFAK_8_2"
[26] "RadialDistribution_ZernikeMagnitude_CorrpFAK_6_0"
[27] "RadialDistribution_ZernikeMagnitude_CorrpFAK_8_2"
[28] "RadialDistribution_ZernikeMagnitude_CorrpFAK_6_2"
[29] "NuclearRadialDistribution_ZernikeMagnitude_CorrpFAK_6_6"
[30] "NuclearRadialDistribution_ZernikeMagnitude_CorrpFAK_8_6"
[31] "NuclearRadialDistribution_ZernikeMagnitude_CorrpFAK_8_8"
[32] "RadialDistribution_ZernikeMagnitude_CorrpFAK_8_4"
[33] "RadialDistribution_ZernikeMagnitude_CorrpFAK_9_1"
[34] "NuclearRadialDistribution_ZernikeMagnitude_CorrpFAK_4_0"
[35] "RadialDistribution_ZernikeMagnitude_CorrpFAK_6_4"
[36] "RadialDistribution_ZernikeMagnitude_CorrpFAK_9_3"
[37] "RadialDistribution_ZernikeMagnitude_CorrpFAK_5_1"
[38] "RadialDistribution_ZernikeMagnitude_CorrpFAK_7_1"
[[6]]
[1] "Intensity_IntegratedIntensityEdge_CorrActin" "Intensity_IntegratedIntensity_CorrpFAK"									Intensity of actin, pFAK
[[7]]
[1] "Granularity_2_CorrFAK" "NuclearShape_Perimeter"
[3] "NuclearRadialDistribution_FracAtD_CorrFAK_10of10" "NuclearTexture_DifferenceVariance_CorrDNA_5_0"									Granularity of FAK
[5] "NuclearTexture_Contrast_CorrDNA_5_0" "NuclearTexture_DifferenceEntropy_CorrDNA_5_0"									Texture of chromatin, pFAK
[7] "NuclearTexture_SumAverage_CorrDNA_5_0" "Texture_SumVariance_CorrFAK_5_0"									Granularity of FAK
[9] "NuclearRadialDistribution_MeanFrac_CorrFAK_8of10" "Texture_SumVariance_CorrpFAK_5_0"
[11] "NuclearTexture_SumAverage_CorrFAK_5_0" "Texture_SumEntropy_CorrpFAK_5_0"
[13] "Texture_Entropy_CorrpFAK_5_0" "Granularity_1_CorrFAK"
[15] "Texture_Variance_CorrpFAK_5_0" "NuclearTexture_Gabor_CorrDNA_5"
[[8]]
[1] "Granularity_1_CorrActin" "Granularity_1_CorrpFAK" "NuclearGranularity_1_CorrDNA"									Granularity chromatin, actin, pFAK
[[9]]
[1] "Intensity_IntegratedIntensityEdge_CorrpFAK/CorrActin" "Intensity_IntegratedIntensityEdge_CorrpFAK/CorrFAK"									Intensity of pFAK
[3] "Texture_InfoMeas1_CorrpFAK_5_0" "Intensity_IntegratedIntensity_CorrpFAK/CorrActin"									Edge intensity of pFAK
[5] "RadialDistribution_MeanFrac_CorrFAK_10of10" "Texture_DifferenceVariance_CorrpFAK_5_0"									Texture of pFAK
[7] "Texture_SumAverage_CorrpFAK_5_0"									Radial distribution of FAK
