# Supplementary material for: Predicting gene expression using morphological cell responses to nanotopography
Source: Nat Commun. 2020 Mar 13;11:1384. doi: 10.1038/s41467-020-15114-1 (PMC7070086; doi:10.1038/s41467-020-15114-1)
Supplement: Supplementary file 8 — Supplementary Data 5 [file 41467_2020_15114_MOESM8_ESM.xlsx]

## Sheet: Weight
Contribution of each morphome feature to the predictive linear regression model that predicts gene expression. Average and standard deviation of coefficient weights were obtained from the magnitude of the coefficient to the linear model made to predict each gene.
Morphome number	Morphome	MyoD	MyoD	MYH7	Runx2	OSX	OCN	OPN	Sox9	Col2	ACAN	Col10	TGFB1I1	Col3	ELN
X1	FilteredNuclei_AreaShape_Area	0.395432	0.390143	0.382172	0.311544	0.0723904	0.378034	0.322204	0.335347	0.351336	0.287561	0.31698	0.382336	0.495151	-0.00443791
X10	FilteredNuclei_Granularity_8_CorrDNA	-0.00148444	-0.000713526	-0.0009969	0.00287119	0.00302984	0.00270444	-0.00973552	0.00408485	0.00161898	-0.00165091	-0.00653303	-0.00250143	0.00772575	-0.000536567
X100	FilteredCytoskeleton_RadialDistribution_MeanFrac_CorrFAK_7of10	-0.0198237	-0.0191256	-0.0205006	-0.00571305	-0.00195381	-0.0163896	0.0132696	-0.0111353	-0.0143538	0.0138295	-0.00562006	0.00235847	-0.016909	0.0241786
X101	FilteredCytoskeleton_RadialDistribution_RadialCV_CorrFAK_3of10	0.0173756	0.0187024	0.0200766	-0.0328988	-0.0274812	-0.0339405	0.0261353	-0.00736617	-0.00866198	-0.0288732	0.000622337	-0.00363344	-0.00724542	0.0317883
X102	FilteredCytoskeleton_RadialDistribution_RadialCV_CorrFAK_4of10	0.00134213	0.00186059	0.00431947	-0.0216582	-0.0221111	-0.0204721	0.0104302	-0.0225425	-0.0146889	-0.015176	-0.0117305	-0.0160959	-0.0164973	-0.00152662
X103	FilteredCytoskeleton_RadialDistribution_RadialCV_CorrFAK_5of10	-0.00285088	0.000800498	-0.00301134	-0.00495595	-0.0140163	-0.00284171	-0.0227508	-0.00783877	-0.0133039	0.00279996	-0.0167553	-0.0103092	-0.0036195	-0.0162655
X104	FilteredCytoskeleton_RadialDistribution_RadialCV_CorrFAK_6of10	0.00109361	0.00654704	-0.000227735	0.00657968	0.00699454	0.00842089	0.014245	0.00894154	0.00694659	0.0178658	0.00171734	0.0122332	0.0180723	-0.000266596
X105	FilteredCytoskeleton_RadialDistribution_ZernikeMagntd_CrrFAK_0_0	-0.0142008	-0.0120954	-0.0147956	0.00299161	0.00594021	-0.00193252	-0.0022526	0.0029127	-0.00434627	-0.000368659	-0.00276159	0.00743475	0.000256881	0.0090335
X106	FilteredCytoskeleton_RadialDistribution_ZernikeMagntd_CrrFAK_2_0	-0.0563194	-0.017386	-0.0561035	-0.0725013	-0.0765276	-0.0819221	-0.0574001	-0.0387576	-0.113246	0.0344474	-0.14454	-0.100808	0.0513899	-0.066444
X107	FilteredCytoskeleton_RadialDistribution_ZernikeMagntd_CrrFAK_2_2	-0.00876266	-0.0225829	-0.00237767	-0.0225758	-0.0673872	-0.0345554	0.0209747	-0.0547165	-0.0618875	-0.0334617	-0.060565	-0.0593486	-0.0244981	0.0109283
X108	FilteredCytoskeleton_RadialDistribution_ZernikeMagntd_CrrFAK_3_1	-0.0336938	-0.0276274	-0.027421	-0.0428392	-0.0299684	-0.0424259	-0.0375072	-0.0620933	-0.0895274	-0.0351211	-0.0789023	-0.06891	-0.0408496	-0.0429232
X109	FilteredCytoskeleton_RadialDistribution_ZernikeMagntd_CrrFAK_4_0	-0.000572124	-9.63e-05	-0.00209607	0.00749199	0.00304202	0.00135649	0.0419909	0.0172083	0.000423701	0.0200539	0.00829336	0.0109467	0.00852452	0.0207651
X11	FilteredNuclei_Granularity_9_CorrDNA	0.0093648	0.007964	0.00838222	0.00956007	0.00639208	0.0120165	-0.0141677	0.00464256	0.0057676	-0.00120989	-0.00174984	-0.00191209	0.01552	-0.0159675
X110	FilteredCytoskeleton_RadialDistribution_ZernikeMagntd_CrrFAK_4_2	0.000868961	0.00764649	-0.000252696	0.0102795	0.0154285	0.0122638	0.0159459	0.028637	0.0183256	0.0347082	0.0181216	0.0297544	0.0214886	-0.0210707
X111	FilteredCytoskeleton_RadialDistribution_ZernikeMagntd_CrrFAK_4_4	0.0313097	0.0197775	0.0281413	0.0306109	0.0243445	0.0274969	0.0638946	0.0472224	0.0761286	0.0409038	0.0698394	0.0565251	0.0123156	0.0689812
X112	FilteredCytoskeleton_RadialDistribution_ZernikeMagntd_CrrFAK_5_1	-0.00800585	-0.00725929	-0.00534891	0.0180319	0.0235249	0.00622722	0.0212875	0.0168939	0.0283997	0.0427358	0.0161825	0.0296929	0.0116554	0.0431488
X113	FilteredCytoskeleton_RadialDistribution_ZernikeMagntd_CrrFAK_6_0	-0.00503602	-0.00319239	-0.00419456	0.00102954	0.0118435	0.000975493	-0.0143056	0.00722181	0.0235661	0.00787344	0.0133683	0.0202365	-0.00632727	0.0339845
X114	FilteredCytoskeleton_RadialDistribution_ZernikeMagntd_CrrFAK_6_2	-0.0147745	-0.0145446	-0.0207628	0.0105363	0.0194049	0.00700816	-0.00819232	0.0194667	0.0191437	0.0172429	0.0143569	0.0247268	0.00455574	0.0627215
X115	FilteredCytoskeleton_RadialDistribution_ZernikeMagntd_CrrFAK_6_6	-0.00892659	0.000490541	-0.00623792	-0.028999	-0.033229	-0.0242602	-0.030501	-0.021141	-0.0255832	-0.0133642	-0.0194703	-0.0221204	0.0015976	-0.00601277
X116	FilteredCytoskeleton_RadialDistribution_ZernikeMagntd_CrrFAK_7_1	-0.00185309	-0.0204293	-0.00266618	-0.0397577	-0.0687286	-0.0321087	0.0293768	-0.0451064	-0.035033	-0.060564	-0.00821976	-0.0245492	-0.0274887	-0.0244587
X117	FilteredCytoskeleton_RadialDistribution_ZernikeMagntd_CrrFAK_7_3	-0.00387274	-0.00157339	-0.00266628	0.00448282	0.0187999	0.00670104	-0.00671794	-0.0152989	-0.0127158	-0.00516811	-0.0120738	-0.0212364	-0.0213106	-0.0429791
X118	FilteredCytoskeleton_RadialDistribution_ZernikeMagntd_CrrFAK_8_0	-0.0123542	-0.012518	-0.0123501	-0.0111693	-0.0152937	-0.013185	-0.0144435	-0.0175793	-0.0160358	0.000461898	-0.015976	-0.00856	-0.0104983	0.00410537
X119	FilteredCytoskeleton_RadialDistribution_ZernikeMagntd_CrrFAK_8_2	-0.00540791	-0.00460152	-0.00454924	-0.0030115	-0.00163917	0.00045015	-0.00825898	-0.00403238	-0.000179414	-0.00981344	0.00240891	-0.000977538	-0.00420309	-0.00660108
X12	FilteredNuclei_Texture_Contrast_CorrDNA_5_0	0.00848417	0.00732426	0.00672617	0.00973737	0.0019399	0.0135973	-0.0203332	0.00131156	0.00642434	-0.00531331	0.00195769	0.000718867	0.0170704	-0.00806487
X120	FilteredCytoskeleton_RadialDistribution_ZernikeMagntd_CrrFAK_8_6	0.00155931	-0.0071771	0.000980599	0.0034576	0.0213549	0.00728978	-0.011284	-0.0328872	-0.0179143	-0.0224961	-0.0242658	-0.0338795	-0.0249929	-0.0519081
X121	FilteredCytoskeleton_RadialDistribution_ZernikeMagntd_CrrFAK_8_8	0.015256	0.0206788	0.0129921	0.031122	0.0422407	0.030523	0.00574091	0.0325966	0.0340145	0.018029	0.0244952	0.0257786	0.0429526	0.00490871
X122	FilteredCytoskeleton_RadialDistribution_ZernikeMagntd_CrrFAK_9_1	-0.0107714	0.00286678	-0.00989026	-0.00342905	-0.00792242	-0.00838696	-0.0260302	0.00647133	-0.0189278	0.016037	-0.020766	-0.0134331	-0.0160457	0.00654456
X123	FilteredCytoskeleton_RadialDistribution_ZernikeMagntd_CrrFAK_9_3	0.0139291	0.0172975	0.0139532	-0.00657832	-0.0149823	-0.00033808	-0.00482732	-0.00344634	0.000897332	-0.00442915	-0.00108739	-0.00470697	0.023426	0.00505443
X124	FilteredCytoskeleton_RadialDistribution_ZernikeMagntd_CrrFAK_9_9	0.000222665	-0.000271244	-0.00325498	0.012285	0.00092233	0.0116541	-0.00572164	0.0159364	0.000909303	-0.00754889	0.00148996	0.00586645	0.00754412	-0.0165024
X125	FilteredCytoskeleton_Texture_Correlation_CorrFAK_5_0	0.00185002	0.00155285	0.00156003	0.00540201	0.00942982	0.00690415	0.00053375	0.0110263	0.00642741	0.00523192	0.00787525	0.00476554	0.0127758	0.00290773
X126	FilteredCytoskeleton_Texture_InfoMeas2_CorrFAK_5_0	0.00579059	0.0115143	0.00662281	0.00549952	0.0121487	0.0109597	0.0463961	0.0380731	0.0555648	0.0464091	0.0771951	0.0665418	0.00450173	0.0562226
X127	FilteredCytoskeleton_Texture_InverseDifferenceMoment_CorrFAK_5_0	0.00677734	0.000404487	0.000137842	-0.026335	-0.0686085	-0.0278008	-0.0525697	-0.0423328	-0.0614087	-0.0600513	-0.0744	-0.0670498	0.00804546	-0.0642142
X128	FilteredCytoskeleton_Texture_SumVariance_CorrFAK_5_0	-0.00975196	-0.016831	-0.0215825	0.0258373	-0.0327753	0.0255096	9.5e-05	0.0384817	0.0405079	0.0242974	0.0248439	0.0447002	0.0200445	0.00847507
X129	FilteredNuclei_RadialDistribution_FracAtD_CorrFAK_10of10	-0.0085663	-0.00244895	-0.0116957	0.00757429	-0.00923717	0.00663148	-0.0237647	0.00102359	-0.00621851	-0.00542589	-0.0216019	-0.00358618	0.00611678	-0.0217417
X13	FilteredNuclei_Texture_Correlation_CorrDNA_5_0	0.0685599	0.0746177	0.0582537	-0.015924	-0.0331833	0.00629869	0.0356874	0.0293355	0.113151	-0.0660985	0.114273	0.154276	0.100514	0.220393
X130	FilteredNuclei_RadialDistribution_FracAtD_CorrFAK_4of10	0.00571191	0.00522844	0.00404903	0.00448206	-0.0127308	0.0125277	-0.0504765	0.0175176	0.0154968	-0.0104093	0.014342	0.018972	0.0117314	-0.0357784
X131	FilteredNuclei_RadialDistribution_FracAtD_CorrFAK_5of10	0.0117779	0.00727479	0.00833314	0.0234653	0.0340061	0.0275933	-0.00799119	0.0252167	0.0316261	0.00426064	0.0198402	0.0106638	0.0223973	-0.0155796
X132	FilteredNuclei_RadialDistribution_MeanFrac_CorrFAK_5of10	-0.0208272	-0.0231441	-0.0131968	-0.00770521	-0.00855507	-0.0168111	0.0263995	-0.0167212	-0.0190479	-0.00254163	-0.00541176	0.00292683	-0.0252748	0.0293256
X133	FilteredNuclei_RadialDistribution_MeanFrac_CorrFAK_8of10	0.0176792	0.0201015	0.0133762	-0.00141706	0.00617981	0.00276416	-0.00269317	0.00205578	0.0156872	0.0106449	0.00706413	0.00107781	0.0114284	-0.0258761
X134	FilteredNuclei_RadialDistribution_RadialCV_CorrFAK_10of10	0.00337741	-0.00099716	0.00143282	0.0125031	0.00392862	0.0118122	0.00590418	0.0127741	0.0205123	0.00198259	0.0217572	0.0187178	4.11e-06	0.00257065
X135	FilteredNuclei_RadialDistribution_RadialCV_CorrFAK_2of10	-0.0197304	-0.0165195	-0.0198613	0.00240993	-0.00801187	-0.00210122	-0.0249754	0.0120396	-0.00632745	-0.0128426	-0.00871094	0.00632406	0.0113399	0.00473247
X136	FilteredNuclei_RadialDistribution_RadialCV_CorrFAK_3of10	0.001734	0.000152594	0.00100968	0.00603376	0.00123368	0.00597944	-0.00296159	0.00778237	0.00972591	-0.000434561	0.006791	0.00949884	0.00205569	0.0017681
X137	FilteredNuclei_RadialDistribution_RadialCV_CorrFAK_5of10	0.00437475	0.00558008	0.00162594	0.0115014	-0.000300626	0.0140148	-0.00372436	0.0155353	0.0140356	0.0010761	0.0102233	0.0165977	0.0163819	-0.00899161
X138	FilteredNuclei_RadialDistribution_RadialCV_CorrFAK_6of10	0.00153612	0.000117077	0.00109593	0.0107315	0.0150992	0.00688117	0.000357503	0.0096894	0.00626192	-0.00235173	0.00461919	0.00728552	-0.00430952	-0.00342529
X139	FilteredNuclei_RadialDistribution_RadialCV_CorrFAK_7of10	0.0110117	0.0133157	0.0101099	-0.000158383	-0.00428137	0.00245011	-0.00472561	0.00444446	0.00420383	-0.00691819	0.000112199	0.00163053	0.0133982	0.00362162
X14	FilteredNuclei_Texture_DifferenceEntropy_CorrDNA_5_0	0.0262044	0.0351288	0.0352259	-0.0936331	-0.0958729	-0.0593065	-0.146176	-0.171076	-0.205608	-0.139379	-0.133403	-0.156544	-0.0399755	-0.179127
X140	FilteredNuclei_RadialDistribution_RadialCV_CorrFAK_8of10	0.00723142	0.00354283	0.00824351	-0.00387075	0.0084445	-0.00058044	0.00934567	-0.0055372	-0.00202694	-0.00973628	0.00262158	-0.0114285	-0.00680121	-0.0114468
X141	FilteredNuclei_RadialDistribution_RadialCV_CorrFAK_9of10	0.0031068	0.00783696	0.00372407	-0.01696	-0.0266404	-0.0175482	-0.0281871	-0.0112032	-0.0102811	0.000608639	-0.0188279	-0.018308	-0.00358269	-0.00347661
X142	FilteredNuclei_RadialDistribution_ZernikeMagnitude_CorrFAK_0_0	-0.0102408	-0.0158243	-0.0087794	0.00598548	0.020695	0.000853287	0.0201752	0.00402664	0.00956319	0.00337118	0.013473	0.00982216	-0.0132846	0.0367561
X143	FilteredNuclei_RadialDistribution_ZernikeMagnitude_CorrFAK_1_1	0.00543838	-0.00933664	0.027879	0.0447648	0.0988142	0.0210885	0.044155	-0.00671895	0.0911104	0.0688	0.0810239	0.0359962	-0.168402	0.104023
X144	FilteredNuclei_RadialDistribution_ZernikeMagnitude_CorrFAK_2_0	-6.86e-05	-0.000818657	-0.00253541	0.00667938	-0.00389656	0.00909924	-0.0136306	0.0118572	0.00772445	-0.00168789	0.0075775	0.0104957	0.0130246	-0.00905218
X145	FilteredNuclei_RadialDistribution_ZernikeMagnitude_CorrFAK_2_2	0.0206416	0.0063871	0.0135571	-0.0188295	-0.0432832	0.00573961	-0.0886626	-0.0251894	-0.0419355	-0.101593	-0.0233563	-0.054413	0.0271779	-0.137658
X146	FilteredNuclei_RadialDistribution_ZernikeMagnitude_CorrFAK_3_3	-0.00402723	0.00310171	-0.0054436	0.00397599	-0.00369433	0.0127339	-0.0264277	0.00105272	-0.0194633	0.00841795	-0.0176276	-0.0121311	0.0187229	-0.0606406
X147	FilteredNuclei_RadialDistribution_ZernikeMagnitude_CorrFAK_4_0	0.0141247	0.00811749	0.0115053	0.000520611	0.00832938	0.00742691	0.00440872	0.00391382	0.0142972	-0.00656437	0.0132301	0.00314868	-0.00436256	-0.0120241
X148	FilteredNuclei_RadialDistribution_ZernikeMagnitude_CorrFAK_5_1	0.00735323	0.00866145	0.00550705	-0.0135019	-0.00160037	-0.00787003	-0.022908	-0.0105656	-0.0162502	-0.0155955	-0.0102126	-0.0224758	-0.00244355	-0.0267974
X149	FilteredNuclei_RadialDistribution_ZernikeMagnitude_CorrFAK_5_5	0.00809181	0.00765756	0.00749968	0.0137793	0.0205412	0.0148933	0.0131601	0.00866537	0.0143134	0.00251698	0.0173197	0.0133825	0.0164296	0.00594104
X15	FilteredNuclei_Texture_DifferenceVariance_CorrDNA_5_0	0.0549994	0.0570907	0.0546534	-0.0915073	-0.14642	-0.0684702	-0.0904583	-0.10814	-0.014078	-0.106333	-0.022537	0.0227883	0.00894995	0.0533411
X150	FilteredNuclei_RadialDistribution_ZernikeMagnitude_CorrFAK_6_0	0.000378656	0.00104621	0.00092735	0.00143119	0.00300612	-0.00123416	-0.00506132	-0.00437674	0.00570613	0.00965199	-0.00272748	-0.00958191	-0.0134085	-0.000532392
X151	FilteredNuclei_RadialDistribution_ZernikeMagnitude_CorrFAK_6_2	0.000225615	0.000416619	-0.000972456	0.0047269	0.00166233	0.00792145	-0.0150284	0.00322249	-0.00316601	-0.00652858	-0.00118562	-0.00561004	0.00046506	-0.0057148
X152	FilteredNuclei_RadialDistribution_ZernikeMagnitude_CorrFAK_6_4	0.00374682	0.00449415	0.00474551	0.00439172	0.00705474	0.00706017	0.00971982	0.0173012	0.0250244	0.00499227	0.0278214	0.022675	0.0132521	0.036172
X153	FilteredNuclei_RadialDistribution_ZernikeMagnitude_CorrFAK_7_1	-0.0164975	-0.0168103	-0.0160397	0.0144851	0.0182121	0.00935344	0.0199978	0.0237882	0.0176185	0.0178829	0.0203901	0.0286473	0.0122492	0.0326132
X154	FilteredNuclei_RadialDistribution_ZernikeMagnitude_CorrFAK_7_3	0.00371492	0.00317188	0.00111928	-0.00335311	-0.00528565	-0.00172458	0.00900848	0.00506511	0.00474352	0.000477768	0.00876091	0.00523136	-0.00103633	-0.00190777
X155	FilteredNuclei_RadialDistribution_ZernikeMagnitude_CorrFAK_7_7	-0.00079734	0.000584394	-0.0031622	0.00323589	-0.00640804	0.00577614	-0.00596582	8.79e-05	0.00240785	-0.00200381	0.000205478	0.0022574	0.00459264	0.00411184
X156	FilteredNuclei_RadialDistribution_ZernikeMagnitude_CorrFAK_8_0	0.00681019	0.00324177	0.0069411	-0.00700585	0.00365983	-0.00524533	0.0120212	-0.00516163	-0.00568107	-0.00930782	0.00641363	0.00136902	-0.0050534	-0.00355282
X157	FilteredNuclei_RadialDistribution_ZernikeMagnitude_CorrFAK_8_2	0.00116002	0.00285066	0.000805862	0.00359882	0.000950572	0.00417575	-0.00703872	-0.0019608	-0.00473468	-0.00265584	-0.00671457	-0.000864721	0.00330358	-0.0124003
X158	FilteredNuclei_RadialDistribution_ZernikeMagnitude_CorrFAK_8_4	0.00174491	-0.000325882	0.00081532	0.00243472	-0.010131	0.00357818	0.00124327	-0.000878826	0.00127503	-0.00579848	-0.00241668	-0.00256691	0.00176714	-0.00376882
X159	FilteredNuclei_RadialDistribution_ZernikeMagnitude_CorrFAK_8_6	-0.00262998	-0.00118461	-0.00348663	0.000146769	0.000207534	-0.00302149	0.00322722	0.00390849	0.00342877	0.00349561	0.00341546	0.00468653	-0.00235501	0.00507541
X16	FilteredNuclei_Texture_Gabor_CorrDNA_5	-0.0832281	-0.0761979	-0.0734137	0.0241908	0.0849987	0.00172806	0.04076	0.01137	-0.109176	0.0977264	-0.0928864	-0.131201	-0.103559	-0.17801
X160	FilteredNuclei_RadialDistribution_ZernikeMagnitude_CorrFAK_8_8	-0.00242911	0.0013159	0.000587237	-0.0128551	-0.0092726	-0.0140561	2.81e-05	-0.0138765	-0.00785046	0.00311088	-0.0150523	-0.00797601	-0.011289	0.00267103
X161	FilteredNuclei_RadialDistribution_ZernikeMagnitude_CorrFAK_9_1	0.0118215	0.00824821	0.00974684	0.0119561	0.0056137	0.0101246	0.0204702	0.0126949	0.0172479	0.010487	0.0217916	0.0194582	0.00885364	0.0337516
X162	FilteredNuclei_RadialDistribution_ZernikeMagnitude_CorrFAK_9_3	0.00354764	0.00183338	0.00562813	0.00321445	0.00444295	0.00429263	0.00275288	0.000202223	0.0096181	0.0123542	0.00672644	0.0018859	0.000613733	-0.00585564
X163	FilteredNuclei_RadialDistribution_ZernikeMagnitude_CorrFAK_9_5	0.00425498	0.00827087	0.00293996	-0.00561541	-0.00886161	-0.00382294	-0.00168646	-0.004276	-0.0160511	0.00217729	-0.0162346	-0.0110974	0.00427301	-0.0201673
X164	FilteredNuclei_RadialDistribution_ZernikeMagnitude_CorrFAK_9_9	0.00197475	-0.000849535	0.00316848	0.00855542	0.0154544	0.00685898	0.00774048	-0.00515095	0.00120479	0.00416261	0.000421331	-0.00176023	-0.00426646	-0.0104349
X165	FilteredNuclei_Texture_Contrast_CorrFAK_5_0	-0.00568146	-0.00287932	-0.00629471	0.00702381	-0.000141737	0.00746528	-0.00507426	0.00479751	0.00373002	-0.000535835	-0.00388401	0.00494789	0.0087832	0.000858118
X166	FilteredNuclei_Texture_SumAverage_CorrFAK_5_0	-0.0171661	-0.0209057	-0.0188618	0.0168097	0.0251261	0.0135975	-0.0248835	0.0158923	0.0275529	0.0133706	0.010022	0.0158979	-0.000879933	0.0405973
X167	FilteredNuclei_Texture_SumVariance_CorrFAK_5_0	0.0154805	0.0159399	0.0142539	-0.00215268	0.00761749	0.00110339	-0.00129784	0.00518805	0.00831741	-0.0011095	0.0199233	0.00784488	0.0060636	-0.00400905
X168	FilteredCytoskeleton_Granularity_1_CorrpFAK	0.0404261	0.0445952	0.0394678	0.000927285	-0.0317308	0.0160577	0.0304511	-0.00426354	-0.0137933	-0.0238653	-0.00307091	-0.00808817	0.0321759	-0.0758222
X169	FilteredCytoskeleton_Granularity_2_CorrpFAK	-0.185706	-0.20379	-0.16904	-0.0602124	-0.026388	-0.115616	-0.148889	-0.0924421	-0.0963306	-0.102486	-0.0951627	-0.0678812	-0.130645	0.0783503
X17	FilteredNuclei_Texture_InfoMeas2_CorrDNA_5_0	-0.00135611	-0.00433027	-0.0014469	-0.0063424	-0.00552717	-0.00527358	-0.00296172	-0.0149918	-0.01042	-0.00758534	-0.0101487	-0.0135523	-0.00865484	-0.0130162
X170	FilteredCytoskeleton_Granularity_3_CorrpFAK	0.0202033	0.0156617	0.0167707	0.02248	0.0174418	0.0269509	0.0374227	0.0346309	0.0418382	0.0131315	0.0438364	0.0384957	0.0161192	0.01143
X171	FilteredCytoskeleton_Intensity_IntegratedIntensity_CorrpFAK	-0.00371096	-0.0043956	-0.00297009	3.56e-05	0.00680932	-0.00188083	-0.00227553	-0.00174104	-0.00119702	-0.00133295	-0.00322582	-0.00214614	-0.00780233	0.00149278
X172	FilteredCytoskeleton_Intensity_IntegratedIntensityEdge_CorrpFAK/CorrActin	0.0290362	0.0474693	0.0275588	-0.0910692	-0.140146	-0.0669604	-0.111209	-0.0367499	-0.0315129	-0.00371325	-0.0438585	-0.0169822	-0.0189331	-0.029532
X173	FilteredCytoskeleton_Intensity_IntegratedIntensity_CorrpFAK/CorrActin	0.0186578	0.0183593	-0.0163393	0.0592824	0.105398	0.0813913	-0.113705	-0.0356692	-0.13729	-0.26091	-0.0824498	-0.0208688	0.281486	-0.204919
X174	FilteredCytoskeleton_Intensity_IntegratedIntensityEdge_CorrpFAK/CorrFAK	-0.010775	0.0165527	0.0105318	-0.0152783	-0.0314853	-0.0251606	-0.185357	0.0334121	0.031745	0.232888	-0.0577509	-0.0362308	-0.141778	-0.0194704
X175	FilteredCytoskeleton_Intensity_IntegratedIntensity_CorrpFAK/CorrFAK	0.102972	0.132862	0.106711	-0.0590777	-0.111441	-0.0563867	0.168533	-0.00741596	-0.0333473	0.159411	0.00201325	-0.0466676	-0.1337	-0.0392786
X176	FilteredCytoskeleton_RadialDistribution_MeanFrac_CorrpFAK_1of10	-0.143618	-0.19944	-0.150428	0.183338	0.147422	0.145456	0.128949	0.102698	0.199241	-0.0290008	0.150913	0.176895	0.0430723	0.208093
X177	FilteredCytoskeleton_RadialDistribution_MeanFrac_CorrpFAK_2of10	0.0040124	0.00338192	0.00794453	-0.0154879	0.00595341	-0.0183632	0.00320556	-0.00952783	0.0145799	0.00834779	-0.00646376	-0.0114452	0.0328033	0.0225976
X178	FilteredCytoskeleton_RadialDistribution_MeanFrac_CorrpFAK_3of10	-0.00352977	-0.0121547	-0.00815337	0.0567078	0.0416698	0.0734671	0.0451564	0.0296687	0.0269181	-0.00506736	0.042455	0.041728	-0.00604598	-0.00108519
X179	FilteredCytoskeleton_RadialDistribution_MeanFrac_CorrpFAK_4of10	0.0229805	0.0241128	0.025862	-0.0428465	-0.0286768	-0.0570233	0.00108241	-0.0400303	-0.0420698	0.0398362	-0.0223006	-0.0186903	-0.0349082	0.0126915
X18	FilteredNuclei_Texture_InverseDifferenceMoment_CorrDNA_5_0	-0.0275341	-0.0328354	-0.0436432	0.0680628	0.0348944	0.0542224	0.102956	0.134991	0.181367	0.074032	0.120678	0.136312	0.00372837	0.150701
X180	FilteredCytoskeleton_RadialDistribution_MeanFrac_CorrpFAK_5of10	-0.0314746	-0.0150183	-0.0261704	-0.031752	-0.013664	-0.0395164	-0.050641	-0.0178431	-0.0369072	0.00682167	-0.0466799	-0.0153419	-0.0160752	-0.013127
X181	FilteredCytoskeleton_RadialDistribution_MeanFrac_CorrpFAK_6of10	0.00734386	0.000176311	0.00407541	0.0187462	-0.0294297	0.0262636	0.0399182	0.0361998	0.0302824	0.00818415	0.0305119	0.0313078	0.0492572	0.0529524
X182	FilteredCytoskeleton_RadialDistribution_MeanFrac_CorrpFAK_7of10	0.000609055	0.00993395	-0.00114265	-0.0123473	0.0234441	-0.010389	-0.0231557	-0.00292214	0.0157141	-0.0090878	0.0153164	0.00220719	-0.0254083	0.00297027
X183	FilteredCytoskeleton_RadialDistribution_RadialCV_CorrpFAK_1of10	-0.000915674	-0.0035605	-0.00262775	0.0160436	-0.0100999	0.0175309	-0.0288581	-0.0118544	-0.0247205	0.00972276	-0.0344951	-0.0253182	0.00912777	-0.0798913
X184	FilteredCytoskeleton_RadialDistribution_RadialCV_CorrpFAK_2of10	0.000602261	-0.000429491	-0.000522137	0.00870274	0.00866048	0.00894446	0.0130474	0.0054066	0.00633216	0.00438787	0.00988256	0.00736646	-0.00711675	0.00765912
X185	FilteredCytoskeleton_RadialDistribution_RadialCV_CorrpFAK_4of10	0.00484441	0.00544439	0.00411261	-0.00668256	-0.0188296	-0.00517907	-0.019418	-0.00567409	-0.00661327	-0.00461029	-0.00673532	-0.00694682	0.00191801	-0.00493603
X186	FilteredCytoskeleton_RadialDistribution_RadialCV_CorrpFAK_9of10	0.000459864	-0.000634664	-0.00103408	0.00234381	0.00125938	0.000703711	0.0101887	0.0133392	0.00492688	-0.00317003	0.0092108	0.0194188	0.00876113	0.0110505
X187	FilteredCytoskeleton_RadialDistribution_ZernikeMgntd_CrrpFAK_0_0	-0.0016731	-0.00177388	-0.00210394	-0.008328	-0.0255827	-0.00928199	0.0175918	-0.00201843	-0.00372282	-0.0116709	0.00241248	0.012496	0.00363337	0.00822911
X188	FilteredCytoskeleton_RadialDistribution_ZernikeMgntd_CrrpFAK_1_1	-0.00705173	-0.0520826	-0.0204647	0.00689317	-0.00517311	0.0316071	-0.0120905	0.0111985	0.176399	0.016929	0.167123	0.188071	-0.0536942	0.208853
X189	FilteredCytoskeleton_RadialDistribution_ZernikeMgntd_CrrpFAK_2_0	0.0195669	0.020152	0.0211033	-0.00630635	0.00410151	-0.00407136	-0.0394161	-0.0232152	-0.0195969	-0.00719651	-0.0150896	-0.0315496	-0.00555895	-0.0385008
X19	FilteredNuclei_Texture_SumAverage_CorrDNA_5_0	0.0421521	0.0506479	0.041593	-0.0455504	-0.0392642	-0.0369471	0.0232628	-0.0169455	0.0520928	-0.0380765	0.0466733	0.0988804	0.0416218	0.163044
X190	FilteredCytoskeleton_RadialDistribution_ZernikeMgntd_CrrpFAK_2_2	0.0485811	0.0608684	0.0447325	-0.0202458	0.0300373	0.00130344	-0.0901767	-0.0183492	-0.0365474	0.000865063	-0.0226756	-0.0473318	0.01604	-0.111142
X191	FilteredCytoskeleton_RadialDistribution_ZernikeMgntd_CrrpFAK_4_2	-0.0108492	-0.00630979	-0.0114722	0.00952762	0.000577829	0.0151428	0.0505818	0.0286899	0.0334425	0.0029137	0.0230651	0.026209	-0.00261928	0.0637567
X192	FilteredCytoskeleton_RadialDistribution_ZernikeMgntd_CrrpFAK_4_4	-0.0247057	-0.0210161	-0.023536	-0.00824458	0.0126277	-0.0224582	-0.0639906	-0.0308683	-0.0446987	-0.0176395	-0.0396029	-0.0339548	-0.00758568	-0.0798105
X193	FilteredCytoskeleton_RadialDistribution_ZernikeMgntd_CrrpFAK_5_1	0.0080021	0.00650009	0.00390963	-0.0182003	-0.0463683	-0.0126833	-0.0180286	-0.00433551	-0.0175291	-0.0313699	-0.0172115	-0.0116145	0.0235142	-0.0415115
X194	FilteredCytoskeleton_RadialDistribution_ZernikeMgntd_CrrpFAK_5_5	0.0112297	0.01235	0.00653773	0.021864	0.00769248	0.0268936	0.0117727	0.0186025	-0.00444435	-0.00753167	0.00295523	0.00444998	0.0513279	-0.0412693
X195	FilteredCytoskeleton_RadialDistribution_ZernikeMgntd_CrrpFAK_6_0	0.00411567	0.00512906	0.00286332	-0.0012017	-0.00214534	0.00192814	-0.00924471	-0.00570143	-0.00484131	-0.00508554	-0.00273435	-0.00591124	-0.00247558	-0.0162481
X196	FilteredCytoskeleton_RadialDistribution_ZernikeMgntd_CrrpFAK_6_2	0.014816	0.012249	0.0216755	-0.00322446	-0.0152157	-0.00305895	0.00419863	-0.017769	-0.016395	-0.0178802	-0.0122304	-0.0292876	0.00621967	-0.0366492
X197	FilteredCytoskeleton_RadialDistribution_ZernikeMgntd_CrrpFAK_6_4	0.00975555	0.00530827	0.00924435	-0.00186085	0.0126967	0.00386645	0.0255473	0.00731534	0.0105967	0.00557671	0.0092182	0.0120356	-0.00272245	0.0306965
X198	FilteredCytoskeleton_RadialDistribution_ZernikeMgntd_CrrpFAK_6_6	0.0180563	0.0166883	0.0193633	0.00194394	0.0203238	0.0113151	0.00396996	-0.0245605	-0.0154715	-0.00493921	-0.00970238	-0.031606	-0.0143207	-0.032022
X199	FilteredCytoskeleton_RadialDistribution_ZernikeMgntd_CrrpFAK_7_1	-0.00715537	-0.003129	-0.00539284	0.0088344	0.0140779	0.0153912	-0.0550192	0.00917959	0.00337843	0.0182567	-0.0161512	-0.0140591	0.00173505	-0.0039778
X2	FilteredNuclei_AreaShape_MajorAxisLength	-0.0510802	-0.049385	-0.0357579	0.0195112	0.0958912	-0.0287029	0.043838	-0.0103095	-0.0209775	0.0899338	0.0232276	0.00974828	-0.10875	0.0254505
X20	FilteredNuclei_Texture_SumEntropy_CorrDNA_5_0	-0.0136231	-0.00934231	-0.0107281	0.0004354	0.0075238	-0.00434679	0.000167037	0.0105299	0.00419973	0.0018736	0.00112553	0.00451981	0.00362254	0.0199191
X200	FilteredCytoskeleton_RadialDistribution_ZernikeMgntd_CrrpFAK_7_5	-0.00570741	-0.0028239	-0.00404735	-0.019857	-0.0293967	-0.0202851	0.00667736	0.00240971	0.00766184	0.00979473	-0.000856149	0.0160169	0.00102919	0.046302
X201	FilteredCytoskeleton_RadialDistribution_ZernikeMgntd_CrrpFAK_7_7	-0.00454498	-0.00666036	-0.00314652	-0.00324308	-0.00849089	-0.00480375	-0.00132961	-0.00227953	-0.00284306	-0.00282439	-0.00351558	-0.00412352	0.0038021	0.00580288
X202	FilteredCytoskeleton_RadialDistribution_ZernikeMgntd_CrrpFAK_8_2	0.00518124	0.00570628	0.00721395	-0.0115351	0.00403953	-0.0140362	-0.00953719	-0.0114713	-0.0134666	0.000311005	-0.00539933	-0.01019	-0.00756283	-0.0114389
X203	FilteredCytoskeleton_RadialDistribution_ZernikeMgntd_CrrpFAK_8_4	-0.0117308	-0.00646751	-0.0119619	-0.00298842	-0.0124855	-0.0149367	0.00629516	0.0150338	0.0116332	0.0143257	0.00795793	0.0114904	-0.00938495	0.033342
X204	FilteredCytoskeleton_RadialDistribution_ZernikeMgntd_CrrpFAK_8_8	-0.00595014	-0.00860669	-0.00675774	0.00711262	-0.0109946	0.00121404	-0.00764978	0.0228908	0.0214062	0.00957258	0.016932	0.019781	0.00246138	0.0265454
X205	FilteredCytoskeleton_RadialDistribution_ZernikeMgntd_CrrpFAK_9_1	0.0243284	0.0224488	0.0216081	0.0247423	0.0292116	0.029247	0.0451856	0.0382397	0.051813	0.00325649	0.0628286	0.061268	0.0251501	0.0129421
X206	FilteredCytoskeleton_RadialDistribution_ZernikeMgntd_CrrpFAK_9_3	-0.0204018	-0.0291009	-0.020733	0.0120039	0.0298918	-0.00205859	0.00922615	-0.00225962	0.00320795	0.00790516	0.00337948	-0.00197853	-0.0406381	0.0185611
X207	FilteredCytoskeleton_RadialDistribution_ZernikeMgntd_CrrpFAK_9_7	-0.00592992	-0.006739	-0.00269836	-0.00470694	0.0174829	-0.00324844	0.015311	-0.00653627	0.00399685	-0.00490248	0.00980028	0.00256357	-0.000628387	0.0235554
X208	FilteredCytoskeleton_Texture_AngularSecondMoment_CorrpFAK_5_0	-0.000482797	0.000179711	-0.00249918	0.00240271	-0.0148859	0.00319325	0.000509622	0.00013533	0.00601517	-0.00298451	-0.00158535	0.00434712	0.00738865	0.00364243
X209	FilteredCytoskeleton_Texture_Correlation_CorrpFAK_5_0	-0.0263698	-0.0607811	0.00206577	-0.0314377	-0.0136052	-0.00150862	0.0999707	-0.0797433	-0.00128951	-0.102326	-0.0336282	-0.10949	-0.00914528	-0.012424
X21	FilteredNuclei_Texture_SumVariance_CorrDNA_5_0	0.00959078	0.0119525	0.0142446	0.00360082	0.018632	-0.00549771	0.0279578	0.00744267	-0.0169412	0.0100181	-0.0207445	-0.0296989	-0.0239079	-0.037514
X210	FilteredCytoskeleton_Texture_DifferenceVariance_CorrpFAK_5_0	0.00153232	0.0108783	0.00359384	-0.0671057	-0.00936038	-0.0782546	-0.100216	-0.0725761	-0.0416631	0.0144475	-0.0792888	-0.0843358	-0.136974	0.0172831
X211	FilteredCytoskeleton_Texture_Entropy_CorrpFAK_5_0	0.00386711	-0.00507105	0.0189038	-0.072822	-0.0387785	-0.0733875	0.050279	-0.061934	-0.0193746	-0.0446439	0.00248194	-0.0600533	-0.052763	0.0547528
X212	FilteredCytoskeleton_Texture_Gabor_CorrpFAK_5	-0.201872	-0.129099	-0.306719	-0.224501	-0.56192	-0.257466	-0.0686905	-0.16747	-0.512556	-0.0484042	-0.746891	0.00803512	-0.0224404	-0.349338
X213	FilteredCytoskeleton_Texture_InfoMeas1_CorrpFAK_5_0	-0.00326144	-0.0057007	-0.000405978	-0.00545915	-0.00216168	-0.0120916	0.0207211	0.00253865	0.013099	0.00232705	0.0125142	0.014193	-0.0305224	0.0477879
X214	FilteredCytoskeleton_Texture_InfoMeas2_CorrpFAK_5_0	0.03022	0.0408539	0.0248759	-0.0138313	-0.026392	-0.00350154	0.0186942	0.0420534	0.03404	0.00716014	0.0236177	0.0196223	-0.0614588	0.0505513
X215	FilteredCytoskeleton_Texture_InverseDifferenceMoment_CrrpFAK_5_0	0.049374	0.0194611	0.03084	0.174191	0.0364214	0.22987	0.173908	0.241787	0.244157	-0.046398	0.262739	0.191557	0.0974182	0.0586294
X216	FilteredCytoskeleton_Texture_SumAverage_CorrpFAK_5_0	-0.125023	-0.0568337	-0.105632	-0.298475	-0.181247	-0.352896	-0.0857156	-0.292539	-0.405875	0.0372165	-0.423972	-0.233398	-0.159327	-0.0513647
X217	FilteredCytoskeleton_Texture_SumEntropy_CorrpFAK_5_0	0.0251476	0.0394945	0.0162084	0.0877276	0.121225	0.088653	-0.0146856	0.120882	0.11569	0.0995422	0.128527	0.115824	0.0455515	0.0359855
X218	FilteredCytoskeleton_Texture_SumVariance_CorrpFAK_5_0	0.00893009	-0.0311352	0.156068	-0.1411	0.287611	-0.155707	0.049682	-0.294759	0.00548739	-0.0317737	0.131231	-0.395243	-0.122841	0.198701
X219	FilteredCytoskeleton_Texture_Variance_CorrpFAK_5_0	0.156882	0.098511	0.123578	0.251786	-0.0783317	0.275623	0.314574	0.453872	0.493735	-0.0343872	0.476514	0.294144	-0.0252156	0.184257
X22	FilteredCytoskeleton_Granularity_1_CorrActin	0.00670607	-0.00371354	-0.00321853	0.0376415	0.0398028	0.0402042	-0.0232626	0.0434451	0.0677302	0.0419312	0.0610581	0.0786946	0.0607464	0.0439581
X220	FilteredNuclei_RadialDistribution_MeanFrac_CorrpFAK_5of10	-0.16988	-0.103175	-0.133286	-0.265967	0.0917509	-0.297609	-0.36824	-0.461339	-0.558127	0.042904	-0.500722	-0.324904	0.0265655	-0.216756
X221	FilteredNuclei_RadialDistribution_MeanFrac_CorrpFAK_6of10	0.00255365	0.00179012	-0.00331796	0.0376867	0.0262959	0.0452381	-0.0255493	0.0413469	0.0345019	-0.00400683	0.0266007	0.0228715	0.040969	0.00135529
X222	FilteredNuclei_RadialDistribution_RadialCV_CorrpFAK_10of10	-0.00654009	-0.0026968	-0.00546052	-0.00244184	0.00186492	-0.00367084	-0.000665923	-0.00523453	-0.00806106	0.00693017	-0.0109356	-0.00605791	-0.00494293	0.000295939
X223	FilteredNuclei_RadialDistribution_RadialCV_CorrpFAK_2of10	0.00415924	-0.00309761	0.00856541	-0.0143166	0.00411181	-0.0122854	0.00248858	-0.0407058	-0.0205584	-0.00498267	-0.0163944	-0.033801	-0.0281652	-0.0196893
X224	FilteredNuclei_RadialDistribution_RadialCV_CorrpFAK_3of10	-0.000368528	0.000705294	0.000773462	-0.00921818	0.00138955	-0.0116247	-0.00583524	-0.00813679	-0.00512361	0.0010643	-0.00708017	-0.0158205	-0.0138162	0.00334791
X225	FilteredNuclei_RadialDistribution_RadialCV_CorrpFAK_5of10	-0.00159603	-0.00231545	-0.000788281	0.00113497	0.00980275	0.000424957	0.01089	0.00150993	0.00214528	0.00958154	0.00344205	-0.000522402	-0.000192036	-0.00530225
X226	FilteredNuclei_RadialDistribution_ZernikeMagnitude_CorrpFAK_0_0	-0.00410624	-0.00710977	-0.00270837	-0.00535369	-0.00130483	-0.00712945	0.0124957	-0.0107333	-0.0047046	0.00985294	0.00226764	-0.00841877	-0.0143109	0.0223866
X227	FilteredNuclei_RadialDistribution_ZernikeMagnitude_CorrpFAK_2_0	0.0710832	0.0700107	0.0582718	0.0426161	0.0487305	0.0599468	0.047083	0.077243	0.0114317	-0.0743352	-0.00378042	-0.0132279	0.125476	-0.133642
X228	FilteredNuclei_RadialDistribution_ZernikeMagnitude_CorrpFAK_3_3	-0.0730655	-0.0504724	-0.052694	-0.0710095	-0.0549208	-0.112874	0.0865868	-0.0364271	-0.0191356	0.0893138	-0.027912	0.00645686	-0.147678	0.22156
X229	FilteredNuclei_RadialDistribution_ZernikeMagnitude_CorrpFAK_4_0	-0.0180361	-0.0154464	-0.0155197	-0.00160908	-0.00327376	-0.0105089	0.00208098	-0.000517052	-0.0124995	0.0026738	-0.0132671	-0.000445967	0.00337465	0.0135127
X23	FilteredCytoskeleton_Granularity_2_CorrActin	0.19051	0.189352	0.185969	-0.00172467	0.0246196	0.0571292	0.00571284	0.00298956	-0.0170914	-0.0646647	-0.000444392	-0.0601786	0.139062	-0.170239
X230	FilteredNuclei_RadialDistribution_ZernikeMagnitude_CorrpFAK_5_3	-0.00897898	-0.0111843	-0.0113329	0.00871638	-0.0184549	0.0040441	0.0225407	0.00847104	0.0132032	0.0156147	0.0107837	0.0278544	0.0144186	0.0305353
X231	FilteredNuclei_RadialDistribution_ZernikeMagnitude_CorrpFAK_6_0	0.00820192	0.00513956	0.00813688	0.00139714	0.00632013	0.00304792	0.0064683	0.00175351	0.00785047	-0.0024746	0.0103859	0.0031764	0.000173132	0.00893418
X232	FilteredNuclei_RadialDistribution_ZernikeMagnitude_CorrpFAK_6_2	-0.00299148	-0.00201493	-0.00145912	-0.00432785	0.00369055	-0.00907082	0.00886561	0.00160814	0.000803102	0.0106367	-0.0036182	0.00830483	0.00515893	0.000425669
X233	FilteredNuclei_RadialDistribution_ZernikeMagnitude_CorrpFAK_6_4	0.00228369	-0.000739216	-0.00675336	0.0298229	0.00867203	0.0265823	-0.00584917	0.0285309	0.0142401	-0.00836391	0.000763054	0.0136463	0.025202	-0.0517621
X234	FilteredNuclei_RadialDistribution_ZernikeMagnitude_CorrpFAK_6_6	0.000916311	0.00333825	0.00269701	-0.00838988	0.000410037	-0.00771647	-0.0181162	-0.0117692	-0.0196898	-0.00862513	-0.014691	-0.0192996	-0.0132105	-0.0138993
X235	FilteredNuclei_RadialDistribution_ZernikeMagnitude_CorrpFAK_7_1	0.00793082	-5.7e-05	0.00630408	0.0143598	0.0277223	0.0141894	-0.000641948	-0.00861954	0.0214161	-0.00308791	0.0136271	-0.0018674	-0.0118246	0.0155996
X236	FilteredNuclei_RadialDistribution_ZernikeMagnitude_CorrpFAK_8_2	-0.00478652	-0.000402625	-0.00479489	0.00256017	-0.00952607	0.00155272	-0.0171173	0.0123856	-0.00563022	-0.00423576	-0.00619718	0.00534904	0.0173564	-0.00366855
X237	FilteredNuclei_RadialDistribution_ZernikeMagnitude_CorrpFAK_8_6	0.0080798	0.0112272	0.00607099	0.0103046	0.0151339	0.0145843	-0.00523495	0.0170196	0.00900825	-0.00215295	0.0158206	0.0148959	0.0254908	-0.0108693
X238	FilteredNuclei_RadialDistribution_ZernikeMagnitude_CorrpFAK_8_8	-0.000768294	-0.00195589	-0.0035261	0.012465	0.00870761	0.0157719	-0.00464467	0.00693225	0.00217594	0.00265607	0.000894693	-0.00650153	0.00668017	-0.00389051
X239	FilteredNuclei_RadialDistribution_ZernikeMagnitude_CorrpFAK_9_1	-0.0158524	-0.0143806	-0.0165182	0.00818102	-0.00600658	0.0104408	-0.00455027	0.0236803	0.00388608	0.00831744	0.00207981	0.0143078	0.0184915	-0.0174203
X24	FilteredCytoskeleton_Intensity_IntegratedIntensityEdge_CorrActin	-0.0217413	-0.0173306	-0.0221113	0.020182	-0.00457888	0.0236578	-0.0454359	0.00468899	-0.0114384	-0.0181124	-0.00951274	0.0113067	0.0139975	-0.0207039
X240	FilteredNuclei_RadialDistribution_ZernikeMagnitude_CorrpFAK_9_3	0.00390905	0.00610171	0.00246753	-0.00244475	-0.00650814	-0.00351246	0.0074217	0.00313588	-0.0096007	-0.00938682	-0.0086534	-0.00275445	0.00397093	0.00179297
X241	FilteredNuclei_RadialDistribution_ZernikeMagnitude_CorrpFAK_9_7	2.75e-06	-0.0018291	-0.00159839	0.0105489	0.014443	0.0116024	-0.00860493	0.00784553	0.015874	0.00679493	0.00879672	0.0100919	0.00454439	0.0043774
X242	FilteredNuclei_Texture_AngularSecondMoment_CorrpFAK_5_0	-0.0026404	0.000247101	-0.000722863	-0.0149156	-0.00931833	-0.0146472	-0.0180132	-0.0191881	-0.0316455	-0.00410264	-0.0267264	-0.0276053	-0.00550646	-0.0214581
X243	FilteredNuclei_Texture_SumVariance_CorrpFAK_5_0	-0.00084139	-4.46e-05	-0.000863817	-0.00304511	0.00763799	-0.00337482	-0.00379737	-0.000897977	0.00110266	-0.00638705	0.00427801	0.000116108	0.00434618	0.003545
X25	FilteredCytoskeleton_RadialDistribution_MeanFrac_CorrActin_10f10	-0.0102231	-0.0137699	-0.0115017	0.0148495	0.0330347	0.011353	0.0316673	0.023707	0.0366716	0.0151627	0.0336223	0.0304271	0.000447836	0.0844777
X26	FilteredCytoskeleton_RadialDistribution_RadialCV_CorrActin_1of10	-0.0281042	-0.0333196	-0.0269765	-0.00822006	-0.0205347	-0.00615535	0.000261238	-0.0114646	-0.0115685	-0.0234529	-0.00428943	-0.00562576	-0.0114575	0.022854
X27	FilteredCytoskeleton_RadialDistribution_RadialCV_CorrActin_2of10	0.00072865	0.000805845	-0.000686313	0.00495538	-7.4e-05	0.00487593	-0.00922376	-0.00360611	-0.00616797	0.00443409	-0.00463165	-0.0056006	-0.00262043	-0.0125975
X28	FilteredCytoskeleton_RadialDistribution_RadialCV_CorrActin_3of10	-0.000330306	0.00234762	-0.00276165	0.000713514	-0.00556508	0.00390022	-0.0104224	0.0141452	0.00804041	-0.00301922	0.00334943	0.00538209	0.00654383	-0.00267703
X29	FilteredCytoskeleton_RadialDistribution_RadialCV_CorrActin_4of10	0.0164508	0.00975791	0.0131708	0.00816332	0.00755599	0.0089697	0.0171975	0.00728541	0.016268	0.0022281	0.0159278	0.0101347	0.013325	0.00610363
X3	FilteredNuclei_AreaShape_MedianRadius	0.0314711	0.0124465	0.0378559	-0.0169846	-0.034607	-0.0101797	0.0940531	-0.0192075	0.0245074	-0.0513383	0.0245719	0.0121098	-0.00730383	0.0640354
X30	FilteredCytoskeleton_RadialDistribution_RadialCV_CorrActin_5of10	-0.0088085	-0.0110242	-0.00886779	0.00479774	0.00319205	-0.000393688	-0.0127857	0.00160769	0.000177627	-0.0057163	0.000166618	-0.00394502	-0.0038511	-0.0109002
X31	FilteredCytoskeleton_RadialDistribution_RadialCV_CorrActin_9of10	0.00566745	0.00700412	0.00524652	-0.00333747	-0.0108252	0.000610075	-0.0277904	-0.00649178	-0.010989	-0.0100913	-0.0113938	-0.0109165	0.00834387	-0.01378
X32	FilteredCytoskeleton_RadialDistribution_ZernikeMgntd_CrrActn_0_0	0.00246796	0.00347938	0.000829292	0.00932918	-0.000634508	0.00986089	-0.0111775	0.00550027	-0.00133021	0.00821704	-0.0055172	0.000444398	0.0050661	-0.0174855
X33	FilteredCytoskeleton_RadialDistribution_ZernikeMgntd_CrrActn_1_1	-0.0150436	-0.0130154	-0.0064518	0.0151003	0.0553382	-0.0237096	0.0139751	0.0133055	-0.0216412	0.0886117	-0.00401105	-0.0276268	-0.0713931	0.0415241
X34	FilteredCytoskeleton_RadialDistribution_ZernikeMgntd_CrrActn_2_0	-0.0192417	-0.0183152	-0.018277	0.00697045	-0.0135278	0.00779473	0.0360043	0.0335361	0.0300146	0.0232002	0.0206935	0.0360692	0.0176686	0.0523317
X35	FilteredCytoskeleton_RadialDistribution_ZernikeMgntd_CrrActn_2_2	-0.00247744	-0.000605062	-0.0156014	0.0866627	0.0438913	0.0994039	0.0438421	0.132553	0.16355	0.0458022	0.141465	0.161203	0.0663319	0.0790484
X36	FilteredCytoskeleton_RadialDistribution_ZernikeMgntd_CrrActn_3_1	0.0656481	0.0561082	0.0572373	0.0281693	0.0223832	0.0298168	-0.0119716	0.0301842	0.0519595	0.0197831	0.0521054	0.0427416	0.0502046	-0.0368484
X37	FilteredCytoskeleton_RadialDistribution_ZernikeMgntd_CrrActn_4_0	0.0150934	0.0105042	0.0104512	0.00241531	0.00356503	0.0131251	-0.0527661	-0.0242899	-0.00961823	-0.0395903	-0.0096963	-0.0177961	0.00081477	-0.0595582
X38	FilteredCytoskeleton_RadialDistribution_ZernikeMgntd_CrrActn_4_2	-0.00341499	-0.00945424	-0.000936998	-0.00989183	-0.0196124	-0.0141863	-0.0149416	-0.024988	-0.0311792	-0.0282924	-0.0259084	-0.0345965	-0.0222668	0.00134669
X39	FilteredCytoskeleton_RadialDistribution_ZernikeMgntd_CrrActn_4_4	-0.0201314	-0.0135823	-0.0169328	-0.0166847	-0.0448562	-0.00268432	-0.00632101	-0.0130191	-0.0375828	-0.025105	-0.0335672	-0.0275489	-0.00457483	-0.0174709
X4	FilteredNuclei_AreaShape_Perimeter	0.0647691	0.0631178	0.046614	-0.0395581	-0.126599	0.0231421	-0.151057	-0.0208666	-0.00851262	-0.101012	-0.0354941	-0.0443349	0.0934924	-0.110649
X40	FilteredCytoskeleton_RadialDistribution_ZernikeMgntd_CrrActn_5_1	-0.0166076	-0.00777246	-0.0105419	0.000918128	0.0137859	0.00212978	-0.0123486	-0.00786528	-0.00912671	0.000453669	-0.00618553	-0.0132817	-0.0329275	0.00232619
X41	FilteredCytoskeleton_RadialDistribution_ZernikeMgntd_CrrActn_5_3	-0.0133779	-0.0146544	-0.00469462	-0.0329865	-0.0316412	-0.0406064	-0.0014017	-0.0324176	-0.0368056	0.00209487	-0.0302841	-0.0439398	-0.0432857	0.00797708
X42	FilteredCytoskeleton_RadialDistribution_ZernikeMgntd_CrrActn_6_0	0.00255317	0.00378812	0.00197626	0.00139682	0.00153837	0.000559194	0.00418277	0.00768787	0.00646541	0.00326695	0.00606659	0.00940509	-0.00361286	0.00414202
X43	FilteredCytoskeleton_RadialDistribution_ZernikeMgntd_CrrActn_6_2	0.00690688	0.0107619	0.00464757	-0.000376922	0.0190173	0.0057476	0.000698983	-0.00787416	0.00349563	-0.00325665	0.00321601	0.00426864	-0.000849786	-0.0140949
X44	FilteredCytoskeleton_RadialDistribution_ZernikeMgntd_CrrActn_6_4	0.00825993	0.00668116	0.00609965	0.026555	0.0256845	0.0194891	0.00912639	0.0126541	0.0209848	0.0169358	0.0139537	0.0174156	0.0106148	-0.00509887
X45	FilteredCytoskeleton_RadialDistribution_ZernikeMgntd_CrrActn_6_6	-0.00404577	-0.00600528	-0.00763504	-0.00970433	-0.0162879	-0.0173991	-0.00437524	0.0102557	0.00259392	0.00564283	0.00346784	0.0160302	0.00194895	0.0284563
X46	FilteredCytoskeleton_RadialDistribution_ZernikeMgntd_CrrActn_7_1	0.0190819	0.0259732	0.0155179	0.0296942	0.0287628	0.0155442	0.0447452	0.027443	0.0227451	0.0179047	0.0184892	0.0287812	0.022497	0.0286869
X47	FilteredCytoskeleton_RadialDistribution_ZernikeMgntd_CrrActn_7_3	0.00939109	0.00797162	0.00626048	0.0134964	0.0138357	0.0127162	1.43e-05	0.00852678	0.00984791	-0.0060799	0.00967817	0.0108207	0.0139779	-0.00574319
X48	FilteredCytoskeleton_RadialDistribution_ZernikeMgntd_CrrActn_7_7	0.0121426	0.0128034	0.01251	0.00651592	0.019847	0.00645102	0.0107475	0.00846428	0.0123864	0.00149275	0.0112731	0.0024298	0.00645245	0.00252112
X49	FilteredCytoskeleton_RadialDistribution_ZernikeMgntd_CrrActn_8_0	0.0024783	0.00106066	0.00174825	0.00636888	-0.0122288	0.0108423	0.00261979	0.00346565	0.00307614	-0.0128799	-0.00376231	-0.000203931	0.0211551	-0.0174824
X5	FilteredNuclei_AreaShape_Solidity	-0.0301417	-0.0112657	-0.029326	-0.0270704	-0.0170559	-0.0295722	-0.0140952	-0.0175189	-0.0364077	0.00214878	-0.0745722	-0.0456217	0.00339766	-0.00910691
X50	FilteredCytoskeleton_RadialDistribution_ZernikeMgntd_CrrActn_8_2	0.00193855	0.0011193	0.00106367	0.00407123	-0.00618033	0.000809254	-0.00223961	0.0107681	0.00329364	0.00935402	0.000632102	0.00631956	0.00687674	-0.00289607
X51	FilteredCytoskeleton_RadialDistribution_ZernikeMgntd_CrrActn_8_4	-0.00235405	0.000365484	-0.00127195	-0.00798394	-0.0171453	-0.00210985	0.0101707	0.00726793	-0.00692839	0.000103888	0.00195942	0.00967325	0.0169233	0.00943603
X52	FilteredCytoskeleton_RadialDistribution_ZernikeMgntd_CrrActn_8_6	0.00455469	0.00401964	0.00460702	0.00615221	0.0213635	0.0115143	0.0145004	-0.00639122	0.00156022	-0.00421969	0.00205936	-0.00324089	0.00767014	-0.0087268
X53	FilteredCytoskeleton_RadialDistribution_ZernikeMgntd_CrrActn_8_8	-0.0167588	-0.0192977	-0.0137801	-0.0274783	-0.0196274	-0.0238451	-0.012082	-0.020941	-0.0161147	-0.00476744	-0.0109133	-0.0130604	-0.0278995	0.000415825
X54	FilteredCytoskeleton_RadialDistribution_ZernikeMgntd_CrrActn_9_1	-0.00968623	-0.017642	-0.0072705	-0.0252139	-0.0120284	-0.0233046	-0.0332928	-0.0468436	-0.0374778	-0.020247	-0.0448588	-0.0538892	-0.0103836	-0.0386915
X55	FilteredCytoskeleton_RadialDistribution_ZernikeMgntd_CrrActn_9_3	0.00081748	0.00463551	0.00272353	-0.0141009	-0.021562	-0.0100265	-0.00559586	-0.00342859	-0.0124863	-0.00463953	-0.00976665	-0.00915653	0.00895714	-0.0113905
X56	FilteredCytoskeleton_RadialDistribution_ZernikeMgntd_CrrActn_9_7	0.00568342	0.005341	0.00257413	0.0106555	-0.00311977	0.0109353	-0.00375059	0.012606	0.0125729	0.0189441	0.00972326	0.018688	0.00608446	-0.00895133
X57	FilteredCytoskeleton_RadialDistribution_ZernikeMgntd_CrrActn_9_9	-0.0068126	-0.00483692	-0.00478963	0.00515635	0.0202449	0.00362934	0.00333697	0.0115569	0.00686093	0.0113972	0.0108022	0.0136976	-0.00676801	0.0200686
X58	FilteredCytoskeleton_Texture_AngularSecondMoment_CorrActin_5_0	-0.0026418	-0.00336135	-0.0030503	-0.00698655	-0.00092766	-0.00737506	-0.00292076	-0.0126612	-0.00724677	0.00360583	-0.00629238	-0.010776	-0.0187422	0.00789706
X59	FilteredCytoskeleton_Texture_Gabor_CorrActin_5	0.0113443	0.0130284	0.00746135	0.0283547	0.0134321	0.0223755	-0.0405403	0.0135145	0.0121352	0.0205932	0.00101376	-0.000166228	0.0196389	-0.00848307
X6	FilteredNuclei_AreaShape_Zernike_6_4	-0.0231017	-0.00845702	-0.0243055	0.0264204	0.0365307	0.00985276	-0.0256332	0.0411926	0.00719688	0.073477	-0.0102577	0.0137102	0.0071856	-0.0272632
X60	FilteredCytoskeleton_Texture_InverseDifferenceMoment_CrrActn_5_0	0.00058212	0.000593061	0.00019245	-0.00799703	-0.0108356	-0.00438029	-0.000334084	-0.0104845	-0.0101306	-0.00133709	-0.00939919	-0.0137015	0.000371254	-0.0198618
X61	FilteredCytoskeleton_Texture_SumAverage_CorrActin_5_0	0.0048515	0.00624362	0.0117257	-0.0418229	-0.00251714	-0.0426608	0.0239459	-0.0271308	-0.0231975	-0.00984682	-0.0167144	-0.0136848	-0.0304278	0.000894178
X62	FilteredNuclei_RadialDistribution_FracAtD_CorrActin_7of10	-0.00360106	0.00225933	0.00777993	-0.0599837	-0.0149544	-0.0755	0.0180606	-0.0601636	-0.0510631	0.00252024	-0.0468484	-0.0435417	-0.0719877	0.0500411
X63	FilteredNuclei_RadialDistribution_RadialCV_CorrActin_2of10	0.00240821	-0.000622667	0.00292207	0.00706965	0.00380835	0.0114462	0.00535287	0.0104885	0.0171964	0.00145494	0.0152666	0.0101917	-0.000962348	0.00966785
X64	FilteredNuclei_RadialDistribution_RadialCV_CorrActin_3of10	-0.00103722	-0.00248514	0.00153533	-0.00218455	0.00433475	-0.00552721	0.00684039	-0.0170562	-0.00125142	-0.00685252	-0.000317728	-0.00461535	-0.00735725	0.0164897
X65	FilteredNuclei_RadialDistribution_RadialCV_CorrActin_4of10	-0.0044743	-0.00523341	-0.00551652	0.0142978	0.00817775	0.0142652	-0.00181983	0.0124584	0.00389362	0.00806309	0.00411641	0.0129282	0.00868581	-0.0126599
X66	FilteredNuclei_RadialDistribution_ZernikeMagnitude_CorrActin_0_0	-0.0124742	-0.00845053	-0.00869309	-0.00628009	0.00253806	-0.00546337	0.00713483	-0.0194163	-0.0136293	-0.000660579	-0.015222	-0.0123764	-0.0138896	0.00732706
X67	FilteredNuclei_RadialDistribution_ZernikeMagnitude_CorrActin_1_1	0.0208109	0.0187137	0.0196737	-0.0951231	-0.0982459	-0.0621002	-0.055704	-0.156123	-0.193263	-0.164753	-0.187148	-0.191791	0.0407182	-0.242674
X68	FilteredNuclei_RadialDistribution_ZernikeMagnitude_CorrActin_2_0	0.000897813	0.00179195	0.00340685	-0.0108845	-0.00576039	-0.0158656	0.00227194	-0.0167377	-0.0103081	0.00504768	-0.0111334	-0.0153991	-0.0228961	-0.0123917
X69	FilteredNuclei_RadialDistribution_ZernikeMagnitude_CorrActin_2_2	0.0180008	0.0138158	0.0156253	0.025924	0.0255774	0.0209403	-0.00536647	0.0196252	0.0216744	0.0188864	0.0173434	0.0140992	0.0172692	-0.0203664
X7	FilteredNuclei_Granularity_2_CorrDNA	0.0110345	0.0094812	0.0108124	0.0040064	-0.00205628	0.00280285	-0.00285211	-0.00308283	0.00524048	0.00706196	-0.0012095	-0.00275458	0.00911741	-0.0103147
X70	FilteredNuclei_RadialDistribution_ZernikeMagnitude_CorrActin_3_1	-0.0353101	-0.0356283	-0.0315545	-0.00751183	0.0227202	-0.0209533	0.0255247	0.00477559	0.00342336	0.0217995	0.0047419	0.0146998	-0.0178881	0.0808719
X71	FilteredNuclei_RadialDistribution_ZernikeMagnitude_CorrActin_3_3	5.16e-05	0.0022334	-0.00147274	0.00166471	-0.0121473	0.00504098	0.00372561	0.00902539	0.0116721	-0.000410521	0.00718925	0.0160362	0.0174588	0.0222042
X72	FilteredNuclei_RadialDistribution_ZernikeMagnitude_CorrActin_4_4	-0.000509504	0.000667871	0.000218252	0.00230444	0.00674692	0.00237061	0.0094742	0.00229571	0.00329301	0.00512217	0.00631316	0.00316388	-0.00325872	0.00666191
X73	FilteredNuclei_RadialDistribution_ZernikeMagnitude_CorrActin_5_1	0.0155784	0.0168751	0.0117824	-0.00910125	-0.0172934	-0.00162751	-0.0164525	-0.00411135	-0.0207645	-0.00334953	-0.0139871	-0.0127052	0.0165232	-0.0468504
X74	FilteredNuclei_RadialDistribution_ZernikeMagnitude_CorrActin_5_5	-0.0063436	-0.00366387	-0.00395935	-0.00479724	-0.00533533	-0.00514578	0.00940088	0.00612565	-0.000834973	0.00527946	-0.00293618	0.0049311	0.00574616	0.0112072
X75	FilteredNuclei_RadialDistribution_ZernikeMagnitude_CorrActin_6_0	-0.00634625	-0.0074713	-0.00751063	0.00335628	0.00541467	0.00658349	-0.0105095	0.00706741	-0.00307039	0.00162098	0.000130314	0.00925933	0.017407	-0.000323498
X76	FilteredNuclei_RadialDistribution_ZernikeMagnitude_CorrActin_6_2	0.00711333	0.00714964	0.00782472	-0.002776	-0.000130255	-0.00133796	0.00515332	-0.00692134	0.000315109	-0.000156464	0.0037205	-0.00207716	-0.00107978	0.00529669
X77	FilteredNuclei_RadialDistribution_ZernikeMagnitude_CorrActin_6_4	-0.00225636	-0.00319326	0.000777531	-0.0109671	0.008441	-0.0116394	0.00424419	-0.0169854	-0.0113016	0.00803137	-0.00409941	-0.00877457	-0.0195286	0.0157469
X78	FilteredNuclei_RadialDistribution_ZernikeMagnitude_CorrActin_6_6	-0.00442192	-0.00233367	-0.00381727	0.000676324	-0.00161345	0.00118459	-0.00416913	0.00467306	0.00250089	-0.00239738	0.00331035	0.00676425	-0.00554392	0.00178268
X79	FilteredNuclei_RadialDistribution_ZernikeMagnitude_CorrActin_7_1	0.00978444	0.00909743	0.00787263	0.00245172	-0.0146543	0.00642296	-0.000134391	0.00513365	0.000573222	-0.0131505	-0.00284101	0.000641382	0.0193546	-0.0306079
X8	FilteredNuclei_Granularity_4_CorrDNA	0.0099134	0.00427764	0.0109464	0.00567353	-0.0170501	0.00935745	-0.0204725	-0.0118616	-0.00354841	-0.0174781	-0.00904249	-0.0192926	-0.00204221	-0.0248592
X80	FilteredNuclei_RadialDistribution_ZernikeMagnitude_CorrActin_7_5	-0.00499285	-0.00692267	-0.00219864	-0.00240985	0.0150843	-0.00666791	0.00872579	-0.0101612	-0.00704405	0.00564974	-0.00740278	-0.0121728	-0.0179912	0.00912874
X81	FilteredNuclei_RadialDistribution_ZernikeMagnitude_CorrActin_7_7	0.00650604	0.00488393	0.00730598	-0.00022607	0.00261334	-0.00469292	0.0104744	0.00377587	0.0106119	0.00378997	0.00942955	0.00333083	-0.0104692	0.0163367
X82	FilteredNuclei_RadialDistribution_ZernikeMagnitude_CorrActin_8_0	-0.00241937	0.00190824	-0.00106122	-0.0111377	-0.0183285	-0.0156993	-0.0132784	-0.0138242	-0.0151288	-0.00207875	-0.0177735	-0.0217468	-0.0120088	-0.00790427
X83	FilteredNuclei_RadialDistribution_ZernikeMagnitude_CorrActin_8_2	-0.00558119	-0.00509171	-0.00510028	0.000793216	0.0129987	-0.00102642	0.00642668	0.00407065	0.00284878	0.0109215	0.00366157	0.00231785	-0.000232647	0.0148464
X84	FilteredNuclei_RadialDistribution_ZernikeMagnitude_CorrActin_8_4	0.00428546	0.00084273	0.00558597	-0.00766672	-0.000761689	-0.00682219	0.00947556	-0.0117746	-0.000248608	0.00202405	-0.00287437	-0.00994039	-0.0162427	0.00551996
X85	FilteredNuclei_RadialDistribution_ZernikeMagnitude_CorrActin_8_6	-3.8e-05	0.00204717	-0.000498098	0.00509833	0.00177349	0.00611726	-0.0143058	-0.000515898	0.00452799	0.00558838	0.00186932	0.00126225	0.00306789	-0.00142641
X86	FilteredNuclei_RadialDistribution_ZernikeMagnitude_CorrActin_8_8	0.0115666	0.0126176	0.00927529	0.000439897	-0.00346773	0.0044239	-0.00144858	0.00243228	0.00169751	-0.00278926	0.00358312	0.00336147	0.00813637	-0.0151468
X87	FilteredNuclei_RadialDistribution_ZernikeMagnitude_CorrActin_9_1	-0.00852352	-0.00733722	-0.00552815	-0.00705211	0.012286	-0.0105393	-0.00192097	-0.0221535	-0.00811444	-0.00199709	-0.00961454	-0.0160706	-0.0270167	0.0130203
X88	FilteredNuclei_RadialDistribution_ZernikeMagnitude_CorrActin_9_3	-0.00916174	-0.00882464	-0.00926234	0.00419866	0.0137578	0.00284563	-0.0102822	0.00291009	0.00159532	0.00363824	0.00307663	0.00163332	-0.00850431	0.00411959
X89	FilteredNuclei_RadialDistribution_ZernikeMagnitude_CorrActin_9_5	0.00483713	0.00679283	0.00435951	-0.00637361	-0.0160854	-0.00238824	-0.00608472	-0.00697862	-0.00974477	-0.0121702	-0.00366659	-0.00430174	0.00732715	-0.0203036
X9	FilteredNuclei_Granularity_6_CorrDNA	0.00494662	0.00515346	0.00617704	-0.00234111	-0.00562534	-0.00176867	-0.0071055	-0.00591681	-0.00709461	-0.00571138	-0.00902778	-0.0134725	0.00458304	-0.0154175
X90	FilteredNuclei_RadialDistribution_ZernikeMagnitude_CorrActin_9_7	0.0019379	0.00180726	-0.00104226	0.00459451	0.00545132	0.00462593	0.00157842	0.014169	0.00916081	0.0124007	0.0107063	0.0105311	0.00636294	0.00117883
X91	FilteredNuclei_RadialDistribution_ZernikeMagnitude_CorrActin_9_9	-0.00226636	-0.00219065	-0.0042003	0.0133427	0.00131394	0.0150362	-0.00393346	0.0139882	0.016699	0.00216199	0.0130644	0.0177925	0.011512	0.00323026
X92	FilteredCytoskeleton_Granularity_1_CorrFAK	-7.85e-05	-0.0027743	-0.00140814	0.0131405	0.00879643	0.0168379	0.00539096	0.0165765	0.0229322	0.00877119	0.0198396	0.0227102	0.00491244	0.016313
X93	FilteredCytoskeleton_Granularity_2_CorrFAK	-0.0203567	5.48e-05	-0.0364795	0.0346446	-0.000365325	0.0517587	-0.0975679	0.0143002	-0.00319011	0.0673125	-0.0536124	-0.0208217	0.0627663	-0.145066
X94	FilteredCytoskeleton_Intensity_IntegratedIntensityEdge_CorrFAK	-0.0139805	-0.00944121	-0.00884694	-0.045281	-0.0454396	-0.0460092	-0.0310046	-0.046945	-0.0555444	-0.041376	-0.0614377	-0.0540437	-0.0285232	-0.036092
X95	FilteredCytoskeleton_Intensity_IntegratedIntensity_CorrFAK	-0.0237509	-0.0216076	-0.0213356	-0.0104637	-0.018825	-0.0199876	0.00286292	-0.0285311	-0.041455	0.0290889	-0.0420154	-0.0183656	-0.0369019	-0.0351472
X96	FilteredCytoskeleton_Intensity_IntegratedIntensityEdge_CorrFAK/CorrActin	0.00854531	-0.0138687	-0.00585595	0.153578	0.144029	0.147145	0.0941577	0.128096	0.119094	-0.024774	0.120878	0.0945288	0.0995547	0.0492999
X97	FilteredCytoskeleton_Intensity_IntegratedIntensity_CorrFAK/CorrActin	0.132149	0.119958	0.167077	-0.0400707	-0.0404651	-0.036819	0.137088	0.00344069	0.113304	0.160352	0.0509808	-0.0347386	-0.152513	0.0788067
X98	FilteredCytoskeleton_RadialDistribution_MeanFrac_CorrFAK_10of10	-0.151875	-0.157123	-0.181159	0.0519818	0.0566815	0.0196298	0.183394	0.0133233	-0.0248465	-0.133528	0.074225	0.113541	0.0612436	0.117832
X99	FilteredCytoskeleton_RadialDistribution_MeanFrac_CorrFAK_1of10	0.0334249	0.0428049	0.0397675	-0.06319	-0.0354507	-0.0670421	0.00907913	-0.0416129	-0.0522189	0.0152732	-0.0307582	-0.0528341	-0.046174	-0.018357
Intercept	Intercept	-0.0202492	-0.0211435	-0.0200486	-0.00607859	-3.59e-05	-0.0103976	-0.0220822	-0.016103	-0.0147538	-0.0194712	-0.0161734	-0.0147718	-0.00673322	-0.0106751
